# Supplementary material for: Arabidopsis Response to Inhibitor of Cytokinin Degradation INCYDE: Modulations of Cytokinin Signaling and Plant Proteome
Source: Plants (Basel). 2020 Nov 13;9(11):1563. doi: 10.3390/plants9111563 (PMC7698199; doi:10.3390/plants9111563)
Supplement: Supplementary file 1 [file plants-09-01563-s001.zip]

Archive with 2 entries (2 files):
- Supplementary Figures.docx
- Supplementary_tables.xlsx
