# Supplementary material for: Arabidopsis Response to Inhibitor of Cytokinin Degradation INCYDE: Modulations of Cytokinin Signaling and Plant Proteome
Source: Plants (Basel). 2020 Nov 13;9(11):1563. doi: 10.3390/plants9111563 (PMC7698199; doi:10.3390/plants9111563)
Supplement: Supplementary file 1 [file plants-09-01563-s001.zip › Supplementary_tables.xlsx]

## Sheet: TableS1
	Relative intensity (ARR5::GUS)
	Cotyledon		Root		n
	Average	SE	Average	SE
mock	0.0598905	0.0225585	0.023258	0.00294744	16
10 nM tZ	0.0532503	0.0148977	0.639788	0.00616236	16
10 nM INCYDE	0.0578051	0.0207978	0.028038	0.00544454	20
100 nM tZ	0.258569	0.0624797	0.92638	0.030487	16
100 nM INCYDE	0.587743	0.138086	0.127154	0.018465	20
500 nM tZ	0.388792	0.10585	0.902178	0.0487497	16
500 nM INCYDE	1	0.182393	0.783763	0.0524836	20
1000 nM tZ	0.733859	0.0942119	1	0.010369	16
1000 nM INCYDE	0.944444	0.11357	0.812776	0.0520708	20
The comparison of normalized ARR5 promoter activity visualized by histochemical staining (Kruskal-Wallis, p<0.05).
Cotyledon										Root
Group1	Group2	Mean diff.	Lower	Upper	Std. pairs	Q	Reject	adj. p-val		Group1	Group2	Mean diff.	Lower	Upper	Std. pairs	Q	Reject	adj. p-val
10 nM INCYDE	10 nM tZ	0	-0.01	0.01	0	-0.25	FALSE	0.9		mock	10 nM tZ	0.63	0.43	0.83	0.04	14.24	TRUE	0.001
10 nM INCYDE	100 nM INCYDE	0.01	0	0.01	0.04	5.55	TRUE	0.00389		mock	100 nM tZ	0.89	0.71	1.08	0.04	21.75	TRUE	0.001
10 nM INCYDE	100 nM tZ	0	0	0.01	0	1.7	FALSE	0.9		mock	1000 nM INCYDE	0.78	0.6	0.96	0.04	19.02	TRUE	0.001
10 nM INCYDE	500 nM tZ	0.87	0.64	1.09	0.05	17.36	TRUE	0.001		mock	1000 nM tZ	0.97	0.79	1.14	0.04	24.25	TRUE	0.001
10 nM INCYDE	1000 nM INCYDE	0.01	0	0.02	0	7	TRUE	0.001		mock	500 nM INCYDE	0.75	0.57	0.94	0.04	18.32	TRUE	0.001
10 nM INCYDE	1000 nM tZ	0.01	0	0.02	0	6.66	TRUE	0.001		mock	500 nM tZ	0.87	0.66	1.08	0.05	18.65	TRUE	0.001
10 nM INCYDE	500 nM INCYDE	0.01	0.01	0.02	0	7.74	TRUE	0.001		10 nM INCYDE	10 nM tZ	0.63	0.41	0.84	0.05	13.14	TRUE	0.001
10 nM tZ	100 nM tZ	0	0	0.01	0	2.31	FALSE	0.75794		10 nM INCYDE	100 nM tZ	0.89	0.69	1.09	0.04	19.91	TRUE	0.001
10 nM tZ	500 nM tZ	0.24	0.05	0.43	0.04	5.55	TRUE	0.00389		10 nM INCYDE	1000 nM INCYDE	0.78	0.58	0.98	0.04	17.39	TRUE	0.001
10 nM tZ	100 nM INCYDE	0.01	0	0.01	0	5.21	TRUE	0.00921		10 nM INCYDE	1000 nM tZ	0.96	0.77	1.16	0.04	22.09	TRUE	0.001
10 nM tZ	1000 nM INCYDE	0.01	0.01	0.02	0	8.53	TRUE	0.001		10 nM INCYDE	500 nM INCYDE	0.75	0.55	0.95	0.04	16.75	TRUE	0.001
10 nM tZ	1000 nM tZ	0.01	0	0.02	0	8.15	TRUE	0.001		10 nM INCYDE	500 nM tZ	0.87	0.64	1.09	0.05	17.36	TRUE	0.001
10 nM tZ	500 nM INCYDE	0.01	0.01	0.02	0	9.36	TRUE	0.001		10 nM tZ	100 nM INCYDE	-0.53	-0.72	-0.33	0.04	-12.15	TRUE	0.001
100 nM INCYDE	100 nM tZ	0	-0.01	0	0	-3.1	FALSE	0.42005		10 nM tZ	100 nM tZ	0.26	0.1	0.43	0.04	7.09	TRUE	0.001
100 nM INCYDE	1000 nM INCYDE	0	0	0.01	0	3.4	FALSE	0.28975		10 nM tZ	1000 nM tZ	0.34	0.18	0.5	0.04	9.38	TRUE	0.001
100 nM INCYDE	1000 nM tZ	0	0	0.01	0	2.95	FALSE	0.48695		10 nM tZ	500 nM tZ	0.24	0.05	0.43	0.04	5.55	TRUE	0.00389
100 nM INCYDE	500 nM INCYDE	0.65	0.47	0.83	0.04	16.18	TRUE	0.001		100 nM INCYDE	100 nM tZ	0.79	0.61	0.97	0.04	19.69	TRUE	0.001
100 nM INCYDE	500 nM tZ	0	-0.01	0.01	0	-0.41	FALSE	0.9		100 nM INCYDE	1000 nM INCYDE	0.68	0.5	0.86	0.04	16.89	TRUE	0.001
100 nM tZ	500 nM tZ	0	0	0.01	0	2.4	FALSE	0.72028		100 nM INCYDE	1000 nM tZ	0.86	0.69	1.04	0.04	22.2	TRUE	0.001
100 nM tZ	1000 nM INCYDE	-0.11	-0.26	0.04	0.03	-3.35	FALSE	0.30711		100 nM INCYDE	500 nM INCYDE	0.65	0.47	0.83	0.04	16.18	TRUE	0.001
100 nM tZ	1000 nM tZ	0.07	-0.07	0.22	0.03	2.27	FALSE	0.7733		100 nM INCYDE	500 nM tZ	0.77	0.56	0.97	0.05	16.74	TRUE	0.001
100 nM tZ	500 nM INCYDE	-0.14	-0.29	0.01	0.03	-4.21	FALSE	0.07887		1000 nM INCYDE	1000 nM tZ	0.19	0.04	0.33	0.03	5.78	TRUE	0.00207
1000 nM INCYDE	1000 nM tZ	0	-0.01	0	0	-0.49	FALSE	0.9		1000 nM tZ	500 nM INCYDE	-0.21	-0.36	-0.07	0.03	-6.68	TRUE	0.001
1000 nM INCYDE	500 nM INCYDE	0	0	0.01	0	0.95	FALSE	0.9		mock	10 nM INCYDE	0	-0.22	0.23	0.05	0.09	FALSE	0.9
1000 nM INCYDE	500 nM tZ	0	-0.01	0	0	-3.51	FALSE	0.24796		mock	100 nM INCYDE	0.1	-0.1	0.31	0.05	2.2	FALSE	0.80298
1000 nM tZ	500 nM INCYDE	0	0	0.01	0	1.45	FALSE	0.9		10 nM INCYDE	100 nM INCYDE	0.1	-0.12	0.32	0.05	1.97	FALSE	0.9
1000 nM tZ	500 nM tZ	0	-0.01	0	0	-3.1	FALSE	0.41779		10 nM tZ	1000 nM INCYDE	0.15	-0.01	0.32	0.04	4.07	FALSE	0.10057
500 nM INCYDE	500 nM tZ	-0.01	-0.01	0	0	-5.78	TRUE	0.0021		10 nM tZ	500 nM INCYDE	0.12	-0.04	0.29	0.04	3.3	FALSE	0.32668
mock	10 nM INCYDE	0	-0.01	0.01	0	0.2	FALSE	0.9		100 nM tZ	1000 nM INCYDE	-0.11	-0.26	0.04	0.03	-3.35	FALSE	0.30711
mock	10 nM tZ	0	-0.01	0.01	0	-0.04	FALSE	0.9		100 nM tZ	1000 nM tZ	0.07	-0.07	0.22	0.03	2.27	FALSE	0.7733
mock	100 nM tZ	0	0	0.01	0	2.16	FALSE	0.82244		100 nM tZ	500 nM INCYDE	-0.14	-0.29	0.01	0.03	-4.21	FALSE	0.07887
mock	500 nM tZ	0.01	0	0.01	0	4.8	TRUE	0.02351		100 nM tZ	500 nM tZ	-0.02	-0.2	0.15	0.04	-0.6	FALSE	0.9
mock	100 nM INCYDE	0.01	0	0.01	0	4.93	TRUE	0.01772		1000 nM INCYDE	500 nM INCYDE	-0.03	-0.18	0.12	0.03	-0.86	FALSE	0.9
mock	1000 nM INCYDE	0.01	0	0.02	0	8.09	TRUE	0.001		1000 nM INCYDE	500 nM tZ	0.09	-0.09	0.27	0.04	2.2	FALSE	0.80356
mock	1000 nM tZ	0.01	0	0.02	0	7.72	TRUE	0.001		1000 nM tZ	500 nM tZ	-0.1	-0.27	0.08	0.04	-2.49	FALSE	0.68288
mock	500 nM INCYDE	0.01	0.01	0.02	0	8.9	TRUE	0.001		500 nM INCYDE	500 nM tZ	0.12	-0.06	0.3	0.04	2.92	FALSE	0.50111

## Sheet: TableS2 Early INCYDE response
					mock		tZ (500 nM)		INCYDE (500 nM)		Ratio (peptide-based)			validated significant response	Mock									tZ								INCYDE
Accession	Coverage [%]	# Peptides	# PSMs	# Unique Peptides	Average	SD	Average	SD	Average	SD	(tZ) / (mock)	(INCYDE) / (mock)	(INCYDE) / (tZ)		Bio 1			Bio 2		Bio 3		Bio 4		Bio 1		Bio 2		Bio 3		Bio 4		Bio 1		Bio 2		Bio 3		Bio 4
AT1G01080	21	5	58	5	5.59084e+06	835041	5.1624e+06	1.68249e+06	4.72578e+06	461677	0.88	0.9	1.02		5.55024e+06	6.18238e+06	5.16181e+06	4.60177e+06	5.77525e+06	6.90302e+06	6.46316e+06	5.2982e+06	4.3817e+06	3.50895e+06	3.85921e+06	5.69583e+06	6.13956e+06	3.94934e+06	3.46837e+06	6.93424e+06	7.74368e+06	4.22557e+06	4.62538e+06	4.80303e+06	4.77724e+06	5.66937e+06	4.53377e+06	4.94424e+06	4.22763e+06
AT1G01090	26	9	146	9	1.27668e+07	4.01598e+06	1.1217e+07	4.09601e+06	9.6536e+06	2.86925e+06	1.05	0.85	0.85		2.06353e+07	1.10766e+07	1.57268e+07	1.71132e+07	1.00639e+07	9.75655e+06	1.0294e+07	1.03179e+07	9.91686e+06	1.92467e+07	1.58041e+07	1.00093e+07	7.76092e+06	8.38768e+06	8.5145e+06	1.03804e+07	9.63206e+06	1.4038e+07	7.73171e+06	1.44145e+07	7.20077e+06	8.60172e+06	8.78709e+06	8.45517e+06	7.9998e+06
AT1G01100	49	2	101	2	3.01571e+06	1.12145e+06	2.90653e+06	1.14369e+06	3.92916e+06	1.70418e+06	1.17	1.54	1.29		2.30029e+06	1.7479e+06		3.98617e+06	2.46231e+06	2.56491e+06	2.08102e+06	4.53228e+06	4.4508e+06	4.28112e+06	2.4799e+06	1.87468e+06	1.7487e+06	4.85332e+06	3.31416e+06	2.12195e+06	2.57839e+06	5.69073e+06	1.9057e+06	6.73734e+06	1.96451e+06	3.8836e+06	3.74869e+06	4.55398e+06	2.94872e+06
AT1G01170	31	2	5	2	143922	85800.8	497978	393499	536417	131645	100	100	11.84	×						204592	83251.3			1.08607e+06			267810			290394	347636	423325		709379		567689			445273
AT1G01320	9	9	63	9	3.2543e+06	2.77532e+06	2.05602e+06	896699	983352	442610	0.93	0.62	0.78	×	3.08281e+06	7.05406e+06	1.75214e+06	646213	2.11327e+06	6.86027e+06	6.46306e+06	572571	744298	744467	1.35641e+06	1.56645e+06	2.03177e+06	3.49541e+06	3.09254e+06	2.20538e+06	1.95576e+06	864880	1.49234e+06	529378	655085	1.37126e+06	1.63374e+06	629605	690525
AT1G01420	9	2	9	2	ND		168566	69470.2	179902	111163	100	100	0.55	×											121429	83460.7	93683.7	235893	258516	190478	196501			316587		80745.2	204062	245044	53069.7
AT1G01610	8	3	16	3	5.86595e+06	6.22825e+06	107411	39865.4	509600	48929.6	18.31	0.12	0.01		347934		369460	3.68844e+06	1.36342e+07		1.12897e+07			97808	148278	139682		64230.2	46888.5	113397	141592	544199		475002
AT1G01790	6	4	27	3	731928	374583	448227	181709	460092	287749	1.27	0.9	0.73		1.1461e+06	1.1982e+06	348401	1.02552e+06	902170	618288	831232	240633	276809	279391	363612	347315	367709	347500	407359	756694	716234	581669	904275	140034	780610	388338	511444	134259	240104
AT1G01800	27	4	32	4	1.67316e+06	1.05548e+06	1.04138e+07	1.74334e+07	1.90574e+06	721755	0.64	1.02	1.64		611201	3.09892e+06	803866	710865	1.45836e+06	2.93377e+06	3.0718e+06	1.15574e+06	1.21394e+06	1.03091e+06	1.43675e+06	737778	657070	848531	1.30377e+06	3.78658e+07	3.94296e+07	926974	2.1217e+06	868294	1.49714e+06	2.14188e+06	2.73383e+06	2.44632e+06	2.50983e+06
AT1G01910	10	3	68	3	3.46513e+06	671671	3.01474e+06	342876	3.23893e+06	358697	0.91	0.93	0.97		2.8658e+06	3.29866e+06	2.61554e+06	3.11262e+06	4.48479e+06	3.35493e+06	3.02542e+06	4.2803e+06	4.1481e+06	2.93969e+06	2.44074e+06	2.86103e+06	3.24854e+06	3.34536e+06	3.51699e+06	2.96395e+06	2.80165e+06	2.82129e+06	3.69541e+06	2.75847e+06	3.04254e+06	3.10925e+06	3.38878e+06	3.4522e+06	3.6435e+06
AT1G02080	5	8	46	8	781536	345423	811642	409303	763838	283330	0.96	0.89	1.11		1.31199e+06	451688	874769	1.05774e+06	541364	1.15849e+06	494083	805335	338365	1.34637e+06	1.25646e+06	1.23728e+06	741411	303279	441892	542644	623793	1.24235e+06	412963	897062	533555	862411	552735	1.00658e+06	603038
AT1G02130	31	5	48	2	321364	410081	146988	116743	941864	1.07443e+06	0.46	2.93	6.41		456360			1.19796e+06	74048.9	204971	172350	49525.5	94335.8	362152	72883.9	72484.7		162726	165723		45955.4	2.02705e+06		2.59018e+06		192714	304304	230836	306105
AT1G02150	24	10	149	10	2.83017e+06	505247	3.17369e+06	756353	3.04962e+06	548125	1.11	1.02	0.89		2.52769e+06	2.60354e+06	1.67654e+06	2.92708e+06	3.04756e+06	3.2236e+06	3.13168e+06	3.02664e+06	3.30718e+06	4.1709e+06	2.07939e+06	2.61254e+06	2.89878e+06	3.80025e+06	4.06742e+06	2.70924e+06	3.05102e+06	2.58876e+06	2.71082e+06	3.82285e+06	2.71695e+06	2.82494e+06	2.79372e+06	4.01666e+06	2.9223e+06
AT1G02280	20	5	103	5	1.12189e+07	1.54738e+07	1.33728e+07	2.1741e+07	8.6916e+06	1.23821e+07	0.94	0.88	1.01		4.87102e+06	5.63569e+06	4.73193e+06	5.24153e+07	6.95876e+06	6.03956e+06	6.34129e+06	7.34996e+06	6.62695e+06	6.71642e+07	6.55783e+06	5.73351e+06	5.71447e+06	5.80461e+06	5.88182e+06	4.72108e+06	5.40468e+06	3.92438e+07	2.95514e+06	4.60565e+06	3.05829e+06	5.55998e+06	4.6457e+06	4.05399e+06	5.41024e+06
AT1G02500	65	22	754	5	1.34154e+07	4.8849e+06	8.32326e+06	5.50358e+06	1.03258e+07	2.65915e+06	1.06	1.14	1.11		1.10767e+07	1.62421e+07	2.46499e+06	9.8956e+06	1.71657e+07	1.67584e+07	1.71982e+07	1.43506e+07	1.55862e+07	9.54585e+06	4.22314e+06	2.48957e+06	1.45967e+07	1.37673e+07	1.49528e+07	3.10597e+06	3.90475e+06	6.38018e+06	1.02276e+07	7.73814e+06	1.36617e+07	9.80597e+06	8.89712e+06	1.28183e+07	1.30775e+07
AT1G02560	21	4	114	4	7.43097e+06	1.55149e+06	9.53398e+06	915241	8.32804e+06	884535	1.19	1.16	0.86		6.62939e+06	7.34486e+06	4.39153e+06	8.60286e+06	8.66094e+06	6.34006e+06	6.98406e+06	9.4107e+06	8.51433e+06	8.5336e+06	1.06045e+07	1.06091e+07	1.01122e+07	9.80019e+06	8.13509e+06	9.34913e+06	9.12804e+06	7.02559e+06	8.10203e+06	9.12795e+06	8.00066e+06	9.9943e+06	8.11321e+06	7.92837e+06	8.3322e+06
AT1G02690	6	2	12	2	445882	98248.7	436961	127801	383558	96613.7	1.12	1.09	1.04		329516	338337		629990	474659	400958	408717	493893	490982	378716	244157	590481	506442	336279	339251	545278	555082	354910	324319	307908	369413	488689	528551	246373	448300
AT1G02780	34	6	261	4	2.30714e+07	5.17686e+06	2.21062e+07	3.91463e+06	2.30731e+07	5.209e+06	0.76	1.02	1.11		2.72943e+07	1.85747e+07	3.44216e+07	2.08506e+07	1.81593e+07	2.32393e+07	2.46204e+07	2.03043e+07	2.01777e+07	2.34007e+07	2.95231e+07	1.97091e+07	1.67123e+07	1.97993e+07	2.00681e+07	2.33697e+07	2.42676e+07	3.19201e+07	1.73679e+07	2.95727e+07	1.73301e+07	2.19589e+07	2.23148e+07	2.21661e+07	2.19542e+07
AT1G02910	7	3	9	3	613078	265330	613530	286431	689128	292449	0.81	1.13	1.05			828757			729726	733761	614940		158206	264973	141930		875964	736834	787208	751845	735953	43397.1	764795		828122	772100	744597	931279	739605
AT1G02930	28	5	49	2	3.93378e+06	1.92753e+06	2.46048e+06	1.65856e+06	2.33034e+06	1.25756e+06	0.79	0.72	1.18		5.64425e+06	1.40562e+06	6.49413e+06	6.87757e+06	2.50492e+06	3.11731e+06	2.55295e+06	3.34356e+06	3.46368e+06	5.24611e+06	3.56263e+06	582549	2.32535e+06	3.16962e+06	3.23367e+06	761480	802427	4.01306e+06	1.20029e+06	4.51013e+06	1.36151e+06	1.38895e+06	2.28584e+06	2.14252e+06	1.74039e+06
AT1G03160	6	4	31	4	791338	487032	563919	310751	595792	382336	0.77	0.89	1.32		301433	1.29205e+06	606407	299023	1.22632e+06	222750	559991	1.17977e+06	1.4343e+06	291598	334980	305968	593887	955844	1.01641e+06	748165	264501	211136	182840	294128	462173	910961	659965	1.27574e+06	769383
AT1G03220	24	8	132	5	4.19572e+06	366813	3.4101e+06	671403	3.43205e+06	945569	1	0.95	0.85		4.16047e+06	3.708e+06	4.29787e+06	4.56115e+06	4.65526e+06	3.83883e+06	3.78088e+06	4.61944e+06	4.13963e+06	3.35958e+06	4.03831e+06	2.12285e+06	3.55902e+06	4.19328e+06	3.82149e+06	3.31168e+06	2.87458e+06	4.13096e+06	1.99917e+06	4.487e+06	2.02525e+06	3.49791e+06	3.48027e+06	4.18837e+06	3.64743e+06
AT1G03230	29	10	156	7	1.29853e+07	2.53581e+06	1.00806e+07	1.45857e+06	1.35731e+07	1.77981e+06	0.65	0.94	1.42	×	1.3804e+07	1.42415e+07	9.13501e+06	1.57543e+07	1.47112e+07	9.32586e+06	1.07217e+07	1.47842e+07	1.43897e+07	1.00918e+07	8.44053e+06	9.81336e+06	1.18462e+07	1.12296e+07	1.19513e+07	8.53684e+06	8.73512e+06	1.56253e+07	1.44266e+07	1.18824e+07	1.29493e+07	1.47961e+07	1.57233e+07	1.15251e+07	1.16565e+07
AT1G03475	28	8	75	8	5.14507e+06	1.61341e+06	1.04372e+07	7.03265e+06	6.46256e+06	1.36506e+06	1.38	1.11	0.99		5.71644e+06	6.62276e+06	6.34094e+06	6.83566e+06	6.61908e+06	3.32933e+06	4.08543e+06	2.60701e+06	4.14896e+06	5.54758e+06	1.455e+07	1.91095e+07	3.98092e+06	2.34823e+06	4.15813e+06	1.67313e+07	1.70717e+07	7.10796e+06	8.47425e+06	6.03919e+06	5.40195e+06	7.26897e+06	7.68553e+06	4.82864e+06	4.89396e+06
AT1G03600	31	4	104	4	5.52464e+06	1.51774e+06	5.37775e+06	474801	6.22735e+06	1.34811e+06	1.04	1.26	1.21		4.09371e+06	4.96484e+06	4.11515e+06	5.71243e+06	7.75669e+06	5.13344e+06	3.6595e+06	7.454e+06	6.83199e+06	5.06397e+06	6.10827e+06	5.64802e+06	5.37836e+06	5.74133e+06	5.07314e+06	5.43413e+06	4.5748e+06	5.54038e+06	5.11065e+06	6.91791e+06	8.48386e+06	4.64313e+06	5.0309e+06	7.32226e+06	6.76974e+06
AT1G03630	24	9	170	6	1.70131e+07	4.23396e+06	1.74155e+07	2.99398e+06	1.90917e+07	4.22573e+06	0.98	1.11	0.98		1.66096e+07	1.30318e+07	9.8533e+06	1.49132e+07	2.39345e+07	1.58236e+07	1.92718e+07	1.90286e+07	2.06518e+07	1.48876e+07	1.55275e+07	1.47935e+07	2.34888e+07	1.97e+07	1.81356e+07	1.5616e+07	1.71751e+07	1.48929e+07	1.9646e+07	1.15054e+07	1.8765e+07	1.9117e+07	2.47598e+07	2.22258e+07	2.18213e+07
AT1G03680	26	4	78	4	7.45264e+06	2.69216e+06	7.63759e+06	1.9064e+06	6.74253e+06	907041	0.88	1.13	1.02		4.87477e+06	8.55455e+06	1.09491e+07	5.82469e+06	8.79684e+06	4.73405e+06	5.44651e+06	1.19098e+07	5.98349e+06	3.90491e+06	1.02149e+07	6.38305e+06	8.56688e+06	7.0961e+06	7.61283e+06	8.52152e+06	8.80053e+06	5.43986e+06	7.63818e+06	6.40434e+06	7.27189e+06	8.03286e+06	5.71503e+06	6.98692e+06	6.45116e+06
AT1G03860	27	6	112	4	1.25183e+07	6.73443e+06	1.496e+07	6.6895e+06	1.68279e+07	8.45922e+06	1.04	1.09	1.13		3.34879e+06	1.48138e+07	3.6407e+06	4.09149e+06	1.56998e+07	1.666e+07	1.82649e+07	1.89793e+07	1.71663e+07	5.27998e+06	3.64189e+06	1.65998e+07	1.71453e+07	1.77935e+07	1.75508e+07	2.1166e+07	2.05029e+07	3.20027e+06	1.8241e+07	3.64202e+06	1.92056e+07	2.30322e+07	2.29793e+07	2.26362e+07	2.16869e+07
AT1G03880	39	13	339	12	1.78327e+07	1.142e+07	1.94458e+07	4.55054e+06	2.01045e+07	1.03143e+07	1.45	1.57	0.99		3.45158e+07	1.73533e+07	3.70259e+07	1.32779e+07	6.46597e+06	1.87901e+07	1.94407e+07	6.9589e+06	6.66547e+06	2.40441e+07	1.41765e+07	1.74071e+07	2.78576e+07	1.6394e+07	1.62949e+07	1.87579e+07	2.06342e+07	4.17808e+07	1.97372e+07	2.0775e+07	8.47928e+06	2.37987e+07	2.17216e+07	1.20106e+07	1.25328e+07
AT1G03890	16	4	28	4	598420	316875	582076	132274	941886	343861	1.05	1.39	1.22		720571	1.05639e+06		244651	392889	865906	877704	305160	324083	748656	356738	504175	570158	738490	667311	506590	564490	1.19657e+06	1.29742e+06	572823		1.21399e+06	1.15331e+06	561701	597383
AT1G04080	4	2	22	2	234091	119153	224524	142614	149177	58962.7	0.86	1.08	0.9		199565	439296		130336		216179		185078		142295	559651	107907	167122	212132	151186	207332	248571	121508	201975	175253	217515	174134	98059		55793.8
AT1G04170	21	7	50	7	4.77353e+06	567789	4.28522e+06	1.03772e+06	4.18344e+06	474437	0.96	0.87	0.89		4.42934e+06	5.75977e+06	4.95492e+06	3.87631e+06	4.66228e+06	5.15802e+06	5.23269e+06	4.26798e+06	4.6205e+06	4.96493e+06	2.96784e+06	4.02939e+06	5.37046e+06	5.09094e+06	5.39314e+06	3.18532e+06	3.27976e+06	3.88176e+06	3.39381e+06	4.19431e+06	4.58904e+06	3.91964e+06	4.05271e+06	4.85607e+06	4.58014e+06
AT1G04190	10	2	3	2	227920	107872	345048	211508	140196	#DIV/0!	1.62	0.01	0.01			144753			349808				189199		155996	445739	125901		193898	603915	544838						140196
AT1G04410	52	13	756	9	9.29695e+07	8.05278e+06	1.02672e+08	1.44958e+07	1.02442e+08	2.44495e+06	1.07	1.07	0.96		8.90728e+07	9.76316e+07	7.98992e+07	8.06933e+07	1.0223e+08	9.4381e+07	9.88511e+07	9.52873e+07	9.86792e+07	8.45002e+07	1.16567e+08	1.21741e+08	9.7525e+07	8.66886e+07	9.10942e+07	1.09703e+08	1.13559e+08	1.00281e+08	1.0726e+08	1.00873e+08	1.03488e+08	1.01462e+08	1.02938e+08	1.03595e+08	9.96373e+07
AT1G04420	23	8	66	8	797970	398819	1.32899e+06	599925	1.04138e+06	410213	1.35	1.01	0.65		430086	937492	129504	712909	638281	1.29848e+06	1.19205e+06	603856	1.23907e+06	579471	1.07488e+06	1.62564e+06	997212	683398	1.46145e+06	2.27292e+06	1.93695e+06	377265	653459	1.26005e+06	760472	1.35221e+06	1.61269e+06	1.22713e+06	1.0878e+06
AT1G04430	6	3	7	3	985288	336230	2.56487e+06	4.67597e+06	1.08735e+06	514158	1.31	1.21	1.13		935926	841855	332719	1.47179e+06	1.06299e+06	905886	782786	1.32596e+06	1.20769e+06	984397	1.41323e+07	1.08678e+06	699153	769876	815367	1.01311e+06	1.01796e+06	2.27548e+06	1.02806e+06	589498	828183	1.09038e+06	1.08663e+06	1.05888e+06	741679
AT1G04510	16	6	31	4	1.65514e+06	507325	1.76417e+06	924005	1.56598e+06	748114	0.93	0.97	0.78		1.03914e+06	2.40047e+06	1.225e+06	1.2532e+06	1.7741e+06	1.81066e+06	2.39123e+06	1.22743e+06	1.77507e+06	1.01723e+06	638204	857369	2.64266e+06	1.30503e+06	1.99129e+06	2.92822e+06	2.73337e+06	392774	1.78477e+06	1.22353e+06	874027	2.12957e+06	2.81221e+06	1.58255e+06	1.72838e+06
AT1G04530	10	2	7	2	252629	264180	99885	#DIV/0!	195174	#DIV/0!	0.04	0.06	1.95			557311				87316.7	113261						99885						195174
AT1G04690	13	5	36	5	2.64856e+06	616158	2.45538e+06	394947	2.36609e+06	483393	1.03	0.95	0.99		3.86066e+06	2.38468e+06	2.05832e+06	3.45867e+06	2.69437e+06	2.56811e+06	2.44233e+06	2.10507e+06	2.26485e+06	2.94789e+06	2.05701e+06	2.73228e+06	2.65916e+06	2.09688e+06	1.89012e+06	2.45167e+06	2.80802e+06	3.29822e+06	1.68558e+06	2.65851e+06	2.42439e+06	2.44368e+06	2.32144e+06	2.0984e+06	1.99845e+06
AT1G04820	13	4	31	4	406489	168727	290087	262576	739267	436954	0.22	1.53	4.11		354828	505809	102134	156547	452501	497459	558169	553925	477034	11113.4			179484	569707	570334	119796		246135	424666	361548	1.13504e+06	438105	763188	1.14119e+06	1.40427e+06
AT1G04850	6	2	10	2	895142	352447	373532	219634	810747	251644	0.2	0.92	5.08	×	449673	976053	436567	471239	1.22438e+06	1.36123e+06	1.02679e+06	1.00726e+06	1.10308e+06	591341	495738	596447	229423		76788.7	487265	137718	423632	836992	465271	1.01907e+06	794186	819395	1.09235e+06	1.03508e+06
AT1G05010	40	10	176	9	5.1438e+06	3.18869e+06	6.08498e+06	3.69817e+06	6.13306e+06	3.78755e+06	1.46	1.48	1.04		7.03467e+06	199382	1.02154e+07	7.25153e+06	393481	4.6951e+06	5.55652e+06	5.48661e+06	5.46145e+06	1.00347e+07	1.2614e+07	3.11288e+06	1.37311e+06	5.23179e+06	4.42194e+06	7.15792e+06	4.73351e+06	1.0297e+07	330249	1.11762e+07	1.64717e+06	5.37135e+06	5.57648e+06	7.53467e+06	7.13133e+06
AT1G05190	52	13	387	13	3.88002e+07	1.21522e+06	3.78678e+07	4.4532e+06	4.16197e+07	1.50487e+06	0.79	1.14	1.38		3.84199e+07	3.84775e+07	4.03445e+07	3.92879e+07	3.80913e+07	3.6764e+07	3.77424e+07	3.97965e+07	4.02775e+07	4.37717e+07	3.57917e+07	3.14442e+07	4.1371e+07	4.07556e+07	4.1287e+07	3.40887e+07	3.44323e+07	4.37819e+07	4.11185e+07	4.04859e+07	3.8992e+07	4.22014e+07	4.24517e+07	4.28203e+07	4.11057e+07
AT1G05260	33	6	38	6	1.89003e+06	583357	1.98949e+06	367188	2.15336e+06	345898	1.01	1.18	1.19		2.23342e+06	1.43508e+06	1.07059e+06	2.59672e+06	1.41163e+06	2.08974e+06	1.39031e+06	2.07092e+06	2.71188e+06	2.59217e+06	2.1775e+06	1.58113e+06	1.90782e+06	2.15168e+06	2.22148e+06	1.48354e+06	1.80058e+06	2.38858e+06	1.36823e+06	2.10777e+06	2.39065e+06	2.38347e+06	2.35375e+06	2.19355e+06	2.04085e+06
AT1G05510	16	3	23	3	801574	394433	1.09204e+06	1.16126e+06	611849	268907	0.6	1.08	2.12		544128	1.20352e+06		1.42198e+06	475575	795898	1.10766e+06	393173	470657	2.46204e+06	3.24188e+06	1.0754e+06	84216.9	260509	83857.1	730972	797432	1.04717e+06	951985	479778	676475	324096	629764	381975	403541
AT1G06000	21	8	115	8	8.8189e+06	2.75957e+06	9.06995e+06	1.89437e+06	8.25359e+06	1.71086e+06	0.99	0.98	0.93		5.68387e+06	9.02716e+06	5.27294e+06	5.77479e+06	1.10813e+07	8.26882e+06	9.9099e+06	1.23529e+07	1.19984e+07	6.50928e+06	6.38929e+06	1.09101e+07	1.16197e+07	8.33115e+06	9.83479e+06	9.5794e+06	9.38588e+06	5.44257e+06	9.00976e+06	5.63733e+06	8.79469e+06	9.90499e+06	9.33698e+06	8.99581e+06	8.90653e+06
AT1G06130	10	2	12	2	363656	58179.7	268609	45463	433949	150618	0.81	1.3	1.29						387878	409986	262193	383222	375000				199161	315309	251598	298075	278905				675011	376496	481349	332631	304259
AT1G06290	11	6	36	6	974915	468565	530424	477099	871572	279624	1.4	0.87	1.52		485677	1.49487e+06	264214	450586	955464	1.14502e+06	1.16038e+06	1.29474e+06	1.52327e+06	121603	237664	106806	1.14983e+06	928145	1.20086e+06	325409	173069	590816	823926	938510	699942	732978	762790	1.50313e+06	920484
AT1G06410	4	3	9	3	560480	348632	619120	542876	345802	275435	1.84	1	1.02		674967		1.01958e+06	664819	117569	325459				705381	782962	1.59013e+06	158222	80241.2	145250	871653		792703	190842	696622		135118	171405	203269	230653
AT1G06430	42	19	465	4	4.70982e+06	1.29012e+06	4.4458e+06	1.26685e+06	4.28876e+06	1.62299e+06	0.86	0.91	1.02		6.21094e+06	4.37853e+06	5.82088e+06	6.87146e+06	4.72861e+06	3.52356e+06	3.41938e+06	3.67989e+06	3.75515e+06	6.65308e+06	6.02522e+06	4.61048e+06	3.93756e+06	3.39754e+06	3.14438e+06	3.58926e+06	4.2089e+06	6.90937e+06	4.5825e+06	6.66208e+06	3.35057e+06	2.91239e+06	3.25661e+06	3.57193e+06	3.06466e+06
AT1G06550	27	7	45	7	713686	295971	931971	582139	850836	303026	0.8	0.94	1.02		979673	1.1591e+06	513241	1.0487e+06	544975	716783	725031	292317	443349	1.09586e+06	398491	1.47278e+06	503137	189504	594557	1.48931e+06	1.71213e+06	1.08336e+06	1.30619e+06	1.05377e+06	787602	796650	890203	417862	471059
AT1G06680	61	13	1190	11	1.8228e+08	5.35399e+07	2.00237e+08	8.54682e+07	1.98097e+08	6.714e+07	1.23	1.24	0.89		2.18195e+08	1.69967e+08	2.28672e+08	2.54332e+08	1.04802e+08	2.07948e+08	2.0849e+08	1.27124e+08	1.20993e+08	1.59924e+08	2.75468e+08	2.95912e+08	1.08101e+08	1.14063e+08	1.11091e+08	2.41583e+08	2.95753e+08	2.99872e+08	2.22801e+08	2.85537e+08	2.08005e+08	1.38309e+08	1.53883e+08	1.4636e+08	1.3001e+08
AT1G06690	25	7	116	7	5.13619e+06	718227	5.44102e+06	785098	5.04476e+06	490710	1.02	0.96	0.91		4.78218e+06	4.77385e+06	3.85622e+06	5.39804e+06	4.66259e+06	5.15552e+06	5.57116e+06	6.33831e+06	5.68786e+06	4.77986e+06	5.94856e+06	4.56357e+06	4.24556e+06	5.90045e+06	5.95357e+06	5.7853e+06	6.35128e+06	5.87114e+06	5.07822e+06	5.05222e+06	4.11043e+06	5.14066e+06	5.23902e+06	5.10156e+06	4.76481e+06
AT1G06760	10	2	7	2	395761	107796	464593	163453	588344	156451	0.79	1.31	1.29		337956	443915		296501	282889	508245	587127	369660	339793	642938	108170	533055	462446	415778	427094	569770	557494	298640	611840	675878	736364	542202	517079	802224	522521
AT1G06950	38	34	543	34	3.69378e+07	3.06571e+06	3.59447e+07	2.89894e+06	3.64743e+07	1.96416e+06	0.97	0.97	0.98		3.64217e+07	3.99258e+07	3.72408e+07	3.13728e+07	3.64499e+07	4.00325e+07	4.09755e+07	3.58427e+07	3.41783e+07	3.44915e+07	3.32453e+07	3.10515e+07	3.59628e+07	3.87347e+07	3.94022e+07	3.83047e+07	3.6365e+07	3.54049e+07	3.78973e+07	3.3191e+07	3.48968e+07	3.60835e+07	3.79025e+07	3.92945e+07	3.7124e+07
AT1G07110	6	4	19	4	459134	212089	513244	225118	1.22475e+06	371541	1.34	1.69	2.52	×		378139		136253	486072	569238	266199	729717	648322			148463	713594	451301	621546	631316		1.32388e+06	421022	1.39321e+06	971833	1.55704e+06	1.53059e+06	1.3376e+06	1.26285e+06
AT1G07320	17	4	25	4	1.39499e+06	1.28893e+06	26341.3	16931.4	206041	207957	0.08	0.12	5.47	×		4.10511e+06	115335	146417	1.67471e+06	1.69294e+06	1.8389e+06	795972	790534	19425	8932.98					28176.7	48830.6	91080.1	489884	83777.2	525947	133017	58631.3		59947.4
AT1G07670	5	4	10	4	2.74667e+06	3.47428e+06	1.13946e+06	1.58903e+06	1.77489e+06	2.45469e+06	1.86	2.66	1.35		6.17922e+06	152613	8.26079e+06	4.33028e+06	155085			67167	81533.4	4.42046e+06	2.05391e+06		376263	327782	356867	275773	165170	5.47978e+06		5.25333e+06	395999	346319	349184	320000	279643
AT1G07750	10	3	23	3	718881	423203	615582	390883	536572	542030	0.8	0.7	0.66		1.43267e+06	490828	801959	1.3699e+06	316671	748798	587275	407347	314485	1.4353e+06	935568	174903	470096	489983	430316	506270	482217	1.19514e+06		1.27002e+06	175921	145185		148452	284712
AT1G07890	52	14	854	13	1.24426e+08	2.93239e+07	1.11462e+08	1.62116e+07	1.53247e+08	1.95757e+07	0.91	1.24	1.38	×	9.99944e+07	1.1187e+08	7.67934e+07	1.12773e+08	1.36013e+08	1.18223e+08	1.77678e+08	1.41995e+08	1.44495e+08	9.29988e+07	9.14541e+07	1.09286e+08	1.18637e+08	1.31948e+08	1.3434e+08	1.01502e+08	1.11532e+08	1.3779e+08	1.49556e+08	1.30036e+08	1.95159e+08	1.43956e+08	1.5383e+08	1.59555e+08	1.56093e+08
AT1G07920	49	22	2216	22	9.26002e+08	1.17386e+08	8.42516e+08	5.47043e+07	9.25902e+08	5.45089e+07	1.08	1.04	0.95		1.09995e+09	9.89175e+08	7.79078e+08	9.5232e+08	9.3513e+08	9.29008e+08	1.06074e+09	8.14018e+08	7.74601e+08	9.22752e+08	7.71691e+08	8.66586e+08	8.25671e+08	7.83968e+08	8.02152e+08	8.73935e+08	8.93373e+08	9.62001e+08	1.03338e+09	8.82831e+08	8.50644e+08	9.17768e+08	9.10417e+08	9.32789e+08	9.1739e+08
AT1G08110	11	2	6	2	194284	78173.9	358537	181527	496419	280122	2.37	3.03	1.28	×	172529	157888				136964	331688		172349	61196.8	85191.1	388853	507844	437124	417584	520945	449560	54178.6	700883	75890.4	808846	604565	508169	615471	603350
AT1G08200	36	12	188	2	1.20935e+06	622598	1.09453e+06	502991	811649	532099	0.78	0.71	0.75		1.02499e+06		1.26043e+06	733686	1.16512e+06	1.1676e+06	1.57926e+06	2.43422e+06	309507	698081	1.78995e+06	1.07636e+06	1.30066e+06		230781	1.18982e+06	1.37605e+06	1.79062e+06	189730	1.14136e+06	587572	1.13438e+06	683448	217264	748832
AT1G08360	18	4	72	2	3.4647e+06	2.46581e+06	2.82517e+06	1.35186e+06	4.93191e+06	2.25278e+06	0.82	1.48	1.52	×	49636.8	5.46674e+06		64238	3.16369e+06	6.55031e+06	5.79356e+06	2.96293e+06	3.66648e+06	260192	3.27104e+06	3.21543e+06	4.54154e+06	2.02651e+06	4.25667e+06	2.37897e+06	2.65102e+06	133851	5.719e+06		6.65455e+06	6.36141e+06	4.25849e+06	5.40587e+06	5.99023e+06
AT1G08370	11	2	20	2	325514	174329	514068	30512.3	478263	225063	2.4	10.63	1.28			198481						524262	253799				475604	505430	507587	559465	522253				398845	147884	574747	754844	514993
AT1G08480	25	2	45	2	943488	449827	1.34686e+06	749434	1.24065e+06	592001	1.37	1.25	0.99		1.57801e+06	554617	293724	1.65697e+06	632755	1.0761e+06	995147	843919	860148	2.22836e+06	2.77488e+06	1.12937e+06	632615	838420	897627	1.06874e+06	1.2049e+06	2.10222e+06	657735	2.23421e+06	779563	987042	1.01829e+06	1.04587e+06	1.10024e+06
AT1G08490	10	2	7	2	308811	131364	334982	171908	93244.2	31247.9	1.15	0.11	0.17		90466	351578					444691	317014	340304	157789	661995	275680	267823			299560	347043	115340		71148.6
AT1G08520	7	5	11	5	812826	774311	37687.2	#DIV/0!	76014.9	5357.42	0.01	0.52	100		271344	1.91217e+06	84921.1	74296.5		1.20386e+06	1.33036e+06									37687.2		79803.2		72226.6
AT1G08550	16	5	43	5	1.40496e+06	526850	1.42861e+06	458899	1.77689e+06	508910	0.95	1.12	1.08		627682	1.51714e+06		614845	2.07955e+06	1.78517e+06	1.71733e+06	1.42794e+06	1.47001e+06	1.04409e+06	2.37598e+06	826090	1.5976e+06	1.26196e+06	1.51055e+06	1.43535e+06	1.37729e+06	2.65345e+06	1.41746e+06	941206	1.78547e+06	1.83754e+06	1.90964e+06	2.14247e+06	1.52791e+06
AT1G08640	7	3	5	3	755821	195452	1.37586e+06	1.41416e+06	778877	160969	1.71	1.56	0.7				541075		919812	661289	543757	923518	945472	185617	1.1187e+06	261314	2.79725e+06	681478	4.24562e+06	841439	875496	904967	777394	825078	579701	801628	1.04584e+06	742373	554037
AT1G08830	18	2	23	2	1.80025e+06	1.1066e+06	2.11339e+06	697937	1.57739e+06	619179	0.55	0.89	0.71		2.84305e+06	798152	3.68742e+06	2.8998e+06	1.13208e+06	904964	983591	2.11299e+06	840206	2.52609e+06	3.10553e+06	2.56722e+06	2.06119e+06	1.16103e+06	1.06625e+06	2.09961e+06	2.32022e+06	2.43759e+06	1.00417e+06	2.5157e+06	1.70646e+06	1.52178e+06	978920	991001	1.46354e+06
AT1G08980	16	4	45	4	1.32292e+06	456229	1.4189e+06	545827	999816	225913	0.92	0.82	0.81		1.19053e+06	1.38067e+06	1.35953e+06	1.48514e+06	1.20513e+06	1.79066e+06	1.69948e+06	234112	1.561e+06	1.35755e+06	1.01074e+06	457628	1.25552e+06	1.42867e+06	1.76297e+06	2.23488e+06	1.84328e+06	1.4393e+06	732702	963323	1.15896e+06	869301	941740	1.08809e+06	805123
AT1G09020	5	2	22	2	415000	70820.8	264330	118286	339208	52513	0.6	0.82	1.24			544094			451845	366591	383760	374382	369329			111904	390377	310347	394206	207928	171218		383389		418469	344272	300260	293736	295123
AT1G09130	28	9	146	9	9.93709e+06	1.20025e+06	1.13831e+07	3.36051e+06	1.13543e+07	1.46377e+06	0.97	1.06	0.97		9.2765e+06	7.76784e+06	9.86601e+06	1.16001e+07	9.6841e+06	9.1717e+06	1.00645e+07	1.04185e+07	1.15846e+07	1.20287e+07	1.86712e+07	7.29762e+06	1.08735e+07	8.74519e+06	1.04045e+07	1.20755e+07	1.09684e+07	1.33824e+07	9.21064e+06	1.3052e+07	9.89417e+06	1.13496e+07	1.13824e+07	1.04865e+07	1.20769e+07
AT1G09270	15	4	47	4	1.34819e+06	415410	1.44694e+06	455896	1.46159e+06	410875	1	0.99	1.02		834769	1.78344e+06	869813	880743	1.73861e+06	1.21251e+06	1.33744e+06	1.6882e+06	1.78815e+06	789167	1.0188e+06	2.14198e+06	1.47079e+06	1.12838e+06	1.42819e+06	1.74722e+06	1.85099e+06	1.00628e+06	1.54271e+06	720209	1.37471e+06	1.57339e+06	1.83843e+06	1.84478e+06	1.7922e+06
AT1G09310	46	7	187	7	1.20692e+07	4.32771e+06	8.09381e+06	3.03137e+06	1.10013e+07	5.62611e+06	0.76	0.97	1.39		6.8016e+06	1.15563e+07	4.67256e+06	1.62102e+07	1.74727e+07	1.06987e+07	1.12646e+07	1.58027e+07	1.4143e+07	7.90846e+06	8.45922e+06	3.85363e+06	8.49729e+06	1.13245e+07	1.30339e+07	6.53823e+06	5.13526e+06	3.08467e+06	1.04345e+07	4.66722e+06	1.81207e+07	9.53032e+06	9.05413e+06	1.64432e+07	1.6676e+07
AT1G09340	54	23	632	23	1.15815e+08	1.51996e+07	1.24701e+08	9.55252e+06	1.20643e+08	9.95452e+06	1.07	1.01	0.95		1.01417e+08	9.59973e+07	1.04522e+08	1.09938e+08	1.21335e+08	1.14268e+08	1.17396e+08	1.38206e+08	1.39254e+08	1.05564e+08	1.31615e+08	1.2093e+08	1.20307e+08	1.22379e+08	1.2941e+08	1.34601e+08	1.32802e+08	1.18165e+08	1.10247e+08	1.10354e+08	1.08665e+08	1.26512e+08	1.31909e+08	1.31463e+08	1.27829e+08
AT1G09430	25	9	121	6	1.1446e+07	1.08852e+06	1.09662e+07	977469	1.20757e+07	947194	0.98	1.03	1.1		1.21123e+07	1.05423e+07	1.35535e+07	1.21483e+07	1.00513e+07	1.14162e+07	1.0396e+07	1.17363e+07	1.10577e+07	1.23313e+07	1.08563e+07	1.24807e+07	1.12916e+07	1.00888e+07	1.02052e+07	1.02756e+07	1.02001e+07	1.3742e+07	1.17295e+07	1.25045e+07	1.05495e+07	1.18843e+07	1.27718e+07	1.15059e+07	1.19183e+07
AT1G09590	32	4	88	4	1.13145e+06	506035	5.71604e+06	4.5659e+06	2.20313e+06	1.01828e+06	1.07	1.16	0.5		1.44313e+06			1.68558e+06	121735	1.33161e+06	1.22514e+06	1.21867e+06	894292	2.12675e+06	1.01351e+07	8.79994e+06	430098	1.89286e+06	1.53861e+06	1.0598e+07	1.02069e+07	3.85592e+06	1.58337e+06	1.77304e+06	569769	2.50464e+06	3.21936e+06	2.30907e+06	1.80984e+06
AT1G09620	21	15	169	15	4.69991e+06	2.04802e+06	5.7436e+06	1.83689e+06	3.60367e+06	1.66703e+06	1.24	0.95	0.62	×	2.73781e+06	5.04146e+06	2.87401e+06	2.43434e+06	3.84426e+06	7.79506e+06	7.80941e+06	5.61454e+06	4.14832e+06	2.22861e+06	5.02709e+06	4.38528e+06	5.43688e+06	7.20127e+06	7.01676e+06	7.16084e+06	7.49206e+06	2.58772e+06	1.7621e+06	2.5362e+06	2.1848e+06	5.39121e+06	3.19096e+06	6.15136e+06	5.02504e+06
AT1G09640	37	17	521	9	1.11576e+07	5.15964e+06	1.31147e+07	4.56729e+06	1.18352e+07	1.65055e+06	0.99	1.03	1.03		7.04884e+06	1.96035e+07	2.12619e+06	6.44833e+06	1.43888e+07	1.28083e+07	1.34842e+07	1.23755e+07	1.21346e+07	8.66852e+06	2.39782e+07	1.18899e+07	1.21063e+07	1.15399e+07	1.22257e+07	1.29504e+07	1.15584e+07	9.58138e+06	1.41715e+07	9.25922e+06	1.2123e+07	1.22719e+07	1.18963e+07	1.29728e+07	1.24055e+07
AT1G09750	14	7	132	7	1.35956e+07	2.31516e+06	1.35492e+07	2.72266e+06	1.74854e+07	1.64582e+06	0.9	1.24	1.43		1.25723e+07	1.41427e+07	8.39282e+06	1.25828e+07	1.61841e+07	1.40749e+07	1.36195e+07	1.52787e+07	1.55128e+07	1.02399e+07	1.18991e+07	1.93116e+07	1.48139e+07	1.29959e+07	1.3353e+07	1.18419e+07	1.39381e+07	1.4391e+07	1.85325e+07	1.62835e+07	1.83856e+07	1.65326e+07	1.76782e+07	1.93972e+07	1.86829e+07
AT1G09760	23	5	46	5	2.32833e+06	1.02698e+06	1.41692e+06	908266	2.42266e+06	668690	0.78	0.83	1.2		439469	2.99806e+06	804503	2.06429e+06	2.85784e+06	2.74001e+06	2.69385e+06	3.1917e+06	3.16527e+06	3.03323e+06	858885	368206	1.76603e+06	1.90674e+06	2.0088e+06	668690	724818	3.70052e+06	1.53923e+06	2.63095e+06	2.47067e+06	1.93711e+06	1.8408e+06	2.70111e+06	2.56087e+06
AT1G09770	6	4	6	4	636682	401863	853109	464233	487307	173437	1.35	0.91	0.48		376839	1.4816e+06		352062	275805	658132	924620	620476	403922	587007		964052	1.37577e+06	597252	715116	1.51895e+06	213623	211738			460092		573274	515885	675549
AT1G09780	51	23	513	13	1.96943e+07	6.68128e+06	2.29163e+07	5.52734e+06	2.5623e+07	5.15007e+06	0.93	1.15	1.13		1.66266e+07	2.31279e+07	1.05692e+07	7.72071e+06	2.07009e+07	2.50372e+07	2.71669e+07	2.31054e+07	2.31939e+07	1.13958e+07	1.98185e+07	2.75643e+07	2.41746e+07	2.36707e+07	2.13899e+07	2.71671e+07	2.81495e+07	2.08421e+07	2.90786e+07	1.48195e+07	2.81524e+07	2.84526e+07	2.90539e+07	2.61974e+07	2.83876e+07
AT1G09795	18	5	26	2	484997	796465	478830	338261	116638	39188.4	0.71	0.68	0.55		54969.9			2.09866e+06		111715	141937	342845	159856	88824.2	655343					692324		179877		61623.9	120540		132212	105198	100380
AT1G09830	19	6	41	6	1.43843e+06	894549	1.35605e+06	693412	808845	561378	1.15	0.83	0.64		2.22892e+06	880174	3.22012e+06	1.93241e+06	430455	1.45443e+06	1.35261e+06	739650	707078	721501	1.00389e+06	2.17865e+06	1.37928e+06	860656	481512	2.03935e+06	2.18354e+06	1.49761e+06	1.50458e+06	1.30569e+06	743812	658259	255583	96207.6	409017
AT1G10290	26	19	219	7	4.46138e+06	3.05078e+06	1.58788e+06	842177	2.6173e+06	1.35573e+06	0.57	0.72	1.11		826538	6.66914e+06	1.03598e+06	660372	8.21462e+06	4.90631e+06	3.69911e+06	6.14469e+06	7.99566e+06	739953	1.16946e+06	1.37773e+06	3.14706e+06	850569	1.10069e+06	2.44403e+06	1.87354e+06	673630	1.99776e+06	855589	2.40086e+06	3.32256e+06	3.97328e+06	4.12411e+06	3.59061e+06
AT1G10370	18	4	52	4	1.49906e+06	643270	1.5015e+06	607786	1.78825e+06	834167	1.12	1.16	1.05		1.01584e+06	1.63672e+06	448154	2.74724e+06	1.13041e+06	1.83997e+06	1.85527e+06	1.39619e+06	1.42173e+06	1.60951e+06	1.62881e+06	1.22115e+06	2.0299e+06	1.92655e+06	1.83387e+06		260689	2.80197e+06	140216	2.74645e+06	1.98651e+06	1.5753e+06	1.48764e+06	1.65361e+06	1.91432e+06
AT1G10390	3	2	6	2	140503	#DIV/0!	453203	264091	259352	136241	100	100	0.47									140503		890314	518631		492766	101031	153099	534703	481879		370677			112029	145875	244367	423814
AT1G10510	25	8	74	8	1.63943e+06	364344	1.24725e+06	486678	1.58263e+06	222736	0.78	0.94	1.12		1.32584e+06	2.2119e+06	1.21395e+06	1.21414e+06	2.06994e+06	1.71943e+06	1.855e+06	1.4566e+06	1.68806e+06	1.09637e+06	212558	1.51051e+06	1.77859e+06	1.58846e+06	1.51509e+06	1.11521e+06	1.16118e+06	1.50659e+06	1.85871e+06	1.23528e+06	1.85343e+06	1.36765e+06	1.5002e+06	1.62978e+06	1.70937e+06
AT1G10522	19	2	3	2	ND		35994.2	#DIV/0!	105290	21880.3	100	100	100	×															35994.2			87926.2				90745.6	90252.7	134844	122679
AT1G10670	25	8	141	5	5.88753e+06	3.05077e+06	5.33134e+06	2.75572e+06	6.04089e+06	3.21599e+06	0.95	1.15	1.11		8.86346e+06	2.41446e+06	1.02114e+07	1.01201e+07	4.93831e+06	3.80346e+06	2.74487e+06	4.8138e+06	5.07792e+06	1.18042e+07	6.02644e+06	4.37048e+06	3.20055e+06	4.71702e+06	4.88125e+06	4.14012e+06	3.51066e+06	1.03856e+07	3.88012e+06	1.17608e+07	3.56587e+06	3.72408e+06	4.99012e+06	5.8509e+06	4.16959e+06
AT1G10760	23	20	256	20	6.50205e+06	1.55952e+06	6.22165e+06	1.01746e+06	7.85382e+06	1.58491e+06	0.96	1.07	1.09		9.6187e+06	5.12522e+06	7.90326e+06	6.94568e+06	4.44019e+06	5.67851e+06	6.56058e+06	6.60653e+06	5.6398e+06	7.75508e+06	7.617e+06	5.3825e+06	5.33922e+06	5.52412e+06	5.32945e+06	6.64705e+06	6.1788e+06	1.06248e+07	6.87338e+06	9.82129e+06	6.54948e+06	6.70617e+06	6.66788e+06	8.36006e+06	7.22751e+06
AT1G10840	25	6	96	6	3.47365e+07	2.34654e+07	2.23035e+07	1.97982e+07	3.26991e+07	1.76303e+07	0.67	0.93	0.9		5.24099e+06	4.10879e+07	4.85112e+06	4.98513e+06	6.0646e+07	4.01307e+07	4.25111e+07	5.71368e+07	5.60385e+07	5.60975e+06	4.61947e+06	9.59736e+06	4.38625e+07	4.56462e+07	4.85866e+07	1.03382e+07	1.01677e+07	4.82632e+06	4.14397e+07	4.85208e+06	4.54069e+07	3.65417e+07	3.64508e+07	4.67049e+07	4.53702e+07
AT1G11430	17	2	86	2	934917	307692	1.31916e+06	360733	1.14151e+06	332214	1.43	1.13	0.93		942269	372018		995860	567428	1.13696e+06	1.11383e+06	1.27158e+06	1.07939e+06	1.70415e+06	1.66347e+06	864845	699307	1.48702e+06	1.31047e+06	1.47531e+06	1.34873e+06	1.34838e+06	557636	1.25381e+06	680092	1.30566e+06	1.45755e+06	1.32049e+06	1.20846e+06
AT1G11580	12	6	47	5	2.21214e+06	555711	1.43941e+06	959320	1.83847e+06	351186	0.51	0.88	1.66		2.29072e+06	1.87052e+06	3.42687e+06	1.72582e+06	1.93397e+06	1.724e+06	2.26402e+06	2.71497e+06	1.95839e+06	1.56596e+06	1.0417e+06	443635	1.78984e+06	2.75986e+06	2.77191e+06	319500	822840	1.42285e+06		1.53555e+06			1.91083e+06	2.24762e+06	2.0755e+06
AT1G11650	16	4	123	4	3.91034e+06	1.32852e+06	3.4587e+06	1.30957e+06	3.83951e+06	714344	0.96	0.89	0.93		2.3577e+06	4.29465e+06	2.09693e+06	2.16827e+06	4.62838e+06	4.339e+06	4.97411e+06	4.81434e+06	5.51965e+06	2.05421e+06	1.82114e+06	2.18403e+06	4.90131e+06	4.03093e+06	5.21465e+06	3.52569e+06	3.93764e+06	2.93871e+06	4.15887e+06	2.50928e+06	4.40443e+06	4.15643e+06	3.91366e+06	4.37768e+06	4.25708e+06
AT1G11720	2	2	10	2	137560	#DIV/0!	491583	294555	1.06355e+06	#DIV/0!	100	1	0.01						137560							717161		113423	233155	727989	666186		1.06355e+06
AT1G11750	20	4	94	4	4.8261e+06	1.74048e+06	4.6412e+06	1.67519e+06	4.77347e+06	2.05412e+06	1.13	1.12	0.95		5.26396e+06	2.83386e+06	5.91736e+06	8.27799e+06	3.07138e+06	3.87346e+06	3.87379e+06	4.20014e+06	6.12295e+06	6.1987e+06	7.37952e+06	4.62939e+06	2.02989e+06	4.57421e+06	4.80347e+06	2.94884e+06	4.5656e+06	8.35706e+06	2.30462e+06	6.37229e+06	2.0796e+06	5.35552e+06	4.77696e+06	4.1079e+06	4.8338e+06
AT1G11840	28	9	140	8	1.87008e+07	2.50212e+06	1.70069e+07	2.97179e+06	1.53515e+07	3.38909e+06	0.98	0.93	0.93		2.314e+07	1.92763e+07	2.02608e+07	2.03147e+07	1.96892e+07	1.70949e+07	1.74266e+07	1.55031e+07	1.56019e+07	1.99276e+07	2.26357e+07	1.34435e+07	1.57843e+07	1.48309e+07	1.55331e+07	1.64498e+07	1.74499e+07	2.08947e+07	1.45727e+07	2.04829e+07	1.29618e+07	1.32164e+07	1.49353e+07	1.29687e+07	1.27792e+07
AT1G11860	44	20	917	20	1.32538e+08	1.20965e+07	1.48891e+08	1.78742e+07	1.51207e+08	1.25611e+07	0.97	1.11	0.98		1.35042e+08	1.43061e+08	1.04858e+08	1.46095e+08	1.29039e+08	1.26512e+08	1.32697e+08	1.37337e+08	1.38198e+08	1.4539e+08	1.54767e+08	1.64867e+08	1.23812e+08	1.3081e+08	1.34797e+08	1.6493e+08	1.71752e+08	1.72389e+08	1.47084e+08	1.58236e+08	1.28354e+08	1.50861e+08	1.57201e+08	1.49687e+08	1.45845e+08
AT1G11870	10	4	28	4	2.64171e+06	570283	1.07277e+06	627243	1.00146e+06	585652	0.74	0.77	1.14		2.40425e+06	2.74762e+06	2.20713e+06	1.69583e+06	2.45321e+06	3.56296e+06	3.29437e+06	2.44772e+06	2.96235e+06	2.32531e+06	1.46235e+06	1.36698e+06	1.05055e+06	676950	447523	627636	624882	1.58905e+06	410060	2.16968e+06	800867	569388	820842	725962	925839
AT1G11910	27	9	199	9	1.33411e+07	3.47684e+06	1.34991e+07	1.3752e+06	1.43624e+07	1.59994e+06	1.02	1.06	1.05		1.28157e+07	1.14682e+07	8.27397e+06	1.27062e+07	9.66098e+06	1.72309e+07	1.86728e+07	1.64192e+07	1.28224e+07	1.3243e+07	1.31251e+07	1.4994e+07	1.08788e+07	1.43171e+07	1.51014e+07	1.26795e+07	1.3654e+07	1.5249e+07	1.29357e+07	1.4151e+07	1.15757e+07	1.66306e+07	1.55043e+07	1.50706e+07	1.37824e+07
AT1G11930	13	2	10	2	405959	276971	179282	84056.2	257829	89970.9	0.61	1.16	1.78		87674.3	223608			139562	360421	531134	730219	769094	71948.5	115209	311909	202558	129690	195736	126830	280373	211562		264081		121703	242833	328182	378615
AT1G12000	29	10	138	9	3.66826e+06	575766	4.84289e+06	1.51549e+06	4.75332e+06	1.30204e+06	1.28	1.26	1.02		3.36706e+06	4.02443e+06	2.78061e+06	3.23152e+06	3.34471e+06	4.35176e+06	4.55601e+06	3.89778e+06	3.46049e+06	3.24311e+06	3.33048e+06	6.62642e+06	4.35362e+06	3.91257e+06	4.04606e+06	6.50224e+06	6.72863e+06	3.9194e+06	7.38464e+06	2.79933e+06	4.59035e+06	5.30522e+06	4.87063e+06	4.68765e+06	4.46934e+06
AT1G12050	13	4	53	4	4.82806e+06	3.69768e+06	3.70213e+06	2.33328e+06	3.8873e+06	1.90435e+06	0.8	0.92	1.16		7.99588e+06	2.03495e+06	9.2833e+06	9.22793e+06	1.03187e+06	2.37421e+06	8.22334e+06	1.47135e+06	1.80973e+06	9.27985e+06	3.79491e+06	2.3543e+06	2.25123e+06	2.35559e+06	2.65787e+06	3.618e+06	3.30531e+06	6.70686e+06	3.73049e+06	7.11379e+06	2.5642e+06	2.78033e+06	2.84948e+06	2.5853e+06	2.76798e+06
AT1G12230	22	6	60	6	2.87076e+06	1.16408e+06	2.0531e+06	1.08821e+06	3.53988e+06	1.14516e+06	1.04	1.15	1.14		1.6674e+06	3.88029e+06	1.74131e+06	1.6912e+06	4.19488e+06	1.87511e+06	4.02295e+06	4.12746e+06	2.63628e+06	1.55025e+06	2.32002e+06	2.25288e+06	4.25745e+06	1.81348e+06	328953	1.86352e+06	2.03829e+06	1.77087e+06	4.6278e+06	1.68996e+06	4.15794e+06	4.19761e+06	4.18347e+06	3.72594e+06	3.96544e+06
AT1G12240	20	9	135	7	2.39645e+06	649115	1.94491e+06	1.0753e+06	2.30014e+06	1.04842e+06	0.83	1.08	1.39		2.93392e+06	2.39094e+06	1.36476e+06	3.04974e+06	3.48545e+06	2.14005e+06	2.01912e+06	2.16734e+06	2.01673e+06	2.59347e+06	1.19192e+06	849964	4.21017e+06	1.37895e+06	1.67653e+06	1.40676e+06	2.25152e+06	1.36477e+06	3.62407e+06	2.94662e+06	3.91749e+06	1.62634e+06	1.74886e+06	1.94451e+06	1.22847e+06
AT1G12250	25	5	74	5	1.38241e+06	663598	1.5731e+06	563030	1.23732e+06	270216	1.06	0.94	0.99		148940	1.6998e+06	955734	618984	2.10868e+06	1.43876e+06	1.7249e+06	1.93062e+06	1.81528e+06	1.20451e+06	1.66509e+06	2.51856e+06	1.98233e+06	1.42754e+06	1.66298e+06	581577	1.54224e+06	1.34494e+06	803785	1.03212e+06	1.01116e+06	1.25652e+06	1.34011e+06	1.60779e+06	1.50217e+06
AT1G12270	25	8	89	8	1.00614e+06	402460	1.24643e+06	388755	2.20798e+06	597955	1.16	1.36	1.1		980036	507203	404166	1.56921e+06	1.04325e+06	1.28675e+06	1.46411e+06	735218	1.0653e+06	1.35241e+06	1.15079e+06	1.42781e+06	1.15594e+06	752692	724257	1.52816e+06	1.87939e+06	1.32724e+06	3.16624e+06	1.82493e+06	2.08875e+06	2.203e+06	2.22879e+06	1.8815e+06	2.94344e+06
AT1G12310	68	8	167	3	1.08304e+07	3.10836e+06	1.14558e+07	2.79982e+06	1.34461e+07	1.90978e+06	1.19	1.32	1.04		1.1561e+07	8.68264e+06	6.74296e+06	1.56411e+07	1.22232e+07	7.46756e+06	8.38485e+06	1.32975e+07	1.3473e+07	1.49107e+07	1.58233e+07	7.58903e+06	1.22881e+07	1.07237e+07	1.13136e+07	9.47246e+06	9.52527e+06	1.41505e+07	1.28913e+07	1.62101e+07	1.39892e+07	1.20025e+07	9.79098e+06	1.42848e+07	1.42493e+07
AT1G12410	15	4	80	4	5.92826e+06	1.21074e+06	7.01154e+06	1.68541e+06	6.84253e+06	1.16195e+06	1.22	1.25	0.99		6.70304e+06	5.30966e+06	4.23742e+06	8.41746e+06	6.30721e+06	4.68828e+06	5.91583e+06	5.84043e+06	5.93499e+06	8.60643e+06	8.47167e+06	6.4713e+06	6.50441e+06	4.11549e+06	5.30831e+06	8.38876e+06	8.22594e+06	7.27783e+06	5.08452e+06	7.8009e+06	6.4248e+06	5.51221e+06	6.67963e+06	7.39145e+06	8.56886e+06
AT1G12770	15	6	30	6	1.00181e+06	1.29086e+06	330423	64331	259591	221667	1.4	0.71	0.64		518785	307685	559280	468481	53114.7	430954	213846	3.64437e+06	2.81981e+06	409715	432177	257221	359157	294286	269059	323310	298454	435901	72265.5	597935	72331.7	41319	59950.4	431214	365814
AT1G12800	25	12	66	12	2.90592e+06	1.26039e+06	2.5845e+06	870871	2.86129e+06	308186	1	0.83	0.75		5.15709e+06	2.46933e+06	4.21249e+06	2.64239e+06	2.01862e+06	3.71424e+06	3.00191e+06	1.25387e+06	1.68337e+06	3.47071e+06	3.89652e+06	1.70704e+06	1.97896e+06	1.39534e+06	2.73294e+06	2.45024e+06	3.04425e+06	3.3877e+06	2.71722e+06	2.61314e+06	3.13927e+06	2.94872e+06	2.61306e+06	2.98787e+06	2.48333e+06
AT1G12840	40	12	327	12	1.86248e+07	1.58315e+06	2.14208e+07	4.1425e+06	1.84686e+07	1.8007e+06	1.07	1.04	0.95		1.60817e+07	2.02447e+07	1.63507e+07	1.96143e+07	1.96447e+07	1.78689e+07	1.85469e+07	2.03931e+07	1.88785e+07	1.83099e+07	2.02254e+07	2.63563e+07	1.77756e+07	1.83045e+07	1.7766e+07	2.58642e+07	2.67646e+07	1.68242e+07	2.1929e+07	1.73191e+07	1.94042e+07	1.70075e+07	1.86916e+07	1.96228e+07	1.69502e+07
AT1G12900	66	23	1863	8	3.41999e+07	9.94012e+06	3.63232e+07	7.98394e+06	4.03484e+07	1.3284e+07	0.93	1.19	1.07		4.79944e+07	2.14016e+07	3.13204e+07	4.96903e+07	2.06918e+07	3.61195e+07	3.29438e+07	3.40453e+07	3.35924e+07	2.82865e+07	5.12351e+07	3.04913e+07	2.6324e+07	3.6924e+07	3.81432e+07	3.92538e+07	3.99277e+07	6.678e+07	2.76426e+07	5.06773e+07	2.76365e+07	3.61128e+07	3.7264e+07	4.43109e+07	3.23635e+07
AT1G13020	5	3	31	3	910678	288800	965575	246201	1.00678e+06	340370	0.98	0.95	1.02		1.18887e+06	1.31784e+06	299628	722173	983691	907707	909172	867286	999736	1.18929e+06	1.44948e+06	929106	889713	721675	736677	821775	986893	1.12708e+06	900812	1.80382e+06	854831	772581	953208	813227	828680
AT1G13060	30	5	66	5	1.94187e+06	1.59097e+06	2.59422e+06	1.09948e+06	3.73304e+06	3.19964e+06	1.46	1.15	0.9		1.68711e+06	929110	434481	1.3809e+06	392999	5.06543e+06	2.28921e+06	1.36496e+06	3.93259e+06	1.63813e+06	4.21417e+06	2.8134e+06	485369	2.9133e+06	2.78334e+06	3.082e+06	2.82406e+06	2.09107e+06	2.00105e+06	2.29093e+06	463401	3.62041e+06	1.0796e+07	5.45294e+06	3.14853e+06
AT1G13110	10	4	19	4	931776	383853	971230	573338	1.17814e+06	266045	1.38	1.15	0.83		656980	395718	1.11512e+06	1.03915e+06	1.19247e+06	865839	379533	1.30601e+06	1.43517e+06	972324	2.24521e+06	261388	977275	936943	1.01847e+06	681389	676844	765998	1.36041e+06	1.15488e+06	1.00491e+06	1.57319e+06	1.31836e+06	923471	1.3239e+06
AT1G13270	29	5	68	5	6.04851e+06	1.50632e+06	6.03534e+06	2.50747e+06	6.08254e+06	1.69895e+06	0.97	0.91	1.04		7.6423e+06	2.75804e+06	7.88718e+06	6.24064e+06	6.6483e+06	5.51357e+06	6.50472e+06	5.34963e+06	5.89223e+06	8.83727e+06	9.37525e+06	7.5064e+06	2.52142e+06	3.57834e+06	3.9636e+06	6.05896e+06	6.44149e+06	7.3814e+06	3.33586e+06	8.80962e+06	4.35778e+06	6.51287e+06	5.59118e+06	6.39527e+06	6.27634e+06
AT1G13440	87	29	2067	4	4.41914e+08	5.44782e+07	4.89257e+08	4.51439e+07	5.13471e+08	3.73544e+07	1.01	1.15	1.05		3.95407e+08	4.35207e+08	3.92348e+08	3.42771e+08	4.64936e+08	4.65393e+08	4.87624e+08	5.02254e+08	4.91284e+08	3.91567e+08	5.15587e+08	5.25523e+08	4.68046e+08	4.81068e+08	4.88106e+08	5.17549e+08	5.26611e+08	4.95518e+08	5.4009e+08	4.56853e+08	4.78229e+08	5.45103e+08	5.69384e+08	5.20032e+08	5.02559e+08
AT1G13930	94	11	432	11	8.02961e+07	2.06115e+07	8.88936e+07	1.44095e+07	8.77013e+07	2.67455e+07	1.07	1.1	1.02		8.2061e+07	4.53243e+07	9.98664e+07	1.04498e+08	7.51479e+07	6.26623e+07	6.10363e+07	9.5895e+07	9.61736e+07	1.09401e+08	1.10252e+08	7.71171e+07	7.00152e+07	8.11508e+07	8.43086e+07	8.93865e+07	8.95169e+07	9.0566e+07	4.87264e+07	1.33924e+08	8.09517e+07	6.6742e+07	7.13778e+07	1.07565e+08	1.01758e+08
AT1G14000	5	2	7	2	503173	272408	508913	440158	625167	198431	0.92	0.96	1.13		201075	542579	455417	12666.8	846653	849266	526044	458667	636190	841518	1.219e+06		205874	492184	132732		162174	671577	636254	584112	600101	385563	683097	1.03028e+06	410346
AT1G14030	13	4	54	4	1.6449e+06	597816	1.17704e+06	424469	997490	315893	0.97	0.54	0.65	×	1.41901e+06	2.43815e+06	494125	1.41804e+06	1.83648e+06	1.44762e+06	1.67104e+06	1.5844e+06	2.49524e+06	1.75336e+06	527109	843404	1.55339e+06	1.44542e+06	1.40326e+06	837954	1.05241e+06	807730	1.27866e+06	1.08783e+06	1.04618e+06	1.44791e+06	1.14789e+06	550772	612952
AT1G14150	28	5	54	5	1.18395e+06	529235	1.15126e+06	427888	1.22641e+06	318737	1.08	1.09	1.02		1.10014e+06	145683	590683	1.49826e+06	1.3538e+06	1.29397e+06	1.15653e+06	1.80088e+06	1.71558e+06	1.27417e+06	892138	558363	642875	1.78724e+06	1.33509e+06	1.18136e+06	1.53884e+06	1.06545e+06	1.21973e+06	1.22252e+06	529004	1.36885e+06	1.46225e+06	1.50735e+06	1.43612e+06
AT1G14320	13	4	92	3	2.39543e+07	4.09359e+06	2.42921e+07	5.84683e+06	2.63385e+07	2.9471e+06	0.99	1.04	1.03		2.35423e+07	1.84244e+07	2.65079e+07	2.29311e+07	2.70419e+07	2.08951e+07	1.87607e+07	3.01606e+07	2.73245e+07	2.18629e+07	1.9801e+07	1.31995e+07	3.15594e+07	2.77683e+07	2.82686e+07	2.73613e+07	2.45156e+07	2.65219e+07	1.9769e+07	2.64396e+07	2.51101e+07	2.72284e+07	2.81092e+07	2.92025e+07	2.83276e+07
AT1G14410	26	5	71	4	668000	549522	710369	475554	599627	479684	1.34	0.93	0.76		1.11376e+06	529460	458271	876985	1.7328e+06	145988		99588.3	387154		1.10866e+06	177965	463555	729874	748622	239558	1.50434e+06	1.22902e+06		1.04711e+06	759829	190561	89983.2		281251
AT1G14610	8	7	46	7	1.6476e+06	637251	2.05697e+06	548705	1.6515e+06	542780	1.09	0.94	0.91		1.32164e+06	2.98567e+06	1.10781e+06	1.24832e+06	1.39504e+06	2.17151e+06	2.08992e+06	1.4244e+06	1.08412e+06	1.21868e+06	2.79786e+06	2.0499e+06	2.11501e+06	2.02187e+06	1.41533e+06	2.12022e+06	2.71692e+06	919055	1.47614e+06	1.19561e+06	1.30177e+06	2.29011e+06	1.78655e+06	2.50691e+06	1.73582e+06
AT1G14650	6	3	19	3	737961	444421	364255	272549	547369	210410	0.88	0.67	1.09		303118	627743		282135	312198	1.33521e+06	1.35407e+06	973520	715694	385334	232695		230747	809018	654980	59350.4	177657		202879		401677	624854	581562	700185	773059
AT1G14710	11	5	23	5	877041	850058	372839	194046	596738	634787	0.56	0.77	1.07		1.84731e+06	22704.9	2.15936e+06	1.6019e+06		605347	257928	242088	279689	538547	712651	75062.4	233927	394047	405555	354019	268902	1.13962e+06		1.62727e+06		201175	255249	311288	45830
AT1G14810	38	8	219	8	1.65991e+07	3.55126e+06	1.69774e+07	3.49598e+06	1.42901e+07	4.22703e+06	1.08	1	0.88		1.71528e+07	1.8886e+07	1.81759e+07	1.27148e+07	1.04304e+07	2.10179e+07	2.03738e+07	1.64784e+07	1.4162e+07	1.5526e+07	1.79221e+07	1.87234e+07	1.19907e+07	1.35759e+07	1.53759e+07	2.24056e+07	2.02998e+07	7.5499e+06	1.54017e+07	7.75269e+06	1.467e+07	1.77261e+07	1.68915e+07	1.67024e+07	1.76268e+07
AT1G14830	22	9	144	8	3.318e+06	632370	3.49301e+06	1.06365e+06	4.12957e+06	1.70531e+06	1	1.08	1.14		4.14744e+06	2.89839e+06	4.24211e+06	4.02989e+06	3.0338e+06	2.64961e+06	2.89733e+06	2.83398e+06	3.12945e+06	4.42142e+06	4.7509e+06	1.43184e+06	4.26461e+06	2.91546e+06	2.98882e+06	3.47022e+06	3.7008e+06	6.93618e+06	1.63217e+06	5.51907e+06	2.21654e+06	4.54967e+06	4.59879e+06	3.90959e+06	3.67456e+06
AT1G14950	17	2	31	2	1.33085e+06	1.17234e+06	760525	391057	820630	558408	0.87	0.71	0.89		1.48423e+06	675724	1.8563e+06	4.20085e+06	269647	780726	1.07682e+06	755999	877389	1.44277e+06	376552	155985	859175	1.00531e+06	826752	788632	629026	1.88772e+06	443214	1.47883e+06	292862	536959	556249	649451	719750
AT1G14980	78	7	112	7	2.33171e+07	6.13863e+06	1.98658e+07	2.91454e+06	2.03849e+07	5.29038e+06	0.94	1.06	1.11		1.9395e+07	1.85882e+07	1.62293e+07	2.83363e+07	2.79249e+07	1.79296e+07	1.92365e+07	3.11938e+07	3.10202e+07	1.95056e+07	2.23026e+07	1.70126e+07	2.30923e+07	2.17187e+07	2.25307e+07	1.62514e+07	1.65126e+07	1.8162e+07	1.23415e+07	2.08873e+07	1.3546e+07	2.24889e+07	2.38943e+07	2.69111e+07	2.48484e+07
AT1G15130	4	2	14	2	207647	99649.6	220452	108564	195864	109629	2.37	1.97	0.97					30331.3	297883	178826	277222	190053	271569	296049	234081	350386	181898	271621	280481	5858.18	143241	266397	91124.6	271362	42597.8	89428.7	182091	328086	295828
AT1G15140	28	7	117	7	7.7189e+06	732090	1.00609e+07	2.02757e+06	8.3488e+06	526466	1.22	0.98	0.86		6.81645e+06	8.03877e+06	8.77284e+06	7.17925e+06	8.0826e+06	8.42185e+06	8.07312e+06	7.43143e+06	6.65383e+06	9.21279e+06	9.25713e+06	1.18312e+07	7.42496e+06	8.69353e+06	8.73015e+06	1.24564e+07	1.28806e+07	8.48695e+06	8.29794e+06	8.92624e+06	7.32367e+06	7.864e+06	8.75993e+06	8.69979e+06	8.4319e+06
AT1G15500	4	2	26	2	797366	97365.1	749830	459657	242352	39063.5	100	100	0.93							728518	866213				898596	1.26715e+06	204234	222331		721047	1.18562e+06		191427		249346			286347	242288
AT1G15690	12	7	140	7	1.45606e+07	2.69933e+06	1.27506e+07	4.08277e+06	1.09237e+07	1.42702e+06	0.82	0.85	1.09		1.59336e+07	1.72463e+07	1.86495e+07	1.48186e+07	1.38562e+07	1.41197e+07	1.5191e+07	1.09176e+07	1.03124e+07	1.55435e+07	1.62808e+07	2.02779e+07	1.07325e+07	9.58261e+06	9.2553e+06	9.9725e+06	1.03597e+07	1.34272e+07	1.2403e+07	1.16213e+07	9.87845e+06	1.06469e+07	1.00649e+07	1.00487e+07	9.29888e+06
AT1G15730	17	6	59	4	548487	273839	604768	175294	636339	101839	1.16	1.5	1.53		474383		224438	567660	948889	200224		756851	666963	730893	317448		761097	606511	607890			681853	780422	593357	751235	546416	523682	684993	528756
AT1G15820	33	6	530	6	1.36973e+08	6.04264e+07	1.33521e+08	4.81832e+07	1.26759e+08	2.56373e+07	1.27	1.03	0.88		7.77037e+07	1.35396e+08	5.66188e+07	1.18054e+08	2.36363e+08	1.00335e+08	1.14658e+08	1.96452e+08	1.97174e+08	1.48976e+08	9.04094e+07	8.90647e+07	1.97757e+08	1.74686e+08	1.85574e+08	8.91348e+07	9.25687e+07	8.35112e+07	1.32768e+08	1.0842e+08	1.60922e+08	1.13541e+08	1.18091e+08	1.47042e+08	1.49775e+08
AT1G15950	6	2	26	2	1.67249e+06	154707	1.20557e+06	215545	1.65749e+06	259480	0.73	1.04	1.42			1.73729e+06			1.86601e+06	1.41213e+06	1.73562e+06	1.68875e+06	1.59515e+06			1.32054e+06	1.16181e+06	1.47825e+06	1.35345e+06	962291	957056		2.10664e+06		1.61005e+06	1.67374e+06	1.7393e+06	1.42794e+06	1.38727e+06
AT1G15980	16	6	55	6	2.8959e+06	635048	4.94747e+06	1.26047e+06	3.6004e+06	930090	1.16	1.16	0.92		3.7789e+06	2.51856e+06	2.30263e+06	3.6208e+06	2.77857e+06	3.41878e+06	3.15623e+06	1.91064e+06	2.57797e+06	3.99403e+06	3.42554e+06	3.54873e+06	5.04391e+06	5.04263e+06	5.27397e+06	6.32282e+06	6.92816e+06	4.70652e+06	1.96255e+06	4.09496e+06	3.12876e+06	4.45962e+06	4.14363e+06	3.50691e+06	2.80022e+06
AT1G16080	42	10	114	10	1.53972e+07	2.33031e+06	1.36064e+07	2.86634e+06	1.43126e+07	2.58822e+06	0.94	0.93	0.95		1.10273e+07	1.55232e+07	1.3857e+07	1.41106e+07	1.91305e+07	1.49592e+07	1.5726e+07	1.68682e+07	1.73726e+07	1.11699e+07	9.43353e+06	1.12346e+07	1.83342e+07	1.4804e+07	1.56606e+07	1.39872e+07	1.42274e+07	1.17523e+07	1.8e+07	1.0756e+07	1.76462e+07	1.32944e+07	1.32303e+07	1.5075e+07	1.47464e+07
AT1G16350	25	8	95	5	7.709e+06	1.16682e+06	5.92179e+06	1.28419e+06	6.44459e+06	511272	0.69	0.88	1.21		8.98095e+06	7.95024e+06	9.38504e+06	7.10744e+06	6.45269e+06	8.5907e+06	8.13389e+06	6.51108e+06	6.26901e+06	8.61966e+06	5.03714e+06	5.74815e+06	6.90991e+06	5.67296e+06	5.72117e+06	4.80398e+06	4.8613e+06	7.32572e+06	5.63692e+06	6.52796e+06	6.86443e+06	6.46401e+06	6.0548e+06	6.4902e+06	6.1927e+06
AT1G16460	18	3	33	3	923619	578017	276194	110235	305587	178401	0.44	0.34	0.82	×	1.71976e+06	477929	1.51999e+06	1119471	224370	1.32476e+06	206602	1.23013e+06	489560		215820			379568	357651		151738	320336		217813			57667.4	522714	409403
AT1G16720	13	6	41	6	3.44391e+06	1.82604e+06	3.48839e+06	2.50927e+06	1.72214e+06	569108	1.05	0.67	0.7	×	6.45198e+06	874982	4.66993e+06	5.61077e+06	2.72135e+06	2.51954e+06	1.62721e+06	3.46515e+06	3.0543e+06	6.68687e+06	7.71155e+06	891778	2.50192e+06	3.61661e+06	3.43605e+06	2.08501e+06	977294	2.43919e+06	1.01383e+06	1.36876e+06	1.44062e+06	1.62606e+06	1.56265e+06	1.60455e+06	2.72149e+06
AT1G16870	9	2	9	2	60972.7	34442.8	75359.9	96030.4	46841.9	18409.8	0.64	0.89	1.1		39326.9					100690		42901		20724.7	270127			40815.2	51955.8	28282.4	40254	44137		45401.8			71261.4	26567.3
AT1G16880	30	7	233	7	2.67528e+07	7.1116e+06	3.21345e+07	1.27204e+07	4.43546e+07	1.09798e+07	0.83	1.02	1.2		3.48946e+07	2.03142e+07	2.73655e+07	4.18612e+07	2.14286e+07	2.34881e+07	2.25411e+07	2.50667e+07	2.38152e+07	3.14628e+07	2.42361e+07	2.9512e+07	3.85641e+07	1.71649e+07	1.76137e+07	4.9159e+07	4.93636e+07	4.13638e+07	4.05744e+07	3.51787e+07	7.08841e+07	4.23324e+07	4.0316e+07	4.31018e+07	4.10857e+07
AT1G17050	16	4	15	4	237043	125564	191021	53649.8	298694	149851	1.12	1.08	0.94		361477	26751	399127	137963	149591	213890	215515	244973	384101	277056	150779	169515	135721	239111	243839	161591	150555	269823	129416	442418	155433	377466	204921	248665	561406
AT1G17100	33	4	83	4	998392	323889	2.27976e+06	1.61356e+06	1.38174e+06	472574	1.52	1.38	0.76		1.10944e+06	678527	1.77067e+06	1.11008e+06	879541	776031	800000	972984	888251	1.7478e+06	5.24413e+06	3.13358e+06	744006	521908	932926	2.60615e+06	3.3076e+06	2.16601e+06	1.45916e+06	1.73618e+06	596628	1.37022e+06	1.30236e+06	1.47232e+06	950996
AT1G17180	17	4	42	4	3.97653e+06	698853	5.89477e+06	1.79754e+06	1.37487e+06	799801	1.41	1.84	0.77		2.93134e+06	4.10052e+06	3.18476e+06	4.13372e+06	4.51006e+06	3.57199e+06	3.62923e+06	4.91433e+06	4.81281e+06	3.63731e+06	2.8323e+06	8.33267e+06	6.81919e+06	6.16526e+06	6.13263e+06	6.33186e+06	6.90694e+06	2.32366e+06	307144	2.38746e+06	472004	923897	1.19056e+06	1.9728e+06	1.42147e+06
AT1G17220	22	16	233	16	1.39064e+07	2.15852e+06	1.19459e+07	4.28844e+06	1.24877e+07	1.58095e+06	0.82	0.92	1.1		1.41183e+07	1.70193e+07	1.6348e+07	1.30543e+07	1.57532e+07	1.33234e+07	1.35298e+07	1.07506e+07	1.12607e+07	2.05844e+07	1.58113e+07	6.86169e+06	1.13638e+07	1.06277e+07	1.09174e+07	9.9295e+06	9.47173e+06	1.39362e+07	1.18743e+07	1.56269e+07	1.12857e+07	1.06949e+07	1.24263e+07	1.22321e+07	1.1825e+07
AT1G17290	19	8	131	8	1.12936e+07	1.65571e+06	1.30071e+07	4.16904e+06	9.40647e+06	1.52434e+06	1	1.07	1.01		1.09323e+07	1.15278e+07	1.29578e+07	1.15063e+07	8.87214e+06	1.25695e+07	1.38354e+07	9.60034e+06	9.84048e+06	1.04235e+07	1.19043e+07	1.9668e+07	8.45362e+06	1.09622e+07	1.15325e+07	1.17274e+07	1.93852e+07	1.21617e+07	1.00366e+07	1.06793e+07	7.81708e+06	9.39466e+06	8.98278e+06	7.59769e+06	8.58201e+06
AT1G17470	22	5	59	5	1.31842e+06	183729	1.31772e+06	334087	1.40816e+06	187353	0.82	1.03	1.15		1.037e+06	1.60911e+06	1.09634e+06	1.18412e+06	1.35668e+06	1.30528e+06	1.38332e+06	1.44002e+06	1.45392e+06	1.20969e+06	1.50646e+06	863206	1.32825e+06	1.77395e+06	1.74584e+06	1.04904e+06	1.06536e+06	1.45247e+06	1.47022e+06	1.13288e+06	1.24163e+06	1.52465e+06	1.74786e+06	1.34009e+06	1.35544e+06
AT1G17650	38	9	164	9	6.55006e+06	1.76359e+06	7.30881e+06	1.35953e+06	7.07573e+06	1.27768e+06	1.16	1.14	0.86		6.14369e+06	5.2538e+06	3.51496e+06	7.55721e+06	7.2013e+06	5.94196e+06	6.17307e+06	9.92664e+06	7.23791e+06	7.39304e+06	8.46896e+06	4.35027e+06	6.51599e+06	7.50769e+06	7.66453e+06	8.02833e+06	8.54164e+06	8.09571e+06	4.6987e+06	7.81834e+06	5.57152e+06	7.61857e+06	8.24264e+06	7.58229e+06	6.97811e+06
AT1G17860	14	2	18	2	547336	270965	650023	213432	1.03277e+06	941054	1.19	1.89	1.59		545318	318345	201167	972668	922109	522604	454008		442473	719169	1.00962e+06	536071	436113	380899	870313	580814	667187	501159	1.87684e+06		2.74649e+06	92175.4	423542	716330	872864
AT1G17880	35	7	159	6	8.77967e+06	1.15428e+06	8.69555e+06	1.0162e+06	8.31251e+06	799712	0.95	0.98	0.95		8.05184e+06	7.67284e+06	7.99964e+06	9.91351e+06	9.38426e+06	7.55215e+06	7.91965e+06	1.02064e+07	1.03167e+07	8.69502e+06	1.05111e+07	9.55439e+06	7.20522e+06	8.81709e+06	8.76884e+06	8.04818e+06	7.96451e+06	7.78567e+06	7.77415e+06	8.09806e+06	7.73383e+06	7.96297e+06	8.01154e+06	9.27643e+06	9.85738e+06
AT1G17890	20	4	8	4	ND		112342	25184.3	ND		100		0.01													88780.1				109362	138884
AT1G18060	23	5	68	5	1.20487e+06	430781	1.55002e+06	509029	1.07174e+06	378283	1.32	0.96	0.9		1.00896e+06	953768	842396	409464	1.434e+06	1.72712e+06	1.46409e+06	1.66022e+06	1.34379e+06	513081	1.81425e+06	2.06076e+06	1.15445e+06	1.51154e+06	1.74254e+06	2.00924e+06	1.59427e+06	467873	1.42911e+06	496781	1.39172e+06	1.17504e+06	1.22645e+06	1.11571e+06	1.27127e+06
AT1G18070	6	4	25	4	3.08342e+06	3.03796e+06	1.26264e+06	959888	1.94718e+06	2.12292e+06	0.87	0.78	1.06		5.88277e+06	2.2435e+06	8.73473e+06	6.11914e+06	1.94563e+06	515974	1.12419e+06	636154	548709	3.0763e+06	1.1914e+06	1.29898e+06	120313	377522	514327	1.82672e+06	1.69556e+06	3.67901e+06	2.08117e+06	6.45267e+06	446652	817852	851607	582985	665510
AT1G18080	33	10	282	9	2.61016e+07	6.03978e+06	2.48144e+07	4.68073e+06	2.40825e+07	3.00927e+06	0.98	0.88	0.99		3.57183e+07	2.83359e+07	3.3156e+07	2.22946e+07	1.76796e+07	2.76135e+07	2.81606e+07	2.12436e+07	2.07124e+07	3.57894e+07	2.52123e+07	2.19895e+07	2.35796e+07	2.36341e+07	2.37896e+07	2.02902e+07	2.42308e+07	2.43572e+07	2.69014e+07	2.54935e+07	2.91741e+07	2.07532e+07	2.08206e+07	2.33592e+07	2.18011e+07
AT1G18170	13	2	10	2	153427	9978.53	382113	179482	244334	91156.1	3.68	0.89	0.24						146891			148476	164912			289525		230655	237388	596844	556150					303241	290425	139337
AT1G18210	45	4	13	4	199453	118816	566817	305177	136821	#DIV/0!	2.67	0.01	0.01			70856.2			305158				222344	90784.2	605521	791057	417158	371822	379189	947579	931422			136821
AT1G18270	6	6	36	6	2.45374e+06	1.10561e+06	1.75199e+06	766875	2.18374e+06	664728	1.1	1.09	0.91		1.64989e+06	4.36858e+06	1.17001e+06	1.11586e+06	3.76717e+06	2.42366e+06	2.95407e+06	2.23155e+06	2.40289e+06	1.29186e+06	1.71856e+06	843614	2.85869e+06	2.40584e+06	2.59146e+06	1.19745e+06	1.10843e+06	1.41632e+06	2.55427e+06	1.07731e+06	3.12456e+06	2.17835e+06	2.29405e+06	2.14739e+06	2.67767e+06
AT1G18450	9	3	12	3	466454	337569	1.2189e+06	270842	407331	197860	1.91	0.71	0.51		755449		604348	765603				92840.3	114032	867292		1.17972e+06				1.31802e+06	1.51058e+06	442180		595517		128564	463065
AT1G18500	36	18	190	17	6.71615e+06	1.7049e+06	7.46327e+06	2.11709e+06	5.71159e+06	478729	0.9	0.98	0.94		8.72234e+06	4.88107e+06	8.73068e+06	8.54147e+06	4.37446e+06	6.93819e+06	7.1186e+06	5.29946e+06	5.83908e+06	8.19912e+06	1.00403e+07	7.74109e+06	4.36736e+06	5.20407e+06	5.75557e+06	8.70834e+06	9.69031e+06	5.72202e+06	5.30663e+06	6.42333e+06	5.05332e+06	5.33163e+06	5.61402e+06	6.19624e+06	6.04551e+06
AT1G18540	35	9	164	6	1.01661e+07	1.74876e+06	1.69614e+07	5.53749e+06	1.41998e+07	1.65183e+06	1.2	1.03	0.88		9.10845e+06	7.94783e+06	7.85642e+06	8.7115e+06	1.11654e+07	1.15035e+07	1.13578e+07	1.13732e+07	1.24707e+07	1.28689e+07	1.90733e+07	2.48707e+07	1.23398e+07	1.08419e+07	1.20166e+07	2.19498e+07	2.173e+07	1.33288e+07	1.47215e+07	1.04303e+07	1.46888e+07	1.49806e+07	1.52776e+07	1.47109e+07	1.54599e+07
AT1G19140	19	4	18	4	1.68407e+06	1.09919e+06	1.35504e+06	1.07053e+06	810156	313373	1.02	1.28	1.22		2.78253e+06	709162	3.18078e+06	3370398	1.40709e+06	894696	781426	926619	1.10394e+06	3.5423e+06	2.42894e+06	627145	1.11271e+06	438439	1.02623e+06	804301	860258		641135		657781	874713	1.38705e+06	809869	490387
AT1G19570	70	10	196	10	1.8345e+07	4.07915e+06	1.57543e+07	1.84566e+06	1.58773e+07	1.29329e+06	1.13	0.83	0.83		1.55169e+07	2.10003e+07	9.81636e+06	1.56734e+07	2.24849e+07	1.78125e+07	2.05127e+07	2.06967e+07	2.15916e+07	1.48559e+07	1.48871e+07	1.6793e+07	1.61955e+07	1.45694e+07	1.29213e+07	1.68287e+07	1.89836e+07	1.45724e+07	1.45675e+07	1.47472e+07	1.5796e+07	1.59279e+07	1.59648e+07	1.80347e+07	1.74076e+07
AT1G19580	23	4	40	3	1.22091e+06	1.07888e+06	1.29311e+06	935198	1.04776e+06	744906	0.69	0.88	1.16		2.96532e+06	424651	2.87382e+06	1.97576e+06	296062	615785	615607	603547	617617	2.16017e+06	739802	2.07602e+06	231599	364804	454804	1.79766e+06	2.52005e+06	1.77064e+06	1.72046e+06	2.26401e+06	348429	583562	436948	601515	656512
AT1G19670	17	2	19	2	254086	205943	291081	274418	159144	41505.2	0.8	0.49	0.58		549245			541357	193479	212554	113860	115257	52851.1	515062	655051		62950.9	81176.5	141165			166573		182718		141391	88191.7	165765	210225
AT1G19920	21	9	149	6	4.14219e+06	1.39349e+06	3.2123e+06	1.80121e+06	3.31206e+06	646635	1.03	0.93	1.1		3.03674e+06	5.61534e+06	1.0338e+06	4.44168e+06	5.57318e+06	4.29473e+06	4.2062e+06	4.556e+06	4.52206e+06	4.58713e+06	3.33864e+06	795503	5.30442e+06	4.38281e+06	4.64621e+06	1.40064e+06	1.24301e+06	3.69477e+06	4.5552e+06	3.78058e+06	3.15673e+06	2.95022e+06	2.89413e+06	2.64905e+06	2.8158e+06
AT1G20020	44	14	708	13	2.75644e+07	8.05464e+06	3.36348e+07	9.23411e+06	3.28443e+07	4.48961e+06	1.14	1.2	0.96		2.06388e+07	3.35558e+07	1.10377e+07	2.09584e+07	3.28092e+07	3.24804e+07	3.34141e+07	3.14457e+07	3.17389e+07	2.5382e+07	4.06097e+07	4.45212e+07	3.11659e+07	1.75114e+07	2.99106e+07	3.93076e+07	4.06705e+07	2.87089e+07	3.3035e+07	2.6398e+07	3.19004e+07	3.50748e+07	3.38983e+07	3.22314e+07	4.15075e+07
AT1G20200	23	8	67	5	6.13631e+06	5.38089e+06	4.1351e+06	3.65993e+06	3.99291e+06	3.87493e+06	1.07	0.88	0.83		1.19281e+07	3.24473e+06	1.45705e+07	1.30387e+07	1.51098e+06	2.36883e+06	2.77285e+06	4.13073e+06	1.66141e+06	1.02748e+07	9.30862e+06	1.47349e+06	2.33286e+06	881382	1.28833e+06	3.73745e+06	3.78388e+06	1.0457e+07	2.57717e+06	9.96348e+06	2.13059e+06	1.77495e+06	2.03428e+06	779808	2.22602e+06
AT1G20220	14	2	15	2	534209	187109	355588	65208.1	332179	133944	0.79	0.71	0.9		654571	732594	677391		351087	560582	547331		215911	294269	300864	424981	347939	408689	278060	450659	339241	132851	374712	250480	545466	265201	263221	343261	482236
AT1G20260	58	20	539	5	5.75033e+07	1.07026e+07	5.32413e+07	7.82985e+06	5.47456e+07	9.43322e+06	0.97	0.99	1.03		4.51371e+07	6.06001e+07	4.52013e+07	4.13784e+07	6.59711e+07	6.40879e+07	5.94104e+07	6.57737e+07	6.99696e+07	3.71607e+07	4.67237e+07	5.80676e+07	5.42336e+07	5.4305e+07	5.4851e+07	5.97515e+07	6.08373e+07	4.03379e+07	5.70391e+07	3.93459e+07	5.73053e+07	5.88372e+07	6.34066e+07	6.11265e+07	6.05666e+07
AT1G20330	19	5	16	5	413635	137222	460428	469327	550990	372498	1.54	1.26	1.39		533732	226244	570546	530667	448770	337250	438655		223219	1.21764e+06	1.05063e+06	262211	93083	100945		309451	189041	1.15488e+06	218282	1.05674e+06	217927	313258	383943	383117	679775
AT1G20340	17	2	185	2	5.19836e+07	1.64813e+07	4.99379e+07	3.85819e+06	5.77019e+07	6.37107e+06	0.99	1.18	1.18		4.92062e+07	2.86855e+07	9.01939e+07	4.70485e+07	4.21811e+07	5.58321e+07	5.56043e+07	4.84742e+07	5.06268e+07	5.15644e+07	5.48213e+07	4.76116e+07	4.48739e+07	4.45753e+07	5.02352e+07	5.26572e+07	5.31644e+07	6.8764e+07	4.76029e+07	6.26175e+07	5.319e+07	5.43525e+07	5.70912e+07	5.86108e+07	5.93862e+07
AT1G20580	15	2	39	2	2.76424e+06	782858	2.41618e+06	694684	2.81395e+06	650899	0.84	1.02	1.2		3.56509e+06	1.6376e+06	3.29447e+06	3.66894e+06	2.25459e+06	2.34486e+06	1.93733e+06	2.55655e+06	3.6187e+06	3.61634e+06	1.83209e+06	2.0485e+06	3.02133e+06	2.55486e+06	2.73962e+06	1.98842e+06	1.5283e+06	3.42187e+06	1.92633e+06	3.3678e+06	3.46586e+06	1.98638e+06	2.32577e+06	2.81208e+06	3.20551e+06
AT1G20620	34	15	524	11	1.02862e+08	1.05567e+07	1.07546e+08	9.96953e+06	1.18484e+08	1.04242e+07	0.97	1.16	1.19		9.28284e+07	1.08917e+08	9.49254e+07	9.1279e+07	1.22301e+08	9.50537e+07	9.99385e+07	1.09849e+08	1.10663e+08	9.9975e+07	8.84224e+07	1.15972e+08	1.19479e+08	1.03627e+08	1.09456e+08	1.10056e+08	1.13376e+08	1.17228e+08	1.37813e+08	1.01143e+08	1.20667e+08	1.23138e+08	1.20795e+08	1.14988e+08	1.12101e+08
AT1G20630	22	9	222	3	603418	132239	583573	205122	546339	65364.6	0.9	0.91	0.93			826990	464133		680171	588973	674812	477365	511481	292393		801270	526770	444670	524795	605225	889885		549448		634403	507831	444248	586396	555708
AT1G20810	12	2	23	2	1.46495e+06	494135	1.6059e+06	285616	1.57361e+06	384920	1.1	1.08	1			1.60224e+06		570085	1.5156e+06	1.27005e+06	1.31818e+06	1.85981e+06	2.11869e+06	1.16781e+06		1.33321e+06	1.77161e+06	1.51896e+06	1.99121e+06	1.66123e+06	1.7973e+06	1.27852e+06	1.33955e+06	1.09261e+06	1.18353e+06	1.87183e+06	2.04996e+06	1.89676e+06	1.87609e+06
AT1G20950	20	9	101	8	3.53876e+06	1.10637e+06	3.92907e+06	1.03856e+06	6.39884e+06	2.90538e+06	1.4	1.1	0.89		3.29356e+06	4.68275e+06	4.77024e+06	1.82186e+06	4.59353e+06	3.61394e+06	1.95173e+06	3.15975e+06	3.96153e+06	3.16414e+06	5.13323e+06	4.2619e+06	3.04906e+06	2.72374e+06	3.24845e+06	5.52856e+06	4.32347e+06	1.12747e+07	3.54421e+06	1.02358e+07	3.17598e+06	5.63016e+06	6.22225e+06	5.49576e+06	5.61191e+06
AT1G21130	11	3	9	3	389481	192566	475131	459200	377147	352020	1.3	1.17	0.51		486045	658290	510339	413624	430643		404348	90852.6	121704	950700	1.38902e+06	360454	64587.2	404986	102326	277945	251033	939063	132028	834797	184311		109253	226260	214318
AT1G21380	6	2	5	2	440503	129090	187705	49451.9	284404	176811	0.01	0.76	100			534810			528305			257776	441122					152738	222673						593110	266781	215484	175580	171064
AT1G21670	5	2	11	2	1.22411e+06	665518	939902	369069	1.26945e+06	648022	0.92	1.18	1.56		425425	2.17217e+06	718706	596960	1.33108e+06	1.02407e+06	1.14874e+06	1.23529e+06	2.36454e+06	500899	270530	1.2584e+06	1.35729e+06	1.04531e+06	1.00905e+06	1.06685e+06	1.01089e+06	217157	1.83078e+06	541410	1.01395e+06	2.01864e+06	1.38229e+06	1.85872e+06	1.29268e+06
AT1G21720	32	3	23	3	93031.1	42485.6	200399	100112	131597	57444.3	1.99	1.57	0.76		104039			132211		116865	69233.2	117786	18053	199079	272113	181424	33211.9	189717	98342	320225	309084	185778		183245		48680.6	160148	136537	75193.2
AT1G21750	44	20	330	18	2.11234e+07	9.30291e+06	2.52286e+07	4.75604e+06	1.87943e+07	1.22836e+07	1.19	0.89	0.74		2.2351e+07	2.95772e+07	2.1324e+07	1.20141e+07	1.26554e+07	3.27015e+07	3.45455e+07	1.30683e+07	1.18734e+07	1.67415e+07	2.34951e+07	3.18969e+07	2.34351e+07	2.42338e+07	2.3602e+07	2.95641e+07	2.88601e+07	1.91288e+07	3.31435e+07	6.25941e+06	9.16549e+06	3.25238e+07	3.29911e+07	7.76834e+06	9.37421e+06
AT1G22270	30	2	9	2	96397	83018.4	128898	74409.5	253159	#DIV/0!	0.64	0.01	0.01	×		61895.1			265136	56981.7	71868	52000.3	70500.6	189249	151687			45759.7				253159
AT1G22300	25	6	74	5	3.4832e+06	1.60253e+06	3.96667e+06	2.36027e+06	3.39135e+06	1.09242e+06	0.83	0.96	1.01		3.84747e+06	3.64131e+06	6.54667e+06	2.49943e+06	2.47242e+06	4.40584e+06	4.64819e+06	1.50766e+06	1.77981e+06	2.93708e+06	9.62028e+06	4.03034e+06	3.99613e+06	2.74342e+06	3.31744e+06	2.58819e+06	2.5005e+06	4.83513e+06	4.45743e+06	3.31718e+06	3.47794e+06	3.54444e+06	3.82791e+06	2.01387e+06	1.65693e+06
AT1G22330	10	2	6	2	74663.3	#DIV/0!	486155	228286	277503	220603	100	100	0.5								74663.3				25928.9	643556	490643	434344	496236	568224	744152		97160.7	21894.3	531354	161132	138218	518044	474714
AT1G22360	17	6	32	6	1.5077e+06	877196	1.52783e+06	646826	1.20285e+06	614949	1.1	1.09	1.03		2.41365e+06	477241	2.75113e+06	2.63073e+06	666092	1.12456e+06	747666	1.37321e+06	1.38505e+06	2.62769e+06	918109	1.20852e+06	1.13934e+06	1.18677e+06	969128	1.94237e+06	2.23071e+06	1.00309e+06	889750	2.57449e+06	520943	1.36328e+06	1.3035e+06	1.10842e+06	859288
AT1G22410	18	7	89	5	1.56927e+06	545670	2.25135e+06	1.62261e+06	1.95922e+06	1.07376e+06	0.93	1.14	1.14		2.37398e+06	1.51417e+06	1.93907e+06	2.34683e+06	1.52375e+06	1.2973e+06	1.27661e+06	942072	909687	3.65786e+06	5.41996e+06	2.87487e+06	1.09137e+06	1.64927e+06	1.6044e+06	907409	805663	3.3537e+06	1.64156e+06	3.86347e+06	1.68834e+06	1.85579e+06	1.25003e+06	1.087e+06	933901
AT1G22430	11	3	10	3	215599	40654.2	408695	144594	435560	118770	2.81	2.02	0.81	×		163073			214499	176627	254270	219814	265314				558783	434921	430003		211074					410698	345455	376910	609176
AT1G22530	29	13	199	13	8.05119e+06	2.22318e+06	9.75947e+06	2.31099e+06	8.03265e+06	1.91487e+06	1.01	0.99	0.91		7.3911e+06	7.06051e+06	9.54847e+06	4.98595e+06	6.80101e+06	1.11911e+07	1.14907e+07	7.70501e+06	6.28681e+06	7.66062e+06	6.04397e+06	7.956e+06	1.15251e+07	1.19413e+07	1.22574e+07	1.10933e+07	9.59822e+06	6.53291e+06	8.69761e+06	4.68988e+06	7.87363e+06	1.03518e+07	1.04713e+07	7.39655e+06	8.24757e+06
AT1G22700	24	5	79	5	2.80661e+06	404532	2.04018e+06	412975	3.23155e+06	1.00952e+06	0.74	0.88	1.14		2.24722e+06	3.09601e+06	2.58679e+06	2.77313e+06	3.29537e+06	2.41147e+06	2.43442e+06	3.27078e+06	3.14433e+06	2.48303e+06	1.54073e+06	1.54203e+06	2.43888e+06	2.36439e+06	2.18978e+06	2.16694e+06	1.59566e+06	2.96999e+06	2.0507e+06	4.20996e+06	3.59224e+06	2.49461e+06	1.93115e+06	4.13098e+06	4.47274e+06
AT1G22840	20	2	29	2	3.87473e+06	1.54424e+06	4.56119e+06	879175	4.33061e+06	817261	1.13	1.12	0.93		2.37372e+06	3.44002e+06	2.47232e+06	4.00843e+06	6.18672e+06	2.64264e+06	2.53769e+06	5.67163e+06	5.53936e+06	2.961e+06	4.07377e+06	5.79056e+06	4.71815e+06	4.06492e+06	4.51065e+06	5.34134e+06	5.02913e+06	3.25573e+06	5.09794e+06	3.33206e+06	5.23764e+06	3.84641e+06	3.98576e+06	4.98872e+06	4.90065e+06
AT1G22920	17	3	43	3	411679	171068	271246	172712	436207	146543	1.06	1.06	1.07		154943	410613		148578	447861	495912	494194	615082	526248	263187	130575		125014	513110	517199	183511	166128	173960	451019	255724	521405	442510	502761	588673	553606
AT1G22940	6	2	9	2	381913	137932	339834	40468.4	280574	80639.1	0.98	0.88	0.79			608847			337718	486063	238782	308114	311955			391336	372746	308885	294612	309105	362322		129551		282831	349938	345955	303647	271523
AT1G23180	4	2	5	2	149748	816.173	275438	#DIV/0!	99007.3	#DIV/0!	0.14	0.08	0.36		149171			150325						275438								99007.3
AT1G23190	47	17	312	10	1.69424e+07	4.00235e+06	1.79035e+07	4.7777e+06	1.73374e+07	2.83122e+06	1.01	1.13	1.03		2.36854e+07	1.3693e+07	2.11151e+07	2.01492e+07	1.34478e+07	1.64542e+07	1.79267e+07	1.30403e+07	1.29696e+07	2.03524e+07	2.42416e+07	2.20317e+07	1.40686e+07	1.09439e+07	1.2771e+07	1.82794e+07	2.05393e+07	2.06166e+07	1.42234e+07	2.19423e+07	1.39105e+07	1.81298e+07	1.70517e+07	1.60311e+07	1.67937e+07
AT1G23310	56	26	919	15	1.04124e+08	1.75611e+07	1.14286e+08	1.47417e+07	1.15069e+08	1.44462e+07	1.12	1.13	1.06		8.22656e+07	1.16991e+08	8.49166e+07	7.91583e+07	1.1367e+08	1.18075e+08	1.26862e+08	1.09139e+08	1.06034e+08	8.8149e+07	9.59179e+07	1.2068e+08	1.19212e+08	1.12831e+08	1.21698e+08	1.25913e+08	1.29883e+08	9.60679e+07	1.29573e+08	9.01529e+07	1.19281e+08	1.25655e+08	1.26122e+08	1.19122e+08	1.14582e+08
AT1G23740	52	19	414	19	3.84097e+07	8.87324e+06	4.2524e+07	7.85006e+06	4.3512e+07	6.96116e+06	0.94	0.94	1		2.67099e+07	4.67452e+07	2.61807e+07	2.74512e+07	4.47805e+07	4.05629e+07	4.40271e+07	4.48175e+07	4.44125e+07	2.97714e+07	3.25454e+07	5.25784e+07	4.81524e+07	4.1666e+07	4.22182e+07	4.56698e+07	4.75904e+07	5.19269e+07	4.96885e+07	2.96708e+07	4.78335e+07	4.13326e+07	4.52798e+07	4.19738e+07	4.03899e+07
AT1G23820	27	7	164	5	2.59694e+06	828457	2.44325e+06	823500	2.89542e+06	1.18702e+06	0.96	0.89	0.99		4.28572e+06	2.07082e+06	2.42829e+06	3.6381e+06	2.24977e+06	2.505e+06	1.69053e+06	2.07723e+06	2.42705e+06	3.99439e+06	2.82412e+06	1.71164e+06	2.54469e+06	2.15568e+06	2.59687e+06	2.51587e+06	1.20274e+06	4.68754e+06	2.30645e+06	4.92949e+06	2.06115e+06	2.20405e+06	2.23e+06	2.33262e+06	2.41207e+06
AT1G24020	45	5	139	5	1.87967e+07	3.08335e+06	1.77148e+07	2.58769e+06	1.40113e+07	8.49325e+06	0.98	0.95	0.75		2.40757e+07	1.71129e+07	2.1378e+07	2.2653e+07	1.83636e+07	1.64123e+07	1.63076e+07	1.69733e+07	1.5894e+07	1.88903e+07	2.20156e+07	2.02064e+07	1.59926e+07	1.46667e+07	1.53969e+07	1.60982e+07	1.84518e+07	2.68438e+07	5.07849e+06	2.43547e+07	5.41303e+06	5.37264e+06	1.61143e+07	1.42149e+07	1.46985e+07
AT1G24100	6	2	18	2	639434	486127	724273	345780	539987	193738	0.95	1.27	1.11		265837	574148		197227	1.77842e+06	570755	558256	599803	571022	226851	684304	1.43373e+06	663671	524162	594295	839761	827407	387964	672358	250739		837028	620902	548719	462198
AT1G24180	25	8	120	7	5.00099e+06	1.77843e+06	5.91433e+06	1.30626e+06	6.27489e+06	1.54158e+06	1.13	1.24	0.93		7.14303e+06	1.63404e+06	5.83301e+06	7.66339e+06	4.51056e+06	4.98001e+06	4.75176e+06	4.52566e+06	3.96746e+06	6.24009e+06	8.58682e+06	4.8245e+06	4.59145e+06	5.11308e+06	5.12989e+06	6.39672e+06	6.43211e+06	7.00675e+06	4.81475e+06	3.28639e+06	6.37427e+06	7.7117e+06	7.9417e+06	6.37077e+06	6.69283e+06
AT1G24360	26	8	143	8	1.63389e+07	3.56914e+06	1.42097e+07	4.74519e+06	1.59878e+07	5.47438e+06	0.69	0.99	1.18		1.28338e+07	1.6629e+07	1.25853e+07	1.17117e+07	2.13761e+07	1.61969e+07	1.62453e+07	2.14028e+07	1.80695e+07	6.87952e+06	6.59036e+06	1.71161e+07	1.73271e+07	1.86303e+07	1.50126e+07	1.55007e+07	1.66207e+07	8.66275e+06	1.64303e+07	7.28477e+06	1.47646e+07	2.08643e+07	2.20329e+07	1.96522e+07	1.82103e+07
AT1G24510	33	10	103	10	1.97785e+06	1.16453e+06	3.5505e+06	1.89913e+06	3.16786e+06	1.46473e+06	1.13	1.3	1.04		2.65534e+06	3.27743e+06	689712	2.7004e+06	486705	2.08507e+06	3.65875e+06	1.11823e+06	1.12905e+06	4.5196e+06	5.45894e+06	3.11221e+06	1.32386e+06	1.51385e+06	1.55177e+06	5.64336e+06	5.2804e+06	5.19295e+06	2.64615e+06	5.34965e+06	3.90328e+06	2.18231e+06	2.29956e+06	1.48175e+06	2.28722e+06
AT1G25220	9	2	5	2	737927	281604	566928	279477	662583	43895.2	0.61	0.84	0.98		304797	1.04883e+06		376281	836704	924191	1.0363e+06	659655	716662	50898.4		302651	717203	641064	737881	735707	783090				657761	609259	718645	692739	634509
AT1G25350	11	7	48	7	2.70248e+06	1.55385e+06	2.24777e+06	1.73174e+06	2.56527e+06	1.75871e+06	1.12	1.06	0.96		4.97427e+06	1.95843e+06	4.65801e+06	4.63769e+06	1.95552e+06	1.50502e+06	1.60607e+06	1.43894e+06	1.58835e+06	5.38068e+06	4.54834e+06	1.22864e+06	2.22564e+06	1.08308e+06	1.11627e+06	1.2781e+06	1.12144e+06	5.45701e+06	2.09162e+06	5.14003e+06	913769	1.01812e+06	2.01534e+06	1.59828e+06	2.28796e+06
AT1G25490	7	3	64	3	1.045e+06	564427	1.11543e+06	519817	746316	312941	1.15	0.84	0.73		534081	464416		577068	875950	1.49249e+06	821776	1.75845e+06	1.83576e+06	867613		758325	1.07148e+06	1.87348e+06	1.83e+06	649530	757551	289201	836515	539189	815080	735862	690043	1.38864e+06	675991
AT1G26230	8	3	6	3	398119	180560	460901	151073	481657	109361	1.47	1.64	0.8						631832	216070	266961	543416	332315				402540		347714	632449			307585			580545	500022	456178	563955
AT1G26340	31	2	12	2	230417	67154.3	1.01127e+06	917182	730849	216665	9.13	3.17	0.33	×						327231	196954	221431	176052		221870				214865	1.87075e+06	1.73759e+06					705006	1.04336e+06	614063	560967
AT1G26460	4	2	14	2	198464	186061	535236	73564.7	375383	84565.4	0.13	0.11	0.7		488789		168202	363933		65473.8		48129.2	56258.4	483218	587254							315586		435180
AT1G26550	22	2	35	2	497900	269326	505875	219854	993943	786342	1.08	1.38	1.19		907998	169143		882561	269803	383700	383534	441567	544893	674739	816994	115721		424156	554042	508571	446900	1.05889e+06	148470	2.65907e+06		895182	728656	696897	770435
AT1G26630	36	5	110	4	3.47417e+07	1.00063e+07	3.19473e+07	9.26754e+06	3.14126e+07	9.61764e+06	0.95	0.75	0.8		4.43413e+07	2.44269e+07	5.09964e+07	4.18386e+07	2.80868e+07	4.22973e+07	2.57972e+07	2.75714e+07	2.73193e+07	4.9118e+07	3.64387e+07	3.61912e+07	2.39839e+07	2.17918e+07	2.24926e+07	3.04505e+07	3.51119e+07	4.08984e+07	2.65649e+07	4.27217e+07	2.08953e+07	4.16373e+07	2.2589e+07	3.46967e+07	2.12974e+07
AT1G26850	14	6	36	6	1.53496e+06	416436	1.09799e+06	335792	1.31931e+06	656909	1	0.91	0.97		1.04043e+06	2.31972e+06	1.05069e+06	1.23804e+06	1.72298e+06	1.38884e+06	1.77379e+06	1.45507e+06	1.82504e+06	622489	967744	987932	1.08943e+06	935576	989107	1.60289e+06	1.58879e+06	377757	1.47174e+06	503582	873640	1.54141e+06	1.79604e+06	1.82659e+06	2.16369e+06
AT1G26880	27	3	82	2	1.03637e+07	2.36321e+06	9.84552e+06	876019	9.62309e+06	1.09054e+06	1.04	1.02	0.95		1.20931e+07	1.28592e+07	1.44371e+07	8.18483e+06	7.95767e+06	9.77716e+06	1.10823e+07	8.63566e+06	8.24612e+06	1.10096e+07	1.04543e+07	8.82904e+06	1.03966e+07	1.03009e+07	9.73533e+06	8.41751e+06	9.62082e+06	9.85525e+06	8.17459e+06	1.08996e+07	1.03308e+07	8.99483e+06	8.1056e+06	1.07569e+07	9.86718e+06
AT1G27090	14	5	79	5	1.50483e+06	266315	1.72969e+06	749671	1.47114e+06	312526	1.05	1.02	0.99		1.26359e+06	1.41918e+06	1.64628e+06	1.13744e+06	1.4173e+06	1.52326e+06	2.07145e+06	1.44223e+06	1.62271e+06	2.08218e+06	3.21673e+06	781971	1.31836e+06	1.61569e+06	1.07171e+06	2.02161e+06	1.72926e+06	1.42203e+06	1.0716e+06	1.37083e+06	1.43845e+06	1.09514e+06	1.99451e+06	1.66653e+06	1.71004e+06
AT1G27130	13	2	14	2	517407	578840	485076	233102	345293	284862	3.86	1.84	0.48		262228		922320	1.32527e+06				35342.2	41879.8	634841	932298	383311		322824	233719	458201	430335	878396	106836	692917	99300	270351	294211	230968	189365
AT1G27390	22	3	13	3	64851.7	29835.3	143589	108803	166115	69341.1	2.63	2.61	0.9		89971.1			92891.1		23942.5		72777.1	44676.8	253832	279875			18976	30111.3	142709	136034	219627		259943		149358	164978	144482	58302.3
AT1G27400	22	4	214	4	2.05723e+07	5.07128e+06	2.62799e+07	5.27844e+06	2.73711e+07	3.18032e+06	1.16	1.17	1.05		1.85988e+07	2.10861e+07	1.217e+07	1.97981e+07	2.98187e+07	1.68928e+07	1.84238e+07	2.35943e+07	2.47679e+07	2.25928e+07	1.98747e+07	3.60602e+07	2.96671e+07	2.43565e+07	3.03038e+07	2.36855e+07	2.36988e+07	2.24687e+07	3.06462e+07	2.37012e+07	2.97781e+07	2.59169e+07	2.65501e+07	3.05241e+07	2.93837e+07
AT1G27450	17	3	108	3	2.02496e+06	340821	2.64145e+06	829784	2.161e+06	237444	1.26	1.02	0.97		1.89979e+06	2.68831e+06		2.16464e+06	2.08248e+06	1.69055e+06	2.22044e+06	1.78463e+06	1.66888e+06	2.54451e+06	3.06654e+06	3.73869e+06	1.72277e+06	1.814e+06	1.63533e+06	3.25706e+06	3.35267e+06	2.27748e+06	2.4992e+06	1.82473e+06	1.89448e+06	2.07493e+06	2.25962e+06	2.06101e+06	2.39652e+06
AT1G27970	32	3	24	3	1.35355e+06	1.10798e+06	1.47157e+06	623736	1.73212e+06	1.36752e+06	1	1.23	0.93		103791	2.85063e+06	102001	90290.6	2.75893e+06	1.60096e+06	2.15782e+06	980894	1.53666e+06	318184	1.20567e+06	2.04237e+06	1.6669e+06	1.05947e+06	1.95744e+06	2.19978e+06	1.32271e+06	128933	3.55073e+06	370314	3.94316e+06	1.38405e+06	1.30276e+06	1.83676e+06	1.34029e+06
AT1G28200	13	3	12	3	3.16759e+06	2.35421e+06	2.28738e+06	1.71989e+06	1.38674e+06	805794	0.95	0.99	0.73			2.15863e+06	53081.1		6.55625e+06	1.70215e+06	1.69678e+06	4.96065e+06	5.04559e+06	42803.3	978656		2.3866e+06	3.8902e+06	5.09729e+06	1.98596e+06	1.63015e+06	40201.6	1.75126e+06	425154	971569	1.76003e+06	1.89561e+06	2.20756e+06	2.04251e+06
AT1G28290	9	2	33	2	4.88547e+06	1.90845e+06	1.89321e+06	1.19694e+06	4.3917e+06	1.95659e+06	0.31	0.84	2.77	×	5.57977e+06	4.26031e+06	8.52286e+06	6644720	3.42815e+06	4.68287e+06	5.40607e+06	2.99071e+06	2.45379e+06			758901	1.19946e+06	3.25899e+06	3.39188e+06	763902	1.98614e+06	8.4063e+06	4.60554e+06	4.4484e+06	4.77937e+06	4.13619e+06	4.28747e+06	2.97811e+06	1.49218e+06
AT1G28350	4	2	8	2	507551	212821	244068	238326	445352	78768.6	0.06	0.92	22.79		409976		692409	468227	875631	224122		472156	410339	412590					75546.3			456891		548827		330151	466355	490861	379029
AT1G28680	12	3	17	3	305100	218205	183797	124030	442745	341827	0.67	1.37	1.63		183579	455185	456561	108416	25228.6	418799	170064	710994	217069	178278	349130			49051.2		158729		282572	80707.5	361999	141654	200390	806648	651364	1.01662e+06
AT1G29150	19	6	52	6	7.79565e+06	4.62822e+06	3.19377e+06	2.98349e+06	1.00982e+07	5.49235e+06	0.68	0.89	1.66	×	2.88498e+06	1.34061e+07	2.60432e+06	1.95164e+06	1.48219e+07	8.8948e+06	7.9788e+06	7.80793e+06	9.81038e+06	2.56549e+06	1.03488e+06	1.06624e+06	9.30129e+06	4.98958e+06	4.67696e+06	933700	981998	2.4508e+06	1.75516e+07	2.1297e+06	1.49488e+07	1.0986e+07	1.30781e+07	1.01932e+07	9.44757e+06
AT1G29250	26	4	23	4	4.29476e+06	1.13045e+06	230075	74647.8	1.22503e+06	1.72501e+06	N/A	N/A	N/A		3.53388e+06		3.75667e+06	5.59374e+06											294169	148115	247941	1.31975e+06		4.18575e+06	122850	196440	300378
AT1G29350	5	3	19	3	1.21261e+06	850494	616908	589136	657003	418265	1.12	0.38	0.47		2.08449e+06	720428	2.45268e+06	1.17973e+06		1.43669e+06	540260	73976.5		1.4983e+06	1.41908e+06		224861	158977	128572	462686	425880	1.32526e+06		616072		165703	567620		610362
AT1G29660	17	5	125	5	1.70074e+06	577871	2.97516e+06	1.10634e+06	3.55583e+06	393196	1.42	1.36	1.27		1.126e+06	981951	1.18309e+06	1.36513e+06	2.56114e+06	1.79584e+06	1.89347e+06	1.91821e+06	2.48185e+06	2.18384e+06	2.43118e+06	3.85315e+06	2.1887e+06	2.10518e+06	2.14222e+06	3.96662e+06	4.93037e+06	3.32962e+06	3.6895e+06	2.99247e+06	3.61898e+06	4.25384e+06	3.85308e+06	3.48731e+06	3.22185e+06
AT1G29670	29	9	177	9	7.20617e+06	2.06454e+06	6.2691e+06	2.29898e+06	8.12968e+06	2.32799e+06	0.89	1.02	1.19		9.47177e+06	6.23503e+06	8.88403e+06	1.03277e+07	5.8182e+06	7.22625e+06	7.62955e+06	4.855e+06	4.40803e+06	1.02268e+07	9.44903e+06	4.40814e+06	4.86258e+06	5.36684e+06	4.54407e+06	6.42795e+06	4.86732e+06	1.21365e+07	6.5263e+06	1.0893e+07	5.08102e+06	8.21682e+06	7.16661e+06	6.92791e+06	8.08925e+06
AT1G29700	22	5	11	5	538850	244373	467667	227958	602486	390681	0.88	0.62	0.76		974931	422765	471558	939048	520652	455350	343872	378735	342741	889584	681282		365057	380587	340057	347997	269106	824601		831473					151385
AT1G29880	31	20	252	20	1.78997e+07	5.88476e+06	2.02197e+07	2.87685e+06	2.26382e+07	3.68351e+06	0.88	1.02	1.08		1.24327e+07	2.34028e+07	9.08504e+06	1.26694e+07	2.38932e+07	2.21281e+07	2.49789e+07	1.73677e+07	1.51396e+07	1.64575e+07	1.55941e+07	2.21699e+07	2.0685e+07	1.95364e+07	2.10925e+07	2.26563e+07	2.3566e+07	1.78608e+07	2.7879e+07	1.67696e+07	2.28572e+07	2.32821e+07	2.47986e+07	2.27613e+07	2.48972e+07
AT1G29900	27	24	490	24	3.10297e+07	4.90646e+06	2.63868e+07	1.99471e+06	2.28177e+07	3.97705e+06	0.91	0.84	0.9		3.21368e+07	4.10126e+07	2.66488e+07	2.67069e+07	3.36639e+07	2.80114e+07	3.42034e+07	3.11164e+07	2.57671e+07	2.5266e+07	2.63796e+07	2.40897e+07	2.83005e+07	2.66663e+07	2.93609e+07	2.36164e+07	2.74152e+07	1.97253e+07	2.41798e+07	2.01124e+07	2.77037e+07	1.80904e+07	2.01333e+07	2.36217e+07	2.89747e+07
AT1G30230	42	8	198	4	1.70568e+07	2.40039e+06	1.98364e+07	2.64612e+06	1.61759e+07	1.55819e+06	0.97	1	0.96		1.5995e+07	1.67391e+07	1.99667e+07	1.36534e+07	1.51549e+07	1.94895e+07	2.06192e+07	1.61982e+07	1.56956e+07	1.88591e+07	2.48141e+07	2.05815e+07	1.6583e+07	1.78262e+07	1.77058e+07	2.09965e+07	2.13245e+07	1.74239e+07	1.51706e+07	1.38751e+07	1.45314e+07	1.68434e+07	1.84933e+07	1.69564e+07	1.61128e+07
AT1G30360	11	7	37	7	2.6925e+06	283833	3.07051e+06	1.602e+06	2.61936e+06	560562	1.03	0.95	0.91		2.61228e+06	2.83741e+06	2.38202e+06	2.52927e+06	3.25671e+06	2.3869e+06	2.90586e+06	2.79289e+06	2.52913e+06	702627	3.40303e+06	1.7268e+06	4.68027e+06	4.80305e+06	4.84911e+06	2.48975e+06	1.90943e+06	2.84302e+06	1.79125e+06	3.24095e+06	3.38892e+06	2.05507e+06	2.38595e+06	2.86177e+06	2.38795e+06
AT1G30380	19	2	32	2	1.1098e+07	1.63056e+06	1.35737e+07	1.35242e+06	1.01562e+07	919044	1.09	0.91	0.74	×	8.63182e+06	1.12639e+07	1.07973e+07	1.15156e+07	1.31315e+07	9.25746e+06	9.81625e+06	1.31683e+07	1.22996e+07	1.4093e+07	1.26986e+07	1.28987e+07	1.50061e+07	1.49627e+07	1.49912e+07	1.22655e+07	1.16736e+07	8.56469e+06	1.02338e+07	9.45665e+06	1.05682e+07	9.6176e+06	1.04965e+07	1.15493e+07	1.07626e+07
AT1G30400	4	4	11	4	404345	361300	301494	149111	372482	297495	0.69	0.94	1.48		805397	20649.1		996054		148184	391558	260932	207641	508081	446330	274928	228005	434624	285357	112431	122196	701850		804737		182104	219429	157160	169613
AT1G30510	24	6	70	3	2.05449e+06	449002	2.01325e+06	1.45203e+06	3.84119e+06	792315	0.66	1.38	1.47		2.01978e+06	1.53216e+06	1.7688e+06	2.26474e+06	1.89659e+06	1.95209e+06	1.64672e+06	2.99249e+06	2.41702e+06	2.40634e+06	5.45343e+06	1.00065e+06	1.14278e+06	1.55157e+06	1.50983e+06	1.65182e+06	1.38954e+06	4.42301e+06	3.11521e+06	3.21345e+06	2.90135e+06	4.44481e+06	5.17279e+06	3.9403e+06	3.51856e+06
AT1G30530	16	5	85	3	1.3305e+06	385171	1.3165e+06	395948	1.3074e+06	365919	1.14	0.97	0.98		1.58238e+06	1.32932e+06	480901	1.44462e+06	1.25222e+06	1.59382e+06	1.00442e+06	1.7174e+06	1.56942e+06	1.70041e+06	865121	795558	1.45286e+06	1.61058e+06	1.62974e+06	878533	1.59916e+06	1.39394e+06	728597	1.77611e+06	1.71638e+06	1.41734e+06	1.37197e+06	1.15932e+06	895527
AT1G30580	45	13	252	13	2.13911e+07	4.24136e+06	2.14682e+07	3.49322e+06	2.24648e+07	2.73824e+06	0.99	0.97	0.86		1.73318e+07	2.59753e+07	1.801e+07	1.34048e+07	2.47105e+07	2.29238e+07	2.51048e+07	2.33828e+07	2.16759e+07	1.4416e+07	2.28553e+07	2.56197e+07	1.97747e+07	2.02511e+07	2.10032e+07	2.3859e+07	2.3967e+07	1.90208e+07	2.62678e+07	1.84002e+07	2.51728e+07	2.22755e+07	2.30883e+07	2.18177e+07	2.36752e+07
AT1G30630	30	4	14	4	997525	263830	758395	552751	659318	355329	0.77	0.77	0.52		830194	1.3663e+06	1.16963e+06	752793	1.43828e+06	770530	987252	864763	797982	870315	1.65051e+06		1.05073e+06	749777	836749	78491.8	72197.1	1.0897e+06	126476	434873	1.01832e+06	361126	461835	895280	886934
AT1G31180	39	10	148	6	4.50259e+06	1.05325e+06	4.37195e+06	1.20498e+06	4.1651e+06	831373	0.94	1.02	0.98		4.59674e+06	4.97924e+06	6.65232e+06	4.54652e+06	2.81045e+06	3.86382e+06	3.68433e+06	4.6815e+06	4.70842e+06	6.17299e+06	3.07773e+06	5.00219e+06	4.05167e+06	2.976e+06	3.49723e+06	4.40086e+06	5.79695e+06	4.17141e+06	3.1204e+06	5.88217e+06	4.42068e+06	3.9289e+06	3.38012e+06	4.37798e+06	4.03916e+06
AT1G31190	18	5	79	5	1.04373e+07	7.91964e+06	5.63447e+06	5.47176e+06	1.36055e+07	9.43681e+06	0.89	0.96	1.06		2.30375e+06	2.02943e+07	1.14614e+06	2.82358e+06	8.65246e+06	1.9408e+07	2.08127e+07	9.33131e+06	9.16333e+06	2.19671e+06	2.06752e+06	3.40278e+06	2.77303e+06	1.39725e+07	1.49507e+07	3.09995e+06	2.61251e+06	2.09542e+06	2.57712e+07	1.81907e+06	1.16759e+07	2.47688e+07	2.1277e+07	1.09416e+07	1.04949e+07
AT1G31230	8	4	20	3	278216	50514.7	287569	13425.9	222585	100146	0.1	0.69	8.54						310487	329970	297162	206401	247060				273631	288661	300416						118164	156818	293963		321396
AT1G31330	25	5	306	5	7.06769e+07	7.19126e+06	6.73489e+07	7.00502e+06	7.49805e+07	1.02525e+07	0.89	1.01	1.1		6.30078e+07	6.97313e+07	6.12641e+07	7.37473e+07	8.22984e+07	6.33496e+07	6.98481e+07	7.59156e+07	7.69296e+07	8.10733e+07	6.95846e+07	6.3391e+07	7.21831e+07	6.11087e+07	6.857e+07	6.07913e+07	6.2089e+07	8.69218e+07	7.55819e+07	9.11123e+07	7.91132e+07	6.44235e+07	6.24627e+07	7.0222e+07	7.00064e+07
AT1G31800	19	8	52	8	2.42692e+06	1.40473e+06	2.22393e+06	1.53762e+06	1.8528e+06	1.20385e+06	0.95	0.73	0.77		749103	3.03895e+06	433237	550683	3.01388e+06	3.46882e+06	3.48585e+06	3.65906e+06	3.44271e+06	896475	518208	644166	3.6836e+06	3.68098e+06	3.63633e+06	3.60958e+06	1.12208e+06	930423	521310	768699	729521	2.72656e+06	2.92171e+06	3.16961e+06	3.05453e+06
AT1G32050	19	2	7	2	103602	18071.6	717415	568791	186676	18615.6	13.57	0.14	0.01							116380		90823.1				893514		128583	99387	1.27258e+06	1.19301e+06							173513	199840
AT1G32060	42	15	1183	15	1.5251e+08	1.11335e+07	1.66428e+08	1.61306e+07	1.58834e+08	1.242e+07	1.08	1.02	0.88		1.67027e+08	1.50626e+08	1.50329e+08	1.39717e+08	1.40937e+08	1.6899e+08	1.63235e+08	1.46041e+08	1.45687e+08	1.62742e+08	1.98181e+08	1.67148e+08	1.4746e+08	1.53262e+08	1.54861e+08	1.77116e+08	1.70654e+08	1.6357e+08	1.33736e+08	1.70561e+08	1.50392e+08	1.5669e+08	1.60871e+08	1.73006e+08	1.61849e+08
AT1G32160	12	3	6	3	545087	110121	1.61172e+06	1.12216e+06	425360	44710.1	22.07	0.82	0.17	×						435352	655591	544319			1.67319e+06	2.85909e+06	549993	479409	418676	2.6919e+06	2.60981e+06				360334	447832	425836	480875	411923
AT1G32200	32	11	182	11	7.07465e+06	1.47146e+06	8.66118e+06	2.63035e+06	8.41047e+06	1.84227e+06	1.03	1.05	1.07		9.36496e+06	5.75635e+06	4.63272e+06	8.81529e+06	6.14659e+06	7.15622e+06	7.61113e+06	6.78721e+06	7.40141e+06	1.03846e+07	7.74441e+06	1.07871e+07	4.88923e+06	6.40965e+06	6.41145e+06	1.04708e+07	1.21922e+07	1.07342e+07	6.79206e+06	1.08665e+07	6.02121e+06	9.17239e+06	9.16478e+06	7.60622e+06	6.92649e+06
AT1G32220	13	3	43	3	1.26989e+06	826443	1.36476e+06	1.06781e+06	1.26935e+06	832690	1.14	1	1.01		434636	1.01316e+06	936445	494710	1.06807e+06	1.13531e+06	1.2326e+06	3.11141e+06	2.00268e+06	448009	498317	914760	1.01379e+06	3.41023e+06	2.63484e+06	1.008e+06	990137	428396	754867	463830	994731	1.73459e+06	1.59148e+06	2.95337e+06	1.23353e+06
AT1G32440	11	5	108	3	290784	188409	385721	81380.4	316965	128816	0.93	1.29	1.2			70498.5		36041.6	183768	450814	468002	437022	389345	337619	292891	365719	320370	353485	403256	519882	492546	246071		166178	148633	472724	401316	412563	371269
AT1G32470	52	7	765	5	1.11004e+08	1.35478e+07	9.34775e+07	1.29952e+07	1.10245e+08	1.17132e+07	0.92	1.05	1.08		1.0425e+08	9.00571e+07	1.10512e+08	1.20019e+08	1.16371e+08	9.86216e+07	1.02087e+08	1.32051e+08	1.25068e+08	1.11794e+08	8.85582e+07	7.9972e+07	9.81185e+07	1.00848e+08	1.07988e+08	7.87336e+07	8.18069e+07	1.16493e+08	8.96737e+07	1.26275e+08	1.00336e+08	1.06513e+08	1.07215e+08	1.19724e+08	1.1573e+08
AT1G32500	10	4	64	4	3.94682e+06	2.58038e+06	5.6923e+06	3.16865e+06	5.40065e+06	1.96667e+06	1.24	1.34	0.86		7.13431e+06	1.83756e+06	8.08225e+06	6.80303e+06	2.85157e+06	2.04516e+06	2.24112e+06	2.22225e+06	2.3041e+06	6.5094e+06	3.83975e+06	1.18221e+07	6.65741e+06	1.99304e+06	2.07549e+06	6.07444e+06	6.56674e+06	6.22298e+06	7.35308e+06	6.74848e+06	7.46503e+06	6.12636e+06	3.28195e+06	2.97836e+06	3.02892e+06
AT1G32550	10	2	21	2	986804	844399	1.51921e+06	1.4257e+06	917832	877618	0.97	1.87	0.87		1.73302e+06	492967	2.7764e+06	923947	513434	447856		533933	472879	2.16448e+06	4.68165e+06	1.88662e+06	490468	1.00012e+06	816997	523174	590198	2.50804e+06	418476	2.14227e+06	434677	374163	631110	440869	393045
AT1G32990	36	6	133	6	2.16387e+07	6.86968e+06	2.35609e+07	3.4439e+06	2.28049e+07	4.50733e+06	1.11	1.02	0.94		1.21446e+07	2.7785e+07	1.27682e+07	1.58998e+07	3.10144e+07	2.09319e+07	2.13816e+07	2.50003e+07	2.78222e+07	1.77047e+07	2.08903e+07	2.37569e+07	2.76973e+07	2.80387e+07	2.51535e+07	2.28488e+07	2.23972e+07	1.65578e+07	2.34467e+07	1.6103e+07	2.9643e+07	2.33484e+07	2.36693e+07	2.57866e+07	2.38845e+07
AT1G33140	61	13	734	10	9.55344e+07	1.35888e+07	9.65005e+07	3.38997e+06	9.95428e+07	6.59895e+06	1.01	1.1	1		9.60771e+07	1.18666e+08	8.23782e+07	7.6691e+07	9.09173e+07	1.05443e+08	1.10463e+08	9.01229e+07	8.90504e+07	9.68414e+07	9.10045e+07	9.42804e+07	1.01166e+08	9.74239e+07	1.0088e+08	9.53394e+07	9.5069e+07	9.21701e+07	1.08121e+08	8.74405e+07	1.03276e+08	1.00626e+08	1.01241e+08	1.02921e+08	1.00546e+08
AT1G33590	37	12	223	12	6.58501e+06	1.58396e+06	6.69294e+06	980904	7.22987e+06	2.1071e+06	0.84	0.92	1.15		6.25464e+06	7.84042e+06	3.18315e+06	6.15317e+06	9.03474e+06	6.14962e+06	6.604e+06	6.85997e+06	7.18539e+06	5.68977e+06	6.75624e+06	8.66876e+06	6.93669e+06	6.10302e+06	5.99672e+06	6.01469e+06	7.37766e+06	5.40399e+06	1.08858e+07	4.2367e+06	8.40362e+06	7.98308e+06	8.44977e+06	6.13939e+06	6.33658e+06
AT1G33600	11	4	23	4	709747	333513	908559	507732	590135	177802	1.44	0.88	0.59		1.02151e+06	353796	857460	469870	364570	863471	1.2179e+06	328603	910534	1.30873e+06	691122	757161	881768	267042	562186	1.92867e+06	871796	876413	361854	633846	435731	485293	724653	728383	474907
AT1G33790	8	3	13	3	655562	322043	268594	26639.6	221938	195035	100	100	100		427843		883281									251922				299317	254543	511873		418591		118563	160975	84618.8	37006.9
AT1G34000	23	3	9	3	247832	116966	233805	95121.7	166516	66430.9	1.8	0.82	0.8			142671		204228	157262			417099	317898	71941.8		252243	287137	315376	326046	136097	247798		236656	83182.5		198490		147735
AT1G34430	45	16	280	15	1.89349e+07	3.25779e+06	1.48934e+07	4.17922e+06	3.18088e+07	1.08538e+07	0.86	0.92	1.01		2.00227e+07	2.39446e+07	1.86999e+07	2.03383e+07	1.54337e+07	2.13919e+07	2.07751e+07	1.60039e+07	1.38039e+07	2.09603e+07	2.22108e+07	1.23788e+07	1.26223e+07	1.32632e+07	1.33983e+07	1.26831e+07	1.163e+07	2.18721e+07	4.81764e+07	2.17513e+07	2.54438e+07	4.16685e+07	4.38789e+07	2.68827e+07	2.47969e+07
AT1G35340	9	2	7	2	503657	98370.6	423797	89035.1	566501	125766	0.8	1.12	1.1		408947	663911		541438	579605	413975	374161	535492	511730	251877		465790	422121	497356	523506	406124	399805			584206	748990	479437	396891	656090	533394
AT1G35580	17	6	68	6	1.60631e+06	687563	1.25795e+06	1.29399e+06	1.61519e+06	853995	0.84	1.01	1.09		3.06223e+06	889400	1.87796e+06	2.19338e+06	1.22995e+06	1.22948e+06	1.67591e+06	1.25773e+06	1.04078e+06	2.46425e+06	3.96874e+06	140416	952856	611204	529652	695016	701441	3.12023e+06	660078	2.73665e+06	1.56621e+06	1.26207e+06	1.25504e+06	1.16404e+06	1.15718e+06
AT1G35620	11	2	23	2	398968	282815	599121	320728	423490	174399	1.61	1.22	0.82		195673	301926		320890	296525	44324.6	379231	808142	845028	159322	397081	1.08244e+06	548466	882868	905585	372312	444894	328154	491491	180118	335874	463257	425370	740168
AT1G35680	46	5	104	5	2.48678e+07	4.6717e+06	2.32248e+07	6.12048e+06	2.42985e+07	3.75385e+06	0.77	1.04	1.2		2.94197e+07	2.2505e+07	2.92707e+07	3.232e+07	1.99284e+07	2.43238e+07	2.59665e+07	1.93972e+07	2.06787e+07	2.57435e+07	3.0074e+07	1.53341e+07	1.9241e+07	1.8102e+07	1.83099e+07	2.85599e+07	3.04339e+07	3.04118e+07	2.14364e+07	3.02366e+07	2.16699e+07	2.27436e+07	2.29275e+07	2.25123e+07	2.24501e+07
AT1G35720	39	13	142	13	6.80959e+06	1.58906e+06	8.07261e+06	1.18583e+06	6.40481e+06	593555	0.68	1.05	0.89		8.67362e+06	4.3739e+06	5.05114e+06	7.7156e+06	8.29799e+06	5.72783e+06	5.74078e+06	7.55559e+06	8.14982e+06	6.46564e+06	8.75561e+06	9.81783e+06	7.31731e+06	6.79717e+06	7.68019e+06	8.63425e+06	9.11285e+06	6.04894e+06	6.72829e+06	6.47764e+06	5.56481e+06	6.34238e+06	5.83757e+06	6.822e+06	7.41687e+06
AT1G36160	11	16	89	16	1.52951e+06	481972	1.44108e+06	395506	1.38067e+06	430061	1.03	0.89	0.9		1.04959e+06	1.16735e+06	1.66319e+06	1.34199e+06	1.38781e+06	2.22872e+06	869634	2.00456e+06	2.05275e+06	1.50006e+06	1.02712e+06	1.38273e+06	1.39128e+06	2.18564e+06	1.62861e+06	1.5343e+06	878916	1.38138e+06	551454	1.42501e+06	1.46122e+06	1.06704e+06	1.57523e+06	1.54306e+06	2.04099e+06
AT1G37130	10	7	63	6	2.02012e+06	1.0455e+06	3.3595e+06	1.52855e+06	2.82118e+06	580384	1.21	1.19	1.07		1.28374e+06	3.41462e+06	737248	1.14991e+06	3.51363e+06	1.31032e+06	1.55457e+06	2.28374e+06	2.93335e+06	1.56296e+06	1.67633e+06	3.46284e+06	5.44373e+06	4.61134e+06	5.06764e+06	2.34634e+06	2.70484e+06	2.23661e+06	2.51334e+06	1.87734e+06	3.39172e+06	2.86837e+06	3.25143e+06	3.53706e+06	2.89356e+06
AT1G41880	32	3	90	2	487017	130653	393104	268634	614890	#DIV/0!	0.76	0.1	0.1		579403			394632						626371	453540	99399.6						614890
AT1G42970	62	27	1985	22	7.69527e+08	3.99372e+07	7.27609e+08	4.53612e+07	7.575e+08	3.94001e+07	1.02	1	1.01		7.65413e+08	8.49636e+08	7.58812e+08	7.41953e+08	8.04896e+08	7.6332e+08	7.89306e+08	7.29033e+08	7.23376e+08	7.7911e+08	7.27689e+08	7.56137e+08	7.15262e+08	6.44353e+08	6.82727e+08	7.54982e+08	7.60617e+08	7.98929e+08	7.91364e+08	7.56643e+08	6.93299e+08	7.44958e+08	8.06323e+08	7.45601e+08	7.22882e+08
AT1G43170	46	22	561	15	8.66955e+07	7.77019e+06	8.42841e+07	5.67654e+06	8.04725e+07	4.1088e+06	0.95	0.91	1.02		1.03338e+08	8.32435e+07	8.62782e+07	9.055e+07	9.09263e+07	7.71174e+07	7.94965e+07	8.68079e+07	8.25011e+07	9.51184e+07	8.804e+07	8.75185e+07	8.44581e+07	8.03384e+07	8.05824e+07	7.85026e+07	7.97141e+07	8.94641e+07	8.16077e+07	8.08876e+07	7.56724e+07	7.83052e+07	7.97299e+07	8.03922e+07	7.77211e+07
AT1G43190	13	3	44	3	1.0442e+06	748944	1.01744e+06	234443	1.51533e+06	744853	1.63	1.73	1.09		253115	1.01964e+06		212688	2.27326e+06	1.85155e+06	1.4253e+06	613171	704854	888761	950211	671886	920606	987095	1.47107e+06	1.1753e+06	1.07455e+06	446297	1.57524e+06	322394	1.58899e+06	2.0629e+06	1.70641e+06	2.26801e+06	2.15237e+06
AT1G43670	48	15	324	15	1.57833e+07	3.24101e+06	1.82959e+07	4.8827e+06	1.56444e+07	5.61514e+06	0.97	1.02	1.01		2.02022e+07	1.40185e+07	1.88415e+07	1.83622e+07	9.38482e+06	1.57868e+07	1.57441e+07	1.60217e+07	1.3688e+07	2.10667e+07	2.61752e+07	1.37118e+07	1.25902e+07	1.36339e+07	1.86968e+07	2.28972e+07	1.75956e+07	2.18494e+07	8.29438e+06	2.45877e+07	9.23835e+06	1.39115e+07	1.44176e+07	1.72728e+07	1.55837e+07
AT1G44170	5	2	21	2	879887	266911	892442	660706	909513	518656	0.9	0.91	1.07		537885	1.12872e+06	797100	1.37393e+06	945449	761151	1.02296e+06	580969	770815	1.00812e+06	2.30882e+06	1.15603e+06	895510	583930	668034	359772	159322	1.89378e+06	1.11149e+06	1.32368e+06	558066	696348	579274	260938	852525
AT1G44446	11	4	8	4	431364	60448.2	420797	16717.9	408805	63730.3	0.96	0.95	0.98		339640	400176	463288	482831	470886					432618	408976							437950		452751	335713
AT1G44575	19	5	146	5	2.33307e+07	4.46286e+06	1.65324e+07	4.54668e+06	1.49448e+07	3.79446e+06	0.84	0.81	0.88		2.38706e+07	1.90102e+07	3.04838e+07	2.73996e+07	2.59792e+07	1.99244e+07	1.86474e+07	1.84508e+07	2.621e+07	1.38948e+07	7.38411e+06	1.75133e+07	2.30236e+07	1.67895e+07	1.97832e+07	1.69059e+07	1.69648e+07	1.00472e+07	1.87745e+07	1.23213e+07	2.19105e+07	1.27807e+07	1.39354e+07	1.56091e+07	1.41799e+07
AT1G45000	35	10	188	9	5.50294e+06	2.2025e+06	5.32554e+06	1.60854e+06	6.42838e+06	2.38305e+06	0.91	1.12	1		2.83764e+06	6.11564e+06	2.55226e+06	2.68203e+06	6.08046e+06	7.50735e+06	8.10144e+06	6.64237e+06	7.00727e+06	1.98713e+06	4.06235e+06	6.38206e+06	5.41104e+06	5.52469e+06	5.81534e+06	6.45616e+06	6.96556e+06	2.49188e+06	8.16416e+06	2.74196e+06	7.42913e+06	7.96823e+06	7.08422e+06	8.11377e+06	7.4337e+06
AT1G45201	4	2	5	2	2.15291e+06	2.67458e+06	2.95869e+06	1.18721e+06	2.53936e+06	1.86429e+06	3.55	1.36	0.53		5.64676e+06	1.02915e+06	5.68193e+06	5.77621e+06	360229	310783	280911	122281	167977	4.91535e+06	3.90328e+06	3.54903e+06	2.56952e+06	1.34257e+06	1.54263e+06	2.80974e+06	3.03742e+06	5.10762e+06	1.03613e+06	4.72303e+06	1.85284e+06			1.26626e+06	1.25027e+06
AT1G47128	10	4	120	4	2.12494e+07	3.87082e+06	2.09921e+07	3.56888e+06	2.06016e+07	3.47225e+06	0.91	1.01	1.05		1.73059e+07	2.18521e+07	1.99393e+07	1.33732e+07	2.30985e+07	2.49265e+07	2.46219e+07	2.46921e+07	2.14354e+07	1.45594e+07	2.05038e+07	2.61873e+07	1.85781e+07	1.96096e+07	2.16474e+07	2.39447e+07	2.29062e+07	1.56904e+07	2.16737e+07	1.55725e+07	1.98295e+07	2.07199e+07	2.24735e+07	2.49065e+07	2.39466e+07
AT1G47260	55	11	194	9	1.09329e+07	4.52298e+06	1.28868e+07	1.71157e+06	1.14284e+07	2.32086e+06	1.03	0.97	0.92		7.37816e+06	1.30588e+07	7.60763e+06	4.6686e+06	1.55624e+07	1.0246e+07	1.04354e+07	9.95627e+06	1.94826e+07	1.51997e+07	1.42185e+07	1.23746e+07	1.35003e+07	1.03977e+07	1.06279e+07	1.27009e+07	1.40749e+07	1.34802e+07	9.58082e+06	1.6184e+07	1.09181e+07	1.02985e+07	9.61491e+06	1.15432e+07	9.80767e+06
AT1G47420	36	6	153	6	3.00199e+06	1.11884e+06	2.75362e+06	556269	4.04797e+06	602146	0.94	1.29	1.41		2.81598e+06	2.27521e+06	759754	2.405e+06	3.0902e+06	4.15777e+06	4.31101e+06	3.21964e+06	3.98334e+06	2.70448e+06	3.81738e+06	2.30541e+06	2.53865e+06	2.80876e+06	3.25928e+06	2.06285e+06	2.53217e+06	3.26195e+06	3.78098e+06	3.91575e+06	3.39834e+06	4.09701e+06	4.20528e+06	4.69442e+06	5.03e+06
AT1G47600	12	4	39	3	245093	147077	243110	182611	296531	67756.6	1.78	1.47	0.98						220594	127465	85503.3	419454	372449			257523	63519.7	132365	196249	588512	220490		239319		236673	389270	247288	298915	367719
AT1G48030	41	16	384	11	2.67351e+07	2.93643e+06	2.87047e+07	4.19792e+06	2.78208e+07	3.19357e+06	0.96	1.08	1.11		2.8337e+07	2.53282e+07	2.86756e+07	2.39802e+07	2.14388e+07	2.97234e+07	3.03815e+07	2.75037e+07	2.52477e+07	3.65581e+07	3.37705e+07	2.57968e+07	2.45954e+07	2.60837e+07	2.73321e+07	2.75249e+07	2.79759e+07	2.43165e+07	2.54065e+07	2.48701e+07	2.54517e+07	3.20865e+07	3.16944e+07	2.86768e+07	3.00635e+07
AT1G48350	39	7	182	7	2.18537e+07	3.42391e+06	2.19949e+07	3.21177e+06	2.40317e+07	3.5663e+06	0.93	1.1	1.29		2.25905e+07	1.72012e+07	2.43929e+07	2.8905e+07	2.10297e+07	1.84391e+07	2.05387e+07	2.26161e+07	2.09705e+07	2.69604e+07	2.73382e+07	2.10029e+07	1.99477e+07	2.07362e+07	1.96555e+07	2.00356e+07	2.02831e+07	2.28479e+07	2.04096e+07	3.14289e+07	2.48964e+07	2.03536e+07	2.21979e+07	2.51978e+07	2.49213e+07
AT1G48420	15	4	47	4	1.06473e+06	242087	1.01972e+06	414422	1.42042e+06	802911	0.84	1.08	1.43		680587	1.08928e+06	1.3051e+06	1.10576e+06	779743	1.22082e+06	1.43885e+06	1.01047e+06	951918	381440	1.04045e+06	781956	1.73304e+06	1.08664e+06	1.01897e+06	1.39057e+06	724729	3.22002e+06	1.7865e+06	1.03078e+06	998286	629553	1.02708e+06	1.24764e+06	1.42352e+06
AT1G48520	19	8	117	8	2.91929e+06	756572	1.72864e+06	467563	2.27658e+06	856477	0.83	0.79	0.94		3.37032e+06	2.51992e+06	4.38179e+06	3.17407e+06	2.37434e+06	2.14763e+06	1.93676e+06	3.26837e+06	3.10037e+06	2.58734e+06	1.06689e+06	1.77801e+06	1.18675e+06	1.87051e+06	1.91704e+06	1.74811e+06	1.67444e+06	3.01944e+06	2.47741e+06	3.5789e+06	1.46839e+06	1.64336e+06	1.43661e+06	3.03126e+06	1.55725e+06
AT1G48600	36	12	201	7	2.73281e+07	1.82106e+07	2.05958e+07	1.65256e+07	1.62419e+07	3.7342e+06	0.86	0.95	1.11		4.26221e+07	1.91378e+07	6.06144e+07	4.85236e+07	1.84198e+07	1.24609e+07	1.27763e+07	1.81671e+07	1.32311e+07	5.02888e+07	4.25946e+07	6.8e+06	1.21399e+07	1.75618e+07	1.69894e+07	1.02206e+07	8.17141e+06	1.88023e+07	1.47371e+07	2.15869e+07	1.86739e+07	1.27152e+07	1.91266e+07	1.21988e+07	1.20946e+07
AT1G48610	36	5	70	5	1.57196e+06	884774	1.16504e+06	515996	1.40773e+06	518298	0.82	0.81	0.71		1.40191e+06	669458	1.60573e+06	878608	428469	2.96387e+06	2.76192e+06	2.06026e+06	1.37739e+06	1.27261e+06	524213	474675	1.95878e+06	1.60571e+06	1.33313e+06	855982	1.29523e+06	1.47208e+06		1.56386e+06	1.83785e+06	410835	1.0348e+06	1.70918e+06	1.82549e+06
AT1G48620	24	4	49	4	336904	202929	208722	71057.4	211415	123745	0.9	0.79	0.92		182749	277095		151327	107823	590054	661466	321854	402861	252291	224736	53280	177696	251831	274779	188548	246612	102228	121977	182252	91889.2	402929	397803	207233	185010
AT1G48830	42	6	145	6	8.18476e+06	1.79651e+06	7.55327e+06	708347	8.31206e+06	710522	0.72	0.97	1.25		9.63475e+06	8.95972e+06	5.43962e+06	5.9872e+06	7.11163e+06	9.71841e+06	1.08605e+07	7.95533e+06	7.99575e+06	7.53122e+06	6.23384e+06	7.0998e+06	7.69216e+06	8.19511e+06	8.57366e+06	7.33475e+06	7.7656e+06	8.76184e+06	6.96517e+06	9.26069e+06	7.7914e+06	8.33981e+06	8.03667e+06	8.75106e+06	8.58982e+06
AT1G48850	24	6	153	6	7.86288e+06	1.65438e+06	6.66831e+06	872729	6.79753e+06	1.59194e+06	0.8	0.89	0.96		6.37365e+06	7.61743e+06	5.24122e+06	6.29465e+06	8.67298e+06	1.00944e+07	9.82986e+06	7.89624e+06	8.74548e+06	6.16602e+06	7.72022e+06	6.17838e+06	5.28748e+06	6.30198e+06	6.5684e+06	7.76756e+06	7.35645e+06	5.62763e+06	6.95596e+06	5.27898e+06	8.08726e+06	7.6835e+06	5.21402e+06	5.8682e+06	9.66471e+06
AT1G48860	28	11	140	2	8.87481e+06	1.52099e+06	8.05526e+06	1.45609e+06	7.6651e+06	1.46315e+06	0.81	0.95	1.07		8.25951e+06	1.02009e+07	7.3959e+06	7.92044e+06	1.17327e+07	7.58541e+06	7.58247e+06	8.99547e+06	1.02005e+07	7.16244e+06	6.78708e+06	7.42707e+06	6.92707e+06	9.60421e+06	1.08751e+07	8.22724e+06	7.43193e+06	7.53705e+06	1.07219e+07	8.03984e+06	7.51334e+06	8.1415e+06	6.83286e+06	5.70434e+06	6.82993e+06
AT1G48900	11	4	15	4	246106	62762.8	352398	98251.2	312152	49893.2	1.92	1.24	0.8		158143	308798		196016	244675	329527		207611	277969	355588		477096	257844	253685	256207	459357	407008	257044	336012	289119	314482	281662	421557	301884	295457
AT1G49240	48	16	764	9	1.39636e+08	1.62548e+07	1.36354e+08	1.18614e+07	1.39497e+08	1.12257e+07	0.97	1.09	1.02		1.34658e+08	1.17569e+08	1.74618e+08	1.41471e+08	1.21417e+08	1.41095e+08	1.46009e+08	1.39711e+08	1.40176e+08	1.24631e+08	1.6009e+08	1.26859e+08	1.28872e+08	1.30764e+08	1.33067e+08	1.4328e+08	1.43271e+08	1.43815e+08	1.21185e+08	1.41934e+08	1.22929e+08	1.40983e+08	1.49076e+08	1.50048e+08	1.4601e+08
AT1G49300	20	4	38	2	8.57803e+06	1.40437e+06	4.81703e+06	2.71861e+06	9.22554e+06	1.18315e+06	0.84	1.05	1.28		7.4905e+06	9.12787e+06	5.61472e+06	9.45512e+06	1.06313e+07	8.21961e+06	9.06346e+06	8.97897e+06	8.6207e+06	2.4188e+06	2.06213e+06	2.53254e+06	9.22595e+06	3.84538e+06	3.93584e+06	7.48347e+06	7.03214e+06	7.8686e+06	1.11179e+07	7.90636e+06	1.05477e+07	9.50281e+06	8.40512e+06	8.96486e+06	9.49104e+06
AT1G49600	11	3	24	2	915381	389741	810330	576655	649424	340974	2.55	1.65	0.66		1.11037e+06		1.35966e+06	1.08814e+06	217135			847996	868984	1.07312e+06	1.56048e+06	1.01413e+06	169592	103083	166318	1.31709e+06	1.07883e+06	885530	83680.4	1.07908e+06		508586	659110		680554
AT1G49650	7	2	10	2	454470	213186	219208	129026	594782	161835	0.35	1.56	3.63	×	394612		851418	588807	311859	399235	189850	445507		143174			198615	127970	444316		181965	802462		749036		516321	466109	396277	638486
AT1G49660	18	4	82	4	1.46407e+06	393170	1.12737e+06	355265	1.70215e+06	847842	0.61	0.81	1.22		1.62155e+06	784706	1.49234e+06	1.89838e+06	849842	1.45274e+06	1.5724e+06	1.80514e+06	1.69952e+06	1.71437e+06	1.26627e+06	544550	1.20346e+06	1.25993e+06	1.26522e+06	976786	788386	2.9925e+06	613747	2.34436e+06	403525	1.90238e+06	1.9055e+06	1.70983e+06	1.74535e+06
AT1G49760	38	18	408	15	1.63078e+07	1.74634e+06	1.8128e+07	2.2858e+06	1.53243e+07	2.13941e+06	1.1	1.06	0.93		1.76871e+07	1.49413e+07	1.64116e+07	1.53238e+07	1.29276e+07	1.81985e+07	1.80814e+07	1.74156e+07	1.57834e+07	1.88646e+07	1.71058e+07	1.51415e+07	1.6091e+07	1.75054e+07	1.84026e+07	1.93048e+07	2.2608e+07	1.79143e+07	1.27493e+07	1.65904e+07	1.196e+07	1.56379e+07	1.66415e+07	1.41641e+07	1.69367e+07
AT1G49970	18	5	52	5	2.95285e+06	1.11828e+06	3.18784e+06	303441	3.35407e+06	544752	0.94	1.09	1.08		3.28687e+06	3.72006e+06	321593	2.14926e+06	3.83597e+06	2.79308e+06	3.28538e+06	3.62827e+06	3.55521e+06	2.5581e+06	3.04373e+06	3.35689e+06	3.24337e+06	3.31077e+06	3.56485e+06	3.34866e+06	3.07637e+06	2.70199e+06	3.63848e+06	2.36881e+06	3.48288e+06	3.43631e+06	3.44132e+06	3.96306e+06	3.79973e+06
AT1G50200	29	20	315	20	2.23641e+07	4.82493e+06	2.24102e+07	5.14813e+06	2.04668e+07	5.75173e+06	0.93	0.96	0.97		1.82586e+07	2.7255e+07	1.87844e+07	1.28505e+07	2.5126e+07	2.47706e+07	2.74177e+07	2.2697e+07	2.41171e+07	1.84991e+07	1.4713e+07	2.59226e+07	3.20219e+07	2.23854e+07	2.37935e+07	2.06473e+07	2.12987e+07	1.24041e+07	2.05771e+07	1.28711e+07	2.99833e+07	1.93967e+07	2.23563e+07	2.30631e+07	2.30827e+07
AT1G50250	35	21	631	5	2.16116e+06	500074	1.9596e+06	433308	2.03228e+06	605800	1.33	0.94	1.06		2.03562e+06	2.00438e+06	2.06538e+06	1.79968e+06	2.1149e+06	3.1212e+06	2.8678e+06	1.65254e+06	1.78894e+06	2.50386e+06	1.2656e+06	1.53264e+06	1.69461e+06	2.00552e+06	2.20721e+06	2.42111e+06	2.04625e+06	1.14853e+06	1.50864e+06	1.64559e+06	1.86042e+06	2.15644e+06	2.3035e+06	2.73882e+06	2.89629e+06
AT1G50320	12	2	18	2	575931	128779	431587	211313	1.47509e+06	1.42804e+06	0.75	1.05	1.23		404297			579257		548014	479804	703429	740782	644291	349229	178561	445622	675198	676756	289581	193455	439954	2.86929e+06	399900	4.33989e+06	1.66859e+06	584305	827879	670890
AT1G50380	9	5	53	5	1.25511e+06	601559	2.57728e+06	825031	1.82175e+06	267884	1.69	1.37	0.98		1.87848e+06	834259	1.59569e+06	1.46099e+06	672010	893540	2.36655e+06	646309	948133	4.23153e+06	1.98227e+06	2.61399e+06	3.10136e+06	1.85863e+06	1.76601e+06	2.86345e+06	2.20096e+06	2.04777e+06	1.91849e+06	1.4965e+06	1.70977e+06	2.29538e+06	1.84079e+06	1.51572e+06	1.74954e+06
AT1G50450	20	5	16	5	702355	502820	1.07906e+06	626989	1.46758e+06	305752	0.61	1.09	1.36		698315		564942	749683	1.55588e+06	469249	139282	151495	1.28999e+06	342564	463462		1.52025e+06	1.39033e+06	1.67867e+06			852759	1.84519e+06	1.23456e+06	1.45268e+06	1.63061e+06	1.68282e+06	1.53921e+06	1.50284e+06
AT1G50480	35	13	229	13	7.89615e+06	2.90476e+06	9.94304e+06	1.26572e+06	1.14429e+07	1.87694e+06	1.19	1.3	1.15		5.48393e+06	8.3928e+06	1.8859e+06	6.06048e+06	8.75906e+06	9.73875e+06	1.05892e+07	1.07963e+07	9.3589e+06	9.10161e+06	8.14684e+06	8.65443e+06	1.14445e+07	1.14584e+07	1.08348e+07	9.58208e+06	1.03217e+07	9.96812e+06	9.13948e+06	9.33046e+06	1.05147e+07	1.34226e+07	1.28756e+07	1.29431e+07	1.3349e+07
AT1G51100	19	2	16	2	319746	156210	265791	27843.9	256112	95488.9	0.1	1.05	1.27			198304	139636		491426	246569	271242	568810	322232			265234				238230	293909			403895	280651	160858	169033	204362	317874
AT1G51110	19	6	87	6	4.6197e+06	486730	4.25325e+06	823765	4.65779e+06	408416	0.86	1.08	1.06		3.81685e+06	5.1902e+06	4.62933e+06	5.3118e+06	4.04237e+06	4.78162e+06	4.78748e+06	4.37874e+06	4.6389e+06	4.36437e+06	3.43856e+06	4.28518e+06	4.61995e+06	5.17465e+06	5.45174e+06	3.28997e+06	3.4016e+06	4.58031e+06	5.19774e+06	4.17479e+06	4.31535e+06	4.23495e+06	5.20823e+06	4.84633e+06	4.70464e+06
AT1G51710	9	3	10	3	370988	171557	563818	152539	336129	86223.2	2.01	1.13	0.6		538409	149713	547892	340034			278893			368865	741045	537657	418846	484938	548747	817741	592703	367907	230145	462912	305402	314280
AT1G51980	50	20	430	12	1.95515e+07	6.08208e+06	2.17121e+07	4.38672e+06	2.36279e+07	5.42582e+06	0.97	1.13	1.08		1.40672e+07	2.07495e+07	8.4691e+06	1.31274e+07	2.39981e+07	2.55386e+07	2.43133e+07	2.32242e+07	2.24758e+07	1.45873e+07	1.5741e+07	2.17205e+07	2.16362e+07	2.36141e+07	2.42274e+07	2.62941e+07	2.58765e+07	1.86651e+07	1.91889e+07	1.55848e+07	2.34024e+07	2.52189e+07	2.6952e+07	3.10236e+07	2.89873e+07
AT1G52100	48	18	197	17	5.23831e+07	5.84097e+06	4.27629e+07	1.08232e+07	5.14508e+07	6.05676e+06	0.85	1.04	1.16		5.4697e+07	5.13549e+07	6.34097e+07	5.88415e+07	5.34213e+07	4.66187e+07	4.6527e+07	4.90327e+07	4.75456e+07	6.24663e+07	5.1603e+07	2.6953e+07	4.72295e+07	3.8763e+07	3.98029e+07	3.94479e+07	3.58374e+07	6.04757e+07	5.35723e+07	6.0344e+07	4.89331e+07	4.8467e+07	4.81454e+07	4.69524e+07	4.47166e+07
AT1G52230	30	2	157	2	8.98811e+06	5.68606e+06	2.45487e+07	1.26271e+07	1.90717e+07	5.45571e+06	2.46	1.47	0.78	×	3.57537e+06	5.34512e+06	500559	9.28142e+06	1.5405e+07	6.89959e+06	7.97286e+06	1.63237e+07	1.55893e+07	9.61818e+06	2.51698e+07	3.86934e+07	1.45479e+07	1.42377e+07	1.62007e+07	3.81594e+07	3.97625e+07	1.65073e+07	2.43596e+07	1.09367e+07	1.69942e+07	2.47917e+07	2.64505e+07	1.67267e+07	1.58073e+07
AT1G52400	13	5	215	3	1.28474e+06	414148	1.76094e+06	785721	1.48175e+06	714119	1.66	1.24	0.9		535649	915008			1.56314e+06	1.27747e+06	1.47171e+06	1.6305e+06	1.59972e+06	659806	698145	2.09961e+06	1.94504e+06	1.46743e+06	1.95013e+06	2.93833e+06	2.329e+06	383001	1.74626e+06	530172	1.95066e+06	1.64272e+06	2.53008e+06	1.67055e+06	1.40052e+06
AT1G52510	30	7	149	7	3.40927e+06	713920	3.11349e+06	1.15079e+06	3.47181e+06	638909	1.07	0.96	0.99		4.05494e+06	3.01034e+06	2.05938e+06	3.75149e+06	3.01624e+06	3.25279e+06	3.3141e+06	3.67269e+06	4.5515e+06	4.10261e+06	4.29289e+06	2.11871e+06	3.6315e+06	3.73414e+06	3.86295e+06	1.51738e+06	1.64774e+06	4.62136e+06	2.77282e+06	4.25227e+06	3.40966e+06	3.19431e+06	2.94286e+06	3.36774e+06	3.21341e+06
AT1G52670	34	6	70	6	1.17253e+06	555191	1.65688e+06	869056	2.06652e+06	852350	1.36	1.14	0.81		1.23433e+06	428078	2.07229e+06	836586	367189	1.6913e+06	1.21523e+06	1.36203e+06	1.34577e+06	1.4296e+06	3.32617e+06	1.75745e+06	341397	1.07908e+06	1.30254e+06	2.01523e+06	2.00355e+06	2.47646e+06		3.08292e+06	420920	2.30649e+06	2.23134e+06	2.39085e+06	1.55667e+06
AT1G52730	16	4	48	4	1.16871e+06	267529	1.4482e+06	647316	1.29704e+06	556309	0.98	1.03	0.85		964507	1.15993e+06	966395	933006	1.09457e+06	1.06753e+06	1.25862e+06	1.27292e+06	1.80087e+06	414448	846082	1.94044e+06	2.23146e+06	1.92009e+06	1.72551e+06	1.62187e+06	885708	875757	1.07551e+06	348447	1.08204e+06	1.78952e+06	1.9729e+06	1.82922e+06	1.40294e+06
AT1G52760	6	3	8	3	467448	498088	539493	513933	159173	118689	0.96	0.97	0.94		586199	283890	427241	309224	240066	52209.6	1.73439e+06	375864	197951	1.37011e+06	1.01066e+06	86023.7	972606	183313	103026	526331	63876.8	366020	204116	295588	120526	103040	45869.4	41819.7	96401.4
AT1G53210	8	3	58	3	4.60412e+06	849452	3.35656e+06	932066	3.63344e+06	322063	0.67	0.72	1.13		5.75939e+06	3.10057e+06	4.9934e+06	5.56999e+06	5.07268e+06	4.03392e+06	4.27175e+06	4.68753e+06	3.94786e+06	5.25278e+06	2.7934e+06	2.88063e+06	3.90414e+06	3.49452e+06	3.58435e+06	2.51569e+06	2.42698e+06	3.82958e+06	3.82638e+06	4.2159e+06	3.45257e+06	3.64083e+06	3.49087e+06	3.15877e+06	3.45258e+06
AT1G53240	52	12	627	6	3.98294e+07	8.63966e+06	4.67451e+07	7.95483e+06	4.17294e+07	7.43496e+06	1.17	1.1	0.97		2.7149e+07	4.04632e+07		2.79895e+07	3.63534e+07	4.35328e+07	4.53238e+07	4.91929e+07	4.86309e+07	3.06336e+07	4.67944e+07	5.32272e+07	4.19375e+07	4.59592e+07	4.65959e+07	5.47281e+07	5.40851e+07	3.2948e+07	4.14139e+07	2.91519e+07	4.17858e+07	4.355e+07	4.49175e+07	5.02875e+07	4.97807e+07
AT1G53310	24	19	395	6	3.10989e+06	554882	4.08105e+06	1.00379e+06	3.49101e+06	472775	1.19	1.13	0.86		3.06298e+06	3.47721e+06	3.29867e+06	1.68237e+06	3.27853e+06	3.25934e+06	3.39228e+06	3.45795e+06	3.07967e+06	2.56084e+06	4.51109e+06	5.79604e+06	3.82228e+06	3.5336e+06	3.48562e+06	5.01404e+06	3.92487e+06	2.75518e+06	3.99139e+06	3.38472e+06	4.31083e+06	3.41611e+06	3.23862e+06	3.34964e+06	3.48155e+06
AT1G53500	21	9	116	2	423960	100955	211455	107852	339065	111982	0.75	0.9	1.04						415201	542111	509387	311446	341657			151204	426009	162872	145998	214147	168503				373524	160909	313444	457204	390243
AT1G53580	8	2	9	2	879862	238197	1.17084e+06	184459	1.40073e+06	101929	1.27	1.52	1.2		818486	838593	539417	1162287			1.04053e+06			1.15011e+06	1.50597e+06	1.21769e+06	1.03422e+06	905342	1.08521e+06	1.13725e+06	1.33092e+06	1.29639e+06	1.52141e+06	1.42644e+06	1.51077e+06		1.27584e+06	1.3233e+06	1.45097e+06
AT1G53670	14	2	41	2	553955	197560	403248	198166	711850	645534	0.55	0.46	0.83		531236		595548	984516	342181	393910	437919	551775	594551	701364			431702	450600	472514	155025	208283	638736		1.39083e+06					105986
AT1G53750	32	11	208	11	1.0968e+07	1.58197e+06	1.10813e+07	3.77154e+06	1.17595e+07	2.18239e+06	1.14	1.11	0.94		1.01574e+07	1.09819e+07	1.50395e+07	1.10381e+07	9.80039e+06	1.01652e+07	1.06757e+07	1.06539e+07	1.02001e+07	5.91715e+06	6.67191e+06	1.61557e+07	1.02516e+07	1.01772e+07	1.03642e+07	1.36791e+07	1.54336e+07	1.11711e+07	1.48635e+07	1.16721e+07	9.32951e+06	9.76018e+06	1.52636e+07	1.08651e+07	1.1151e+07
AT1G53850	51	12	217	4	1.42663e+07	2.96409e+06	1.43106e+07	1.54691e+06	1.58696e+07	1.10668e+06	0.95	1.06	1.19		1.25974e+07	1.47002e+07	7.70969e+06	1.60235e+07	1.63091e+07	1.29182e+07	1.43957e+07	1.59614e+07	1.77814e+07	1.19928e+07	1.4723e+07	1.5309e+07	1.55741e+07	1.62838e+07	1.47175e+07	1.23052e+07	1.35795e+07	1.51919e+07	1.60729e+07	1.754e+07	1.62269e+07	1.45201e+07	1.44993e+07	1.70755e+07	1.58304e+07
AT1G54000	46	13	224	12	2.46204e+07	7.58294e+06	2.20485e+07	5.34405e+06	2.36061e+07	5.34898e+06	1.14	1.07	1.03		1.72002e+07	2.10921e+07	1.08757e+07	2.17993e+07	2.43503e+07	3.27263e+07	3.09669e+07	3.06975e+07	3.18756e+07	2.05359e+07	2.01418e+07	1.55246e+07	2.46265e+07	2.84637e+07	3.06483e+07	1.86778e+07	1.77696e+07	2.11405e+07	1.63335e+07	2.14899e+07	2.25628e+07	2.09032e+07	2.36517e+07	3.33144e+07	2.94529e+07
AT1G54010	47	14	584	14	7.25695e+07	2.18137e+07	7.65636e+07	5.08934e+06	7.88958e+07	5.95783e+06	1.25	1.09	0.98		4.96193e+07	7.76311e+07	2.70442e+07	8.63788e+07	9.51826e+07	6.96792e+07	7.24779e+07	8.42244e+07	9.08877e+07	8.16117e+07	7.75262e+07	7.89887e+07	7.47118e+07	6.86814e+07	6.96207e+07	8.14899e+07	7.98787e+07	7.05415e+07	8.20546e+07	7.71392e+07	7.22768e+07	8.62376e+07	8.69061e+07	7.69691e+07	7.90416e+07
AT1G54030	13	4	37	4	1.56415e+06	435980	1.72203e+06	479733	1.54606e+06	337981	1.02	1.07	0.94		1.84307e+06	2.3733e+06	1.07238e+06	1.42789e+06	1.40501e+06	1.27097e+06	1.05917e+06	1.95021e+06	1.67541e+06	1.57224e+06	1.7206e+06	1.85743e+06	1.78741e+06	2.29008e+06	2.2939e+06	1.45041e+06	804173	2.29159e+06	1.4695e+06	1.70146e+06	1.53109e+06	1.49081e+06	1.22866e+06	1.24279e+06	1.41261e+06
AT1G54100	7	3	32	3	1.05781e+06	919010	665834	669494	857140	797862	0.84	1.29	1.32		1.90259e+06		2.20713e+06	1.50134e+06		307299	264892		163609	1.24941e+06	1.91959e+06	109485		275732	194695	506458	405466	1.72173e+06		2.03292e+06		275096	388925	410947	313219
AT1G54220	14	6	44	3	1.2197e+07	1.37672e+06	1.18467e+07	3.12626e+06	1.27254e+07	2.54179e+06	0.8	1	1.12		1.35293e+07	1.17955e+07	9.62658e+06	1.16957e+07	1.35211e+07	1.06279e+07	1.26357e+07	1.33501e+07	1.29914e+07	1.53813e+07	7.54465e+06	1.15208e+07	1.52334e+07	1.3525e+07	1.39624e+07	8.70994e+06	8.89618e+06	1.50046e+07	1.65513e+07	9.86281e+06	1.09069e+07	1.4143e+07	1.42254e+07	1.08754e+07	1.02337e+07
AT1G54270	44	17	434	10	6.69721e+07	1.04356e+07	6.92812e+07	1.12882e+07	6.70498e+07	1.11149e+07	1.09	1.05	0.98		7.90158e+07	6.43112e+07	7.93316e+07	7.44235e+07	4.78935e+07	7.01626e+07	6.97047e+07	5.94774e+07	5.84288e+07	8.94065e+07	7.96124e+07	5.91107e+07	6.11522e+07	6.08469e+07	5.88482e+07	7.46604e+07	7.06125e+07	8.17573e+07	5.86779e+07	8.09625e+07	4.8568e+07	6.24066e+07	6.91402e+07	7.03594e+07	6.45262e+07
AT1G54570	9	4	19	4	1.40829e+06	831856	1.04007e+06	348968	738092	369112	0.7	1.04	1.49		516616	1.51826e+06	371387	332593	1.33985e+06	2.40562e+06	2.43336e+06	1.92402e+06	1.83293e+06	935267	841260	558778	1.36501e+06	1.46354e+06	1.48755e+06	853323	815851	1.12106e+06	157192	1.12546e+06	1.09119e+06	453213	407672	743801	805141
AT1G54780	34	9	175	9	1.78392e+07	1.44053e+06	1.64277e+07	1.70432e+06	1.77673e+07	2.7306e+06	0.97	1.06	1.05		1.63029e+07	1.70843e+07	1.99976e+07	1.81562e+07	1.76334e+07	1.87961e+07	1.9785e+07	1.63048e+07	1.64925e+07	1.65494e+07	1.28856e+07	1.68652e+07	1.81737e+07	1.54118e+07	1.62484e+07	1.81491e+07	1.71382e+07	1.83917e+07	2.04439e+07	2.23992e+07	1.83228e+07	1.47126e+07	1.44091e+07	1.64911e+07	1.69681e+07
AT1G55020	13	7	76	7	1.06956e+06	272010	2.45451e+06	2.6831e+06	1.87242e+06	2.20612e+06	0.95	0.88	1.03		1.10815e+06	995853	1.61752e+06	1.32298e+06	947251	1.15209e+06	768256	763262	950667	4.79773e+06	8.23719e+06	575448	1.12264e+06	1.18431e+06	1.46494e+06	1.27002e+06	983832	5.69536e+06	611191	5.14664e+06	491823	379178	1.04637e+06	657235	951585
AT1G55450	12	2	6	2	ND		139884	17034.2	71003.2	36463.6	100	100	0.48											127839	151929							45219.6		96786.8
AT1G55480	42	11	232	11	8.31661e+06	2.74511e+06	8.79764e+06	3.42547e+06	1.03698e+07	4.10343e+06	0.85	1.11	1.38		1.33273e+07	6.90008e+06	8.77061e+06	1.21991e+07	6.04177e+06	8.2835e+06	7.64491e+06	5.77808e+06	5.9041e+06	1.44497e+07	1.38876e+07	7.09481e+06	6.9882e+06	6.3002e+06	5.50616e+06	8.05558e+06	8.09891e+06	1.75126e+07	7.04811e+06	1.59424e+07	6.34109e+06	8.55629e+06	9.98379e+06	8.99018e+06	8.58415e+06
AT1G55490	60	35	1591	5	1.14032e+07	2.1687e+06	1.24703e+07	4.26539e+06	1.2362e+07	3.14188e+06	0.76	1.04	0.9		8.77949e+06	9.95376e+06	9.04485e+06	9.25736e+06	1.24547e+07	1.22228e+07	1.27368e+07	1.45826e+07	1.35966e+07	1.02388e+07	1.193e+07	1.39415e+07	2.96826e+06	1.46158e+07	1.51952e+07	1.5484e+07	1.53891e+07	9.48635e+06	6.85082e+06	9.96722e+06	1.34444e+07	1.48677e+07	1.46329e+07	1.48135e+07	1.4833e+07
AT1G55890	8	2	8	2	48052.1	6497.56	78678.7	30614.6	73486.7	21923.3	14.28	1.7	0.87							41174.6	48894.2	54087.6			112032	65329.9	40013.9	85410.3	98072	40387.3	109506	81760.5				41482.4	60767.6	93078.9	90343.8
AT1G56050	16	5	122	5	5.80862e+06	898193	5.74335e+06	1.428e+06	5.5707e+06	497228	1.14	0.98	0.86		5.28692e+06	5.31725e+06	5.22597e+06	5.46098e+06	7.90254e+06	5.14026e+06	5.37264e+06	6.24144e+06	6.32961e+06	6.99952e+06	4.33159e+06	7.06428e+06	4.84123e+06	3.74168e+06	4.97941e+06	6.53436e+06	7.45469e+06	5.1154e+06	5.17115e+06	6.10643e+06	5.05785e+06	6.27831e+06	6.01524e+06	5.58967e+06	5.23157e+06
AT1G56070	44	34	1747	34	2.08573e+08	1.79837e+07	2.25105e+08	1.70549e+07	2.04311e+08	1.70702e+07	1.06	1.12	0.95		2.35721e+08	1.80891e+08	2.1927e+08	2.01792e+08	1.82704e+08	2.16262e+08	2.22415e+08	2.07796e+08	2.10308e+08	2.23237e+08	2.58458e+08	2.01859e+08	2.23153e+08	2.36828e+08	2.27982e+08	2.17118e+08	2.12202e+08	2.15259e+08	2.01931e+08	1.97068e+08	1.69291e+08	2.17104e+08	2.25366e+08	2.08001e+08	2.00469e+08
AT1G56110	33	12	124	12	6.59878e+06	1.09817e+06	4.37514e+06	1.90778e+06	4.41389e+06	1.7113e+06	0.74	0.81	1.01		6.87116e+06	8.3314e+06	5.82099e+06	5.76087e+06	7.90143e+06	4.79094e+06	6.4976e+06	6.34291e+06	7.07178e+06	6.27909e+06	4.94169e+06	4.65176e+06	7.74398e+06	3.40247e+06	3.11797e+06	2.31346e+06	2.55069e+06	5.18837e+06	6.74082e+06	5.38079e+06	6.22322e+06	1.83774e+06	3.36525e+06	3.24931e+06	3.32559e+06
AT1G56190	58	21	1489	9	2.33558e+07	8.34925e+06	2.54279e+07	3.07175e+06	2.48689e+07	4.26999e+06	0.98	0.85	1.01		2.11917e+07	2.56911e+07	3.90303e+06	1.81323e+07	2.56669e+07	2.98861e+07	3.14145e+07	2.71608e+07	2.71559e+07	1.96555e+07	2.37461e+07	2.40659e+07	2.55876e+07	2.80778e+07	2.98334e+07	2.58355e+07	2.66211e+07	1.9002e+07	1.9679e+07	2.14994e+07	2.84223e+07	2.80463e+07	2.54594e+07	3.02389e+07	2.66041e+07
AT1G56330	47	6	167	6	1.60581e+07	1.84799e+06	1.27286e+07	3.23126e+06	1.4225e+07	2.46644e+06	0.81	0.92	1.23		1.37941e+07	1.52237e+07	1.36194e+07	1.57293e+07	1.9063e+07	1.55621e+07	1.59091e+07	1.78032e+07	1.78187e+07	1.36482e+07	9.69888e+06	9.34279e+06	1.72066e+07	1.46747e+07	1.651e+07	1.1462e+07	9.28539e+06	1.28461e+07	1.02131e+07	1.30304e+07	1.55527e+07	1.28712e+07	1.48766e+07	1.63753e+07	1.80349e+07
AT1G56450	42	6	85	6	7.06377e+06	4.67009e+06	7.84781e+06	3.93175e+06	9.89489e+06	5.19269e+06	1.33	1.35	1.17		1.90068e+06	7.61082e+06	417003	1.35363e+06	9.07466e+06	9.07614e+06	9.39956e+06	1.30261e+07	1.17154e+07	1.05586e+06	2.46129e+06	8.76697e+06	9.66372e+06	1.17129e+07	1.12564e+07	8.85645e+06	9.00894e+06	1.9626e+06	1.25507e+07	1.84758e+06	9.86989e+06	1.4297e+07	1.51434e+07	1.20979e+07	1.13901e+07
AT1G56500	16	14	141	14	8.74409e+06	1.39959e+06	9.12375e+06	1.32684e+06	7.69648e+06	982537	0.96	0.98	0.88		6.72722e+06	9.35088e+06	7.65306e+06	7.1231e+06	1.11441e+07	8.61162e+06	8.8127e+06	9.49608e+06	9.77808e+06	6.64982e+06	8.2398e+06	1.05484e+07	9.59987e+06	8.59389e+06	8.9635e+06	9.67118e+06	1.07236e+07	8.4539e+06	9.71638e+06	6.67538e+06	7.67914e+06	7.32292e+06	7.68857e+06	7.01148e+06	7.02404e+06
AT1G56580	29	3	59	3	2.45172e+06	752211	1.77753e+06	895370	2.3879e+06	390202	0.65	0.96	1.58		3.15162e+06	2.34513e+06	829653	3.45461e+06	2.05847e+06	2.27782e+06	2.69586e+06	2.42227e+06	2.83e+06	3.43609e+06	768864	1.64408e+06	2.00576e+06	2.18083e+06	2.26625e+06	831147	1.0872e+06	2.82017e+06	2.00528e+06	2.76845e+06	2.03068e+06	2.30231e+06	1.84319e+06	2.68637e+06	2.64673e+06
AT1G57720	47	20	702	12	5.4337e+07	1.25782e+07	5.67182e+07	5.9284e+06	6.10825e+07	6.42447e+06	1.03	1.1	1.11		4.80985e+07	6.22236e+07	3.28163e+07	4.32061e+07	5.51264e+07	7.01479e+07	7.2194e+07	5.36344e+07	5.15854e+07	5.40604e+07	5.86158e+07	5.36955e+07	5.58356e+07	5.05493e+07	5.03928e+07	6.5035e+07	6.55616e+07	5.49354e+07	6.1398e+07	5.33262e+07	5.45148e+07	6.7564e+07	7.08668e+07	6.41289e+07	6.19262e+07
AT1G57770	20	7	64	7	2.72661e+06	1.57377e+06	1.53399e+06	793392	1.95219e+06	1.02921e+06	0.75	1.01	0.96		819521	3.75416e+06	712969	817313	3.92971e+06	2.99167e+06	2.63322e+06	4.33999e+06	4.54091e+06	333118	303416	2.30458e+06	2.14363e+06	2.09202e+06	1.61654e+06	1.94166e+06	1.53698e+06	653390	2.25042e+06	90707.1	2.03987e+06	2.56065e+06	2.96542e+06	2.29924e+06	2.7578e+06
AT1G58080	32	10	124	7	5.82316e+06	1.01589e+06	6.28807e+06	802903	6.40181e+06	1.29467e+06	1.21	1.18	1		6.54315e+06	4.9164e+06	7.07608e+06	7.23244e+06	4.67646e+06	4.95421e+06	4.87405e+06	6.43475e+06	5.70088e+06	5.76595e+06	6.58839e+06	6.97417e+06	4.82122e+06	6.07257e+06	5.96501e+06	7.36608e+06	6.75117e+06	8.21151e+06	5.6361e+06	6.94896e+06	3.8971e+06	6.61078e+06	7.35942e+06	6.66661e+06	5.88402e+06
AT1G58270	11	4	75	4	8.39717e+06	1.69495e+06	6.00166e+06	2.90034e+06	1.07926e+07	7.59674e+06	0.73	1.04	1.13		8.39905e+06	6.72924e+06	1.0108e+07	7.37861e+06	9.74871e+06	6.73673e+06	6.26848e+06	1.09099e+07	9.29583e+06	7.46528e+06	3.92272e+06	1.69549e+06	9.57222e+06	8.24079e+06	8.95486e+06	4.16573e+06	3.99622e+06	5.97754e+06	2.90428e+07	7.12823e+06	9.68928e+06	8.77097e+06	6.99988e+06	7.07141e+06	1.1661e+07
AT1G58290	13	6	64	6	4.45777e+06	1.51523e+06	2.97498e+07	3.58829e+07	5.33157e+06	1.96438e+06	1.23	0.99	0.92		4.90029e+06	4.43907e+06	2.7953e+06	1.80009e+06	6.33031e+06	6.54825e+06	4.26688e+06	4.05972e+06	4.98004e+06	2.09253e+06	2.65793e+06	8.64909e+07	5.62258e+06	5.15794e+06	5.53421e+06	6.36579e+07	6.67847e+07	4.19031e+06	5.54613e+06	1.90648e+06	4.04698e+06	7.92358e+06	7.47104e+06	5.24718e+06	6.32085e+06
AT1G58380	33	9	390	4	3.73362e+07	4.55073e+06	2.74141e+07	5.83053e+06	3.45527e+07	2.37439e+06	0.57	0.88	1.55	×	4.20702e+07	4.48412e+07	3.6921e+07	3.419e+07	4.20609e+07	3.42689e+07	3.54284e+07	3.13924e+07	3.4853e+07	3.32815e+07	2.71113e+07	2.16331e+07	3.65652e+07	2.71512e+07	3.09021e+07	2.10911e+07	2.15772e+07	3.81602e+07	3.61779e+07	3.21551e+07	3.64195e+07	3.32095e+07	3.28297e+07	3.16776e+07	3.57921e+07
AT1G59610	28	20	232	8	1.61832e+07	2.93488e+06	1.65484e+07	5.33086e+06	1.54494e+07	3.50045e+06	1.07	0.95	1		1.50705e+07	1.65403e+07	1.25867e+07	1.09173e+07	1.91378e+07	1.83962e+07	1.97419e+07	1.69369e+07	1.63211e+07	9.52765e+06	6.95538e+06	1.65235e+07	1.93916e+07	1.9762e+07	1.91539e+07	1.99885e+07	2.10844e+07	1.17824e+07	2.09682e+07	1.18564e+07	2.03986e+07	1.52006e+07	1.53316e+07	1.36099e+07	1.44477e+07
AT1G59870	10	13	88	13	6.18514e+06	6.19702e+06	3.24985e+06	989702	1.03794e+07	4.50387e+06	1.01	1.17	1.47		5.48164e+06	3.14204e+06	5.98152e+06	4.44772e+06	2.83263e+06	4.32011e+06	2.24639e+07	3.14141e+06	3.85528e+06	4.37168e+06	4.74429e+06	2.19359e+06	3.69751e+06	2.93214e+06	3.4238e+06	2.01763e+06	2.61813e+06	5.80729e+06	8.07445e+06	5.86026e+06	1.50701e+07	8.08625e+06	8.19529e+06	1.66011e+07	1.53407e+07
AT1G59900	20	7	97	6	9.24712e+06	6.1266e+06	7.49495e+06	5.37385e+06	8.44929e+06	4.81339e+06	1.06	0.93	0.87		4.61014e+06	4.77244e+06	5.15464e+06	5.29325e+06	1.63208e+06	1.79317e+07	1.65829e+07	1.42739e+07	1.2973e+07	6.13267e+06	5.19868e+06	1.1462e+07	1.13081e+07	1.44137e+06	1.72763e+07	2.67169e+06	4.46874e+06	4.77781e+06	9.93965e+06	5.55525e+06	1.08764e+07	1.38983e+07	1.56763e+07	3.51933e+06	3.35137e+06
AT1G59990	6	2	6	2	548325	123118	63077.3	28006.2	574581	508678	1	1.69	6.79		616708		622072	406194										69959.5	87000.8		32271.5	1.04681e+06		640953			35974.9
AT1G60070	3	2	20	2	572613	569181	340700	243702	266609	88139.4	1.01	1.39	1.18		220540	892710	1.67912e+06	597347	450257	72970.7		95339.5		245955	895792	403051	317066	225096	329031	230860	78746.8	275228	451083	165272	251736	238858		246452	237635
AT1G60420	15	5	58	5	1.31978e+06	1.07235e+06	600035	320867	537452	157930	1.02	0.51	0.69		2.78558e+06	232275	2.11589e+06	3129097	798341	485477	748751	558725	1.02389e+06	258713	576625	429497	315639	532772	506826	1.08209e+06	1.09811e+06	394001	616301	258790	515218	543719	563760	621749	786078
AT1G60550	15	2	39	2	945648	507503	778998	309848	249096	120379	0.87	0.16	0.21	×	506401	1.43006e+06		455448	644970	1.41678e+06	1.66576e+06	402846	1.04292e+06	459318	593588	465285	938642	1.40516e+06	902416	724484	743096	207904				154721		384664
AT1G60710	34	11	190	10	1.13152e+07	1.50357e+06	1.37874e+07	2.67804e+06	1.4358e+07	2.35285e+06	0.95	1.11	1.23		1.05666e+07	1.09483e+07	1.0385e+07	1.05598e+07	9.66363e+06	1.3573e+07	1.41316e+07	1.09614e+07	1.1047e+07	1.48099e+07	1.26284e+07	1.97477e+07	1.3952e+07	1.08398e+07	1.27204e+07	1.2307e+07	1.32941e+07	1.13817e+07	1.52324e+07	1.08744e+07	1.79119e+07	1.49562e+07	1.36607e+07	1.62135e+07	1.46331e+07
AT1G60780	10	3	13	3	254064	170137	2.2528e+06	759965	2.26768e+06	839176	43.17	31.21	1.14	×			374369	133759						611659	2.89086e+06	2.14986e+06	2.95819e+06	2.49032e+06	2.80238e+06	2.08262e+06	2.03653e+06	1.2622e+06	2.97129e+06	634039	2.67613e+06	2.69309e+06	2.64993e+06	2.65882e+06	2.59595e+06
AT1G60990	9	3	12	3	244174	103885	1.13346e+06	395151	261617	204687	2.64	0.9	0.42	×	360652		322711	261838			170561	77624	271658	380655	870968	1.57472e+06		1.35779e+06	1.15232e+06	1.32267e+06	1.27508e+06	544140		396293	184040		37308.6		146302
AT1G61520	44	8	836	8	9.83922e+07	2.34379e+07	9.27058e+07	2.23104e+07	1.03246e+08	1.3316e+07	1.25	1.08	0.85		8.44302e+07	7.63789e+07	5.93654e+07	1.25041e+08	1.11673e+08	9.02985e+07	9.25257e+07	1.2423e+08	1.21586e+08	1.22069e+08	1.17203e+08	7.73348e+07	7.64753e+07	8.59434e+07	1.17893e+08	6.96644e+07	7.50636e+07	9.96273e+07	7.91616e+07	1.15678e+08	1.02604e+08	9.48874e+07	9.934e+07	1.19668e+08	1.15005e+08
AT1G61790	10	2	13	2	1.57316e+06	655989	1.82074e+06	271641	1.42203e+06	339076	0.92	0.68	0.76		2.25403e+06	1.28052e+06	2.32405e+06	1.47545e+06	1.62943e+06	1.59874e+06	1.80367e+06	219394		1.93876e+06	2.20367e+06		1.46973e+06	1.73736e+06	1.75418e+06			1.15488e+06				1.20944e+06	1.16115e+06	1.81462e+06	1.77008e+06
AT1G62020	10	8	81	4	554801	135639	719990	123868	584460	128912	0.92	0.91	0.95		556706	415175	619059	273338	519387	699284	665617	602234	642410	857903	583935	723685	536838	746672	784632	645438	880818	767036	520244	546613	369290	673695	716039	574195	508570
AT1G62180	30	9	127	6	2.50305e+06	1.62088e+06	2.87956e+06	685387	2.1384e+06	915411	0.93	0.77	0.86		1.55881e+06	964069	124273	2.91965e+06	1.33885e+06	3.35176e+06	3.6126e+06	5.31688e+06	3.34059e+06	2.01112e+06	2.10459e+06	3.53967e+06	2.28804e+06	2.90102e+06	2.91978e+06	3.61418e+06	3.6581e+06	1.30446e+06	688092	2.4565e+06	1.22966e+06	2.76526e+06	3.03252e+06	2.69077e+06	2.93994e+06
AT1G62380	43	10	187	9	2.44171e+07	5.3288e+06	1.95732e+07	4.96677e+06	3.0349e+07	8.85337e+06	0.97	1.27	1.34		3.1605e+07	1.84219e+07	2.93158e+07	3.25446e+07	2.05138e+07	1.97786e+07	2.14688e+07	2.34661e+07	2.26397e+07	2.78008e+07	1.98377e+07	1.10292e+07	2.15058e+07	2.04432e+07	2.26608e+07	1.73071e+07	1.60014e+07	4.45669e+07	2.35565e+07	4.45099e+07	2.4127e+07	2.59858e+07	2.5753e+07	2.76304e+07	2.66622e+07
AT1G62390	7	3	20	3	647797	553716	373214	277358	413450	196665	1.11	1.11	1.19		219880	1.37916e+06		159034		1.24848e+06	1.03058e+06	417288	80145.2	84417.5	574593	87104	928005	407847	361447	307971	234326	443933	677570	137759	543738	368680	610371	364958	160590
AT1G62640	22	6	49	6	2.46417e+06	972336	1.32928e+06	895380	1.22255e+06	225074	0.66	1.07	0.94		1.51551e+06	3.65725e+06	685468	1.62196e+06	2.93016e+06	2.70009e+06	2.88064e+06	2.83897e+06	3.34749e+06	2.27628e+06	3.09359e+06	1.33009e+06	960166	995464	720571	587437	670653	1.50101e+06	935637	1.4102e+06	1.01235e+06	1.47688e+06	998546	1.20727e+06	1.23855e+06
AT1G62660	22	10	191	8	1.7707e+07	4.17946e+06	1.54098e+07	2.60955e+06	1.56453e+07	1.83096e+06	0.94	0.94	0.95		1.25417e+07	1.93232e+07	1.23109e+07	1.28223e+07	2.25663e+07	1.69903e+07	1.9897e+07	2.1929e+07	2.0982e+07	1.25615e+07	1.44389e+07	1.70557e+07	1.96658e+07	1.24743e+07	1.32842e+07	1.65685e+07	1.72298e+07	1.32546e+07	1.778e+07	1.32931e+07	1.73446e+07	1.5131e+07	1.54869e+07	1.77077e+07	1.51645e+07
AT1G62740	18	7	59	7	1.03728e+06	601528	1.74466e+06	519867	2.22692e+06	697631	1.01	0.95	1.05		1.29178e+06	719776	1.78204e+06	2.00875e+06	298062	378243	994556	1.267e+06	595327	2.00715e+06	2.28041e+06	2.1475e+06	931385	1.08267e+06	1.43044e+06	2.07172e+06	2.00598e+06	1.52948e+06	1.85407e+06	1.54742e+06	3.06522e+06	2.14322e+06	3.25457e+06	2.73666e+06	1.68469e+06
AT1G62750	51	35	981	35	8.97997e+07	9.52387e+06	1.01918e+08	1.90503e+07	9.24014e+07	8.64403e+06	1.08	1	0.92		9.12804e+07	8.55665e+07	7.42288e+07	7.83557e+07	8.64472e+07	9.98712e+07	1.00677e+08	9.95624e+07	9.22084e+07	8.29464e+07	7.34676e+07	1.22046e+08	9.40311e+07	9.85163e+07	1.03154e+08	1.3042e+08	1.10764e+08	8.7559e+07	8.13434e+07	8.66499e+07	8.52046e+07	9.36441e+07	1.05071e+08	1.02938e+08	9.68014e+07
AT1G62780	41	9	154	9	4.41542e+07	4.91566e+07	4.64124e+07	4.14715e+07	6.17031e+07	5.11451e+07	0.91	1.16	1.25		5.38084e+06	9.60297e+06	7.86188e+06	8.98358e+06	1.51496e+07	1.1958e+08	1.20058e+08	8.30953e+07	2.76752e+07	7.91497e+06	1.2038e+07	6.16983e+06	7.78139e+06	9.98224e+07	6.80083e+07	8.44259e+07	8.51382e+07	7.30941e+06	2.18691e+07	9.25671e+06	2.11094e+07	1.12921e+08	1.1816e+08	1.1544e+08	8.75597e+07
AT1G63000	33	9	158	7	6.35165e+06	3.42754e+06	6.41326e+06	3.38115e+06	6.91488e+06	3.60232e+06	0.9	1.02	1.08		1.08954e+07	5.94182e+06	7.63938e+06	1.25098e+07	6.23285e+06	3.10404e+06	3.13408e+06	3.54062e+06	4.16681e+06	1.21699e+07	9.1857e+06	4.02896e+06	4.15234e+06	2.95606e+06	3.01111e+06	8.37544e+06	7.4266e+06	1.32718e+07	5.10059e+06	1.18762e+07	3.78399e+06	4.36759e+06	6.58477e+06	5.23886e+06	5.09526e+06
AT1G63500	7	3	34	3	532599	147454	619656	260702	512349	256704	1.11	0.95	0.93		659306	405069	548216	607864	348670	720224	707150	387974	408923	442862	637018	1.00454e+06	440593	303810	410506	804343	913583	507261	237007	828275	175924	419305	822819	732867	375339
AT1G63610	10	2	15	2	52658.5	7295.23	140713	115829	96202.5	50359.1	2.52	0.79	0.39			52251.3			62241	44494.7			51646.8			292095	107799	42419.8	31125.7		230124		109403		138647			40557.9
AT1G63660	21	8	131	8	5.50922e+06	2.67082e+06	5.96263e+06	1.67559e+06	4.79082e+06	1.67077e+06	0.85	0.81	0.92		3.35073e+06	6.48031e+06	1.44197e+06	1.59738e+06	8.25974e+06	7.33231e+06	7.84487e+06	6.0347e+06	7.24094e+06	2.8628e+06	4.94525e+06	5.50958e+06	8.37969e+06	7.09563e+06	7.24419e+06	5.85977e+06	5.80411e+06	2.36046e+06	6.18263e+06	2.05253e+06	6.29684e+06	5.62811e+06	5.1096e+06	5.85129e+06	4.84507e+06
AT1G63770	37	27	399	27	1.45507e+07	2.75944e+06	1.58992e+07	3.58975e+06	1.25341e+07	2.66445e+06	0.96	0.99	0.93		2.02796e+07	1.19474e+07	1.45513e+07	1.76452e+07	1.16841e+07	1.3404e+07	1.44141e+07	1.36699e+07	1.33607e+07	1.96971e+07	2.29214e+07	1.29577e+07	1.30829e+07	1.44578e+07	1.61036e+07	1.44597e+07	1.35131e+07	1.73383e+07	1.05094e+07	1.54282e+07	9.14821e+06	1.16821e+07	1.29446e+07	1.14154e+07	1.18066e+07
AT1G63940	51	19	381	19	3.80523e+07	1.39853e+07	5.03879e+07	1.59464e+07	4.53072e+07	1.36249e+07	1.32	1.35	0.95		2.07254e+07	5.31397e+07	1.91193e+07	1.95013e+07	4.87958e+07	4.27417e+07	4.58309e+07	4.62232e+07	4.63937e+07	2.16411e+07	3.63875e+07	6.14517e+07	5.14052e+07	4.73516e+07	4.8868e+07	6.69152e+07	6.90827e+07	2.73968e+07	6.33154e+07	2.35815e+07	4.80984e+07	5.50141e+07	5.42004e+07	4.46356e+07	4.62156e+07
AT1G63970	15	2	37	2	3.51988e+06	676941	3.34744e+06	423784	3.37825e+06	376877	0.97	1.02	1.11		3.24371e+06	3.81079e+06	2.94377e+06	4.6433e+06	3.04174e+06	2.96038e+06	2.76616e+06	4.28586e+06	3.98318e+06	3.59624e+06	3.44524e+06	3.62192e+06	2.49966e+06	3.31079e+06	2.99796e+06	3.8543e+06	3.45341e+06	3.74213e+06	3.68063e+06	3.32227e+06	2.89765e+06	3.22273e+06	3.92116e+06	3.32421e+06	2.91518e+06
AT1G64090	17	3	32	3	1.06507e+06	572245	935968	592475	929460	423726	0.88	0.87	0.99		1.23723e+06	1.3509e+06	1.91987e+06	1.58002e+06	20223.9	1.07949e+06	1.08654e+06	861771	449583	1.20824e+06	1.55939e+06	463592	1.22129e+06	94539.3	174957	1.34239e+06	1.42334e+06	1.17657e+06		1.55697e+06	156285	913234	802027	890419	1.01071e+06
AT1G64190	46	15	343	5	3.28339e+06	526112	3.62328e+06	960064	4.00158e+06	678091	1.07	1.23	1.08		2.95061e+06	2.35743e+06	2.69787e+06	3.90705e+06	3.36474e+06	3.81566e+06	3.74586e+06	3.34601e+06	3.3653e+06	4.02875e+06	5.57988e+06	2.49949e+06	3.19388e+06	3.88641e+06	3.87439e+06	3.00901e+06	2.91444e+06	5.17555e+06	3.33248e+06	4.43838e+06	3.35841e+06	3.79824e+06	4.64683e+06	3.79946e+06	3.46331e+06
AT1G64520	29	6	95	6	2.81705e+06	1.10725e+06	3.10122e+06	787263	2.59756e+06	499727	1.37	1.08	0.97		2.19282e+06	2.18901e+06	930043	1.80312e+06	4.01637e+06	3.27365e+06	2.96482e+06	4.0476e+06	3.93601e+06	2.08836e+06	2.30557e+06	2.88652e+06	3.59664e+06	3.63668e+06	4.42759e+06	2.5559e+06	3.31251e+06	1.77567e+06	2.38015e+06	1.95591e+06	2.81664e+06	2.84793e+06	3.03343e+06	3.0633e+06	2.90745e+06
AT1G64550	4	2	28	2	294204	151169	304276	183558	283488	147010	1.03	0.89	0.87		409505	274325	555913	487778	176671	213452	207608	161270	161314	528552	652268	294694	198351	213886	177056	194544	174859	549744	217690	451001	202311	145421	200251	169266	332219
AT1G64710	7	2	16	2	498570	309829	770596	391448	365708	160554	1.54	1.29	0.7			751019		70765.3	933120	582763	633320	279844	239159		469514	1.07675e+06	674556	495800	259086	1.25295e+06	1.16552e+06	302123	708689	200800	314389	420030	443992	286445	249200
AT1G64770	21	6	60	6	1.71702e+06	731431	2.00872e+06	949465	2.05824e+06	830782	1	0.97	0.97		838230	1.10506e+06	2.30348e+06	967908	980839	2.01593e+06	2.38642e+06	2.16434e+06	2.69096e+06	931484	1.95034e+06	1.52962e+06	958126	2.52797e+06	1.5699e+06	3.37239e+06	3.22998e+06	763930	1.80489e+06	928567	3.12235e+06	2.53514e+06	2.53089e+06	2.46884e+06	2.31133e+06
AT1G64790	6	12	93	12	2.19292e+06	815651	1.92998e+06	548457	2.39719e+06	586094	0.92	0.92	0.9		1.3033e+06	3.21924e+06	846620	1.33131e+06	2.44092e+06	2.73684e+06	2.72154e+06	2.61347e+06	2.52303e+06	1.71793e+06	2.10028e+06	1.76962e+06	2.35937e+06	2.49043e+06	2.56985e+06	1.01745e+06	1.41489e+06	1.04038e+06	2.91834e+06	2.5403e+06	2.18777e+06	2.62159e+06	2.72132e+06	2.64387e+06	2.50394e+06
AT1G64980	16	3	31	3	503932	255388	642943	137591	786449	241926	1.02	1.22	1.57			615201	118662		737348	492387	193619	768611	601696			552935	750018	656115	461032	595645	841911		751010		502066	1.23707e+06	726763	724804	776978
AT1G65010	2	2	4	2	411000	203390	288868	167371	312793	71256.3	0.67	0.62	1.25			102805				540982	580535	303961	526717				483721	373008		155428	143316			313344	349856	304565	258561	426941	223492
AT1G65260	38	10	87	10	1.07834e+07	4.94565e+06	8.25837e+06	1.22778e+06	7.99804e+06	2.155e+06	0.67	1.04	1.03		4.39615e+06	1.38722e+07	4.17483e+06	5.19994e+06	1.06167e+07	1.59059e+07	1.64893e+07	1.32581e+07	1.31373e+07	7.74e+06	6.5977e+06	8.15611e+06	9.8395e+06	9.94255e+06	8.63512e+06	6.8327e+06	8.32326e+06	5.46737e+06	6.58007e+06	6.0294e+06	8.00649e+06	7.21927e+06	8.64735e+06	1.17097e+07	1.03247e+07
AT1G65270	22	4	25	4	2.0834e+06	883504	1.62208e+06	668018	1.27591e+06	651917	0.78	0.61	0.79			3.14356e+06		483123	1.8438e+06	1.6549e+06	2.13702e+06	2.87071e+06	2.45069e+06	1.37888e+06	1.30802e+06	1.35827e+06	2.5013e+06	2.15694e+06	2.10504e+06	546094		1.6945e+06	169392	973805	1.40604e+06	2.38684e+06	1.04583e+06	1.56534e+06	965565
AT1G65590	7	3	16	3	1.48802e+06	621566	1.39542e+06	519628	1.70621e+06	279785	1.1	1.01	1.06			1.69868e+06		120151	1.48193e+06	1.61453e+06	1.69875e+06	1.92288e+06	1.87927e+06	405743	886081	1.25269e+06	1.53187e+06	1.88821e+06	1.85248e+06	1.61743e+06	1.72886e+06		1.6779e+06		1.38531e+06	1.80935e+06	2.1608e+06	1.7578e+06	1.44608e+06
AT1G65930	48	24	711	22	5.44228e+07	1.32011e+07	5.65269e+07	6.50963e+06	6.24621e+07	6.08844e+06	0.98	1.08	1.01		3.79709e+07	7.35345e+07	3.53735e+07	4.16083e+07	6.18057e+07	5.97745e+07	6.6014e+07	5.7795e+07	5.59291e+07	5.29548e+07	6.43694e+07	4.84672e+07	6.07344e+07	6.04407e+07	6.39554e+07	5.07963e+07	5.0497e+07	4.88727e+07	6.71234e+07	6.11651e+07	6.72498e+07	6.56115e+07	5.99111e+07	6.44657e+07	6.52974e+07
AT1G65960	26	9	196	8	1.78318e+07	3.86624e+06	1.3656e+07	2.64607e+06	1.36501e+07	1.71348e+06	0.76	0.84	1.09		2.02321e+07	1.96091e+07	1.86414e+07	1.42571e+07	1.50444e+07	2.20047e+07	2.3445e+07	1.52322e+07	1.20197e+07	1.73857e+07	1.82487e+07	1.28542e+07	1.22241e+07	1.30318e+07	1.2567e+07	1.11802e+07	1.17561e+07	1.55098e+07	1.28238e+07	1.48985e+07	1.07766e+07	1.51913e+07	1.48986e+07	1.29018e+07	1.22006e+07
AT1G65980	44	7	198	7	1.47561e+07	3.08555e+06	1.36711e+07	1.54715e+06	1.4669e+07	2.87048e+06	0.85	0.94	1.29		1.26346e+07	1.68738e+07	8.36841e+06	1.25391e+07	1.83654e+07	1.52762e+07	1.72371e+07	1.5676e+07	1.5834e+07	1.14692e+07	1.10488e+07	1.36161e+07	1.46573e+07	1.42532e+07	1.48505e+07	1.49006e+07	1.45732e+07	1.2042e+07	1.0268e+07	1.22844e+07	1.78741e+07	1.50989e+07	1.50153e+07	1.69392e+07	1.78297e+07
AT1G66070	12	2	11	2	444230	301541	417935	321057	343681	252492	0.71	0.98	1.41		982464	186298	634451	834528	154561	354942	363163	199668	287992	878102		174111	224244		395284			904920	185881	526544	262725	183611	206224	228132	251413
AT1G66200	41	12	309	5	1.5718e+07	2.18219e+06	2.4856e+07	9.81891e+06	2.15142e+07	1.57385e+06	2.76	1.43	0.6	×	1.25766e+07	1.43504e+07	1.49687e+07	1.42861e+07	1.37761e+07	1.81319e+07	1.81954e+07	1.83005e+07	1.68759e+07	1.57224e+07	3.90406e+07	3.30515e+07	1.55209e+07	1.59426e+07	1.66244e+07	3.22362e+07	3.07096e+07	2.02631e+07	2.12826e+07	1.96072e+07	1.99657e+07	2.3043e+07	2.40868e+07	2.14972e+07	2.23684e+07
AT1G66260	11	2	17	2	717705	150448	565333	229094	372513	251909	1.05	0.88	0.62		834667	425780		900425	717093	834911	651463	632342	744959	519576		273278	828751	737302	815977	441715	340729	637954	206373	830319	144640	151760	348097	456522	204441
AT1G66270	44	19	511	10	1.74194e+07	4.63349e+06	2.41788e+07	7.73025e+06	2.24583e+07	2.88268e+06	1.13	1.15	0.95		1.79708e+07	1.198e+07	1.65753e+07	2.40058e+07	2.12627e+07	1.20847e+07	1.16913e+07	1.97455e+07	2.14588e+07	2.24802e+07	2.64051e+07	2.52434e+07	1.96988e+07	1.71088e+07	1.7212e+07	4.12292e+07	2.40527e+07	2.09712e+07	2.04992e+07	2.8109e+07	2.15105e+07	1.97003e+07	2.05857e+07	2.30305e+07	2.52602e+07
AT1G66280	33	15	467	6	1.02942e+07	3.19009e+06	1.05906e+07	2.32948e+06	1.12939e+07	3.65976e+06	1.03	1.15	0.91		5.34881e+06	8.39417e+06	8.81629e+06	6.63665e+06	1.32938e+07	1.12264e+07	1.09618e+07	1.3645e+07	1.43246e+07	6.5335e+06	7.19469e+06	1.12326e+07	1.15466e+07	1.21358e+07	1.20904e+07	1.2197e+07	1.17945e+07	4.92866e+06	1.24397e+07	5.9672e+06	1.26569e+07	1.29935e+07	1.39449e+07	1.39382e+07	1.34819e+07
AT1G66430	24	8	77	7	3.00695e+06	1.01447e+06	3.83922e+06	2.24315e+06	3.74984e+06	429465	0.72	1	1.12		1.89471e+06	3.24326e+06	2.11885e+06	2.44699e+06	3.1223e+06	3.45701e+06	4.29555e+06	1.85425e+06	4.62958e+06	2.84383e+06	8.41294e+06	3.22655e+06	909219	5.24067e+06	4.40476e+06	2.6604e+06	3.01542e+06	3.97234e+06	4.07832e+06	3.15269e+06	3.28671e+06	3.36521e+06	3.80574e+06	4.34259e+06	3.99515e+06
AT1G66580	12	3	71	2	7.73561e+06	2.09168e+06	4.8671e+06	1.35864e+06	4.79043e+06	798910	0.63	0.64	1.01	×	5.09637e+06	5.39081e+06	7.24529e+06	5.43698e+06	9.82331e+06	7.96488e+06	8.22044e+06	1.02942e+07	1.01482e+07	6.00232e+06	7.2134e+06	4.15562e+06	4.18829e+06	3.94761e+06	6.06739e+06	3.50642e+06	3.85577e+06	6.4173e+06	4.21792e+06	5.20855e+06	4.07979e+06	4.0759e+06	5.11931e+06	4.85136e+06	4.35333e+06
AT1G66670	28	5	112	5	2.9769e+06	843239	2.93894e+06	693856	2.92062e+06	502499	0.97	1.06	0.93		2.52863e+06	1.25502e+06	2.96616e+06	2.37552e+06	2.89907e+06	3.60005e+06	3.47597e+06	3.90616e+06	3.7855e+06	4.31252e+06	2.62215e+06	1.90835e+06	2.98813e+06	3.23597e+06	3.1445e+06	2.54766e+06	2.75222e+06	3.40812e+06	2.08309e+06	3.04846e+06	2.29421e+06	2.83117e+06	3.00138e+06	3.48651e+06	3.21206e+06
AT1G67090	47	14	5407	10	6.93167e+08	1.5032e+08	6.08771e+08	2.38786e+08	7.41812e+08	1.08644e+08	0.78	1.34	1.38		6.81092e+08	6.1591e+08	3.64048e+08	7.54394e+08	8.84001e+08	6.64786e+08	6.76137e+08	7.62709e+08	8.35426e+08	8.92415e+08	5.17485e+08	3.52628e+08	9.07313e+08	7.35847e+08	7.40859e+08	3.57776e+08	3.65843e+08	9.75664e+08	6.62139e+08	7.43286e+08	7.97783e+08	6.32164e+08	6.64417e+08	7.37907e+08	7.21136e+08
AT1G67280	18	6	98	5	1.53429e+07	3.77451e+06	1.40816e+07	7.598e+06	8.37434e+06	2.23244e+06	1.02	0.85	0.92		2.21307e+07	1.5621e+07	1.93537e+07	8.75803e+06	1.2681e+07	1.52297e+07	1.51498e+07	1.47818e+07	1.43805e+07	2.82298e+07	2.24765e+07	5.40323e+06	1.03726e+07	1.33716e+07	1.40013e+07	9.50179e+06	9.29583e+06	5.42299e+06	6.95182e+06	5.80366e+06	1.07558e+07	8.31242e+06	8.15283e+06	1.06031e+07	1.09921e+07
AT1G67490	3	2	8	2	25630.5	2871.48	41252.1	#DIV/0!	60755.8	40403.7	0.12	3.8	100							27661		23600.1						41252.1							26221	105189		50857.7
AT1G67680	20	7	125	7	1.07249e+06	299230	1.11141e+06	271778	1.20275e+06	135488	0.96	1.06	1.11		1.50982e+06	767580	516389	1.14896e+06	1.25086e+06	1.14375e+06	985307	998394	1.33134e+06	1.0042e+06	515792	1.19673e+06	1.08183e+06	1.30314e+06	1.41854e+06	1.20225e+06	1.16882e+06	1.00025e+06	1.03136e+06	1.18053e+06	1.31738e+06	1.27848e+06	1.16677e+06	1.25941e+06	1.38779e+06
AT1G67700	17	4	54	4	2.92699e+06	317567	3.53381e+06	922884	6.51185e+06	3.4845e+06	1.01	1.01	1.05		3.22424e+06	3.17911e+06	3.08508e+06	2.27082e+06	3.03205e+06	2.6331e+06	2.78162e+06	2.92565e+06	3.2112e+06	2.57023e+06	3.29288e+06	4.47769e+06	2.39208e+06	2.7147e+06	4.83057e+06	3.97474e+06	4.0176e+06	3.20234e+06	3.79209e+06	3.41771e+06	2.69401e+06	1.02747e+07	9.93328e+06	9.55745e+06	9.22324e+06
AT1G67730	24	5	49	5	2.05728e+06	1.05837e+06	2.02602e+06	794296	1.88365e+06	1.15985e+06	0.99	1.1	0.92		767045	2.85186e+06	1.03862e+06	671528	2.43627e+06	2.46854e+06	3.75473e+06	2.7261e+06	1.80085e+06	1.19913e+06	1.35121e+06	1.81274e+06	1.23589e+06	2.44357e+06	2.32013e+06	3.53035e+06	2.31513e+06	1.2277e+06	1.17992e+06	884526	942887	2.10319e+06	3.32081e+06	3.95903e+06	1.45114e+06
AT1G68010	68	25	943	25	1.0668e+08	1.29071e+07	9.50872e+07	9.57541e+06	1.06645e+08	4.55336e+06	1.02	1.15	1.16		9.18449e+07	1.1526e+08	8.65808e+07	9.30989e+07	1.21128e+08	1.09323e+08	1.08035e+08	1.18462e+08	1.16389e+08	9.81467e+07	9.50701e+07	9.47303e+07	1.00849e+08	1.01419e+08	1.08117e+08	8.004e+07	8.23257e+07	1.04831e+08	1.07564e+08	9.77316e+07	1.05123e+08	1.07929e+08	1.13106e+08	1.10607e+08	1.06269e+08
AT1G68560	25	14	109	14	1.36445e+07	2.65936e+06	1.30633e+07	5.56099e+06	1.44239e+07	1.61256e+06	0.78	0.82	0.89		1.71938e+07	1.25991e+07	1.82143e+07	1.46477e+07	1.44425e+07	1.15304e+07	1.20514e+07	1.10518e+07	1.10694e+07	1.37363e+07	2.64219e+07	1.0342e+07	1.15419e+07	9.15381e+06	1.02714e+07	1.15544e+07	1.14852e+07	1.52587e+07	1.37457e+07	1.33273e+07	1.31002e+07	1.54341e+07	1.7656e+07	1.28575e+07	1.40114e+07
AT1G68590	23	2	18	2	322205	80970	485301	385012	362520	79027.2	1.31	1.05	1.13			443087			227346	259869	283176	338392	381357			333893	293494	286581	351728	378098	1.26801e+06		351136		509344	381203	298914	294369	340153
AT1G69620	27	3	84	2	4.44767e+06	1.84949e+06	3.43701e+06	2.38188e+06	5.24312e+06	1.41486e+06	0.62	1.31	1.98		5.99476e+06	2.83725e+06	7.01676e+06	7.38229e+06	3.05767e+06	3.19772e+06	2.80987e+06	4.26202e+06	3.47072e+06	7.46637e+06	3.44919e+06	467888	4.39749e+06	4.5166e+06	4.89546e+06	1.16165e+06	1.14144e+06	7.93791e+06	5.34824e+06	6.50373e+06	3.89061e+06	5.32734e+06	4.98729e+06	4.10198e+06	3.84788e+06
AT1G69740	33	10	197	10	1.36287e+07	3.23863e+06	1.67384e+07	4.26254e+06	1.31852e+07	2.03024e+06	0.89	0.9	0.94		1.16737e+07	2.06036e+07	1.25425e+07	1.13109e+07	1.76303e+07	1.1462e+07	1.21304e+07	1.27692e+07	1.25355e+07	1.15225e+07	1.91744e+07	1.56217e+07	1.26541e+07	1.41274e+07	1.56575e+07	2.25759e+07	2.2574e+07	1.1424e+07	1.19756e+07	1.24519e+07	9.85001e+06	1.49674e+07	1.46846e+07	1.4797e+07	1.53311e+07
AT1G69800	8	2	31	2	291614	202171	297548	139619	318920	186325	1.82	1.47	1.04		48724.9	344068		79090.3	33114	443789	480085	485460	418581	161849	313782		159245	417947	416914	148041	465055	147548	190257	96808.6	157407	451414	516512	459853	531560
AT1G69830	23	14	157	14	4.04561e+06	2.32306e+06	4.92007e+06	777638	3.59951e+06	693053	1.05	0.97	0.91		4.69806e+06	1.94852e+06	9.83362e+06	4.17251e+06	3.70079e+06	2.82989e+06	2.86487e+06	3.59724e+06	2.76498e+06	4.80139e+06	4.68148e+06	5.66869e+06	4.37589e+06	5.77576e+06	4.07697e+06	4.02774e+06	5.95263e+06	3.52335e+06	4.80596e+06	4.15995e+06	3.63856e+06	3.80532e+06	3.39484e+06	2.7732e+06	2.69493e+06
AT1G70310	31	8	138	6	9.74656e+06	855735	7.50312e+06	1.67302e+06	9.06922e+06	631669	0.69	0.88	1.21		8.93606e+06	9.55049e+06	1.11018e+07	9.02959e+06	1.07429e+07	9.74631e+06	1.05626e+07	9.26075e+06	8.78859e+06	8.42296e+06	6.02485e+06	5.26874e+06	1.06077e+07	7.09892e+06	8.55204e+06	7.3489e+06	6.70091e+06	8.72925e+06	7.9596e+06	9.1682e+06	9.28054e+06	8.95506e+06	9.67512e+06	1.00262e+07	8.7598e+06
AT1G70410	45	9	196	9	1.24487e+07	2.02914e+06	1.55099e+07	3.80552e+06	1.4706e+07	1.6768e+06	1.06	1.19	0.93		8.89619e+06	1.33079e+07	1.31136e+07	1.0534e+07	1.51502e+07	1.20058e+07	1.08692e+07	1.43595e+07	1.38024e+07	1.17335e+07	1.53262e+07	2.25742e+07	1.09244e+07	1.39303e+07	1.41039e+07	1.68228e+07	1.86644e+07	1.49614e+07	1.22971e+07	1.3689e+07	1.31578e+07	1.72646e+07	1.66469e+07	1.49654e+07	1.46655e+07
AT1G70570	6	2	3	2	186295	55511.9	90728.2	39812.9	143893	123233	5.98	12.33	2.14		147042			225548								80637.9		65713.6	44821.8	120653	141815	185018		342959		54688.5	62453	74344.1
AT1G70730	45	21	380	14	3.19319e+07	2.62314e+06	3.38232e+07	3.26177e+06	3.52938e+07	2.0934e+06	1.08	1.11	1		3.04634e+07	2.96594e+07	3.42761e+07	2.63256e+07	3.38835e+07	3.28619e+07	3.30302e+07	3.38623e+07	3.30247e+07	3.32578e+07	3.71659e+07	3.93519e+07	3.20625e+07	3.01527e+07	3.0709e+07	3.21943e+07	3.56914e+07	3.46645e+07	3.86368e+07	3.54741e+07	3.46871e+07	3.36591e+07	3.81855e+07	3.43546e+07	3.26885e+07
AT1G70770	18	9	108	9	1.00721e+07	5.43611e+06	1.356e+07	3.59682e+06	1.10624e+07	4.00436e+06	1.08	1	0.91		5.58374e+06	1.53333e+07	616127	3.76846e+06	1.61889e+07	1.2111e+07	1.17287e+07	1.35895e+07	1.17287e+07	6.92675e+06	1.13669e+07	1.3341e+07	1.74429e+07	1.56796e+07	1.81053e+07	1.23939e+07	1.32234e+07	6.27982e+06	1.33898e+07	3.3465e+06	1.22906e+07	1.39927e+07	1.42966e+07	1.24014e+07	1.25016e+07
AT1G70820	6	2	16	2	603560	285938	359518	144340	161729	21884.8	0.78	1.07	1.03		509847	772852	468028	547331	232618	1.03602e+06	1.04101e+06	466371	357971	616966	251287	353091	303843	463605	449020	162332	275998	166425		193437		146348	129127	166902	168137
AT1G70830	14	5	28	4	1.84832e+06	1.15792e+06	2.19914e+06	865759	1.95278e+06	1.10205e+06	1.01	0.96	0.96		354794	2.38855e+06	257415	343886	2.73615e+06	2.51882e+06	2.53717e+06	2.9422e+06	2.55587e+06	337933		3.04133e+06	2.57343e+06	2.42935e+06	2.55669e+06	2.25314e+06	2.20211e+06	134448	2.49637e+06	233114	2.83242e+06	2.66815e+06	2.37945e+06	2.40952e+06	2.4688e+06
AT1G70850	28	6	69	5	682030	290020	2.57911e+06	1.86475e+06	939599	387742	2.93	1.12	0.33	×	692502	966927		546956	940418	414870	505939	1.0942e+06	294431	895163	5.77249e+06	3.82937e+06	854313	1.09979e+06	1.00172e+06	3.74697e+06	3.43307e+06	1.40911e+06	1.14844e+06	898725	534520	1.49754e+06	935183	511775	581492
AT1G70890	22	3	30	3	868474	403072	1.55492e+06	632949	1.19213e+06	605720	1.08	1.14	0.63		1.23554e+06	1.63025e+06	882052	1.10628e+06	342066	713762	758876	430265	717186	2.20159e+06		1.02406e+06	975387	1.06044e+06	1.13736e+06	2.27961e+06	2.20597e+06	1.59265e+06		1.91241e+06	133652	647341	1.2835e+06	1.48806e+06	1.28732e+06
AT1G71220	7	6	69	6	1.47233e+06	2.14098e+06	1.36421e+06	2.18661e+06	1.42536e+06	2.04846e+06	1.33	1.15	0.81		4.58988e+06	96098.4		4.6201e+06		225726	236901	312758	224854	6.1223e+06	1.88904e+06		28325.6	341016	342000	623407	203415	3.98068e+06		4.81816e+06	30972.4	297505	355453	252903	241882
AT1G71260	21	3	9	3	86235	23368.4	103485	31233.5	150982	72956.1	0.89	1.18	1.35			87602				93713.1	118685	55078.9	76095.7				76409.4		93471.9	148538	95520.6		103318			114659	234970
AT1G71500	40	11	208	11	3.75742e+07	1.37473e+07	3.06513e+07	1.02692e+07	3.32504e+07	1.06172e+07	0.93	0.85	1		2.00136e+07	4.87991e+07	1.8226e+07	1.98184e+07	4.80554e+07	4.36457e+07	4.64132e+07	4.69189e+07	4.62776e+07	1.73153e+07	1.45617e+07	2.88212e+07	4.14384e+07	3.98221e+07	4.03217e+07	3.02775e+07	3.26522e+07	1.45884e+07	4.06272e+07	1.78914e+07	3.77061e+07	3.87346e+07	4.07976e+07	3.87432e+07	3.69147e+07
AT1G71695	25	7	143	7	5.05253e+06	1.50129e+06	5.1725e+06	1.04701e+06	5.61505e+06	1.76829e+06	0.88	0.95	1.03		3.78036e+06	3.29271e+06	6.0373e+06	3.29214e+06	3.99124e+06	5.30905e+06	5.79379e+06	7.06712e+06	6.90906e+06	4.15663e+06	7.25074e+06	3.89448e+06	4.9522e+06	5.53089e+06	5.73662e+06	4.73477e+06	5.12369e+06	5.95258e+06	2.97682e+06	4.17796e+06	3.88711e+06	5.77428e+06	7.61982e+06	7.63159e+06	6.90029e+06
AT1G71820	3	2	34	2	444351	173975	591042	282505	642233	527263	1.16	1.06	0.82		709119	255482	457205	655951	348573	289471	280762	389453	613141	858154	1.14611e+06	364302	456045	354079	360948	609610	579094	567659	476704	415347	1.93186e+06	552362	375349	482236	336348
AT1G71860	16	4	34	4	986070	167684	1.25082e+06	294586	920676	330061	0.62	1	0.84			1.17434e+06			1.00843e+06	886342	703359	1.07441e+06	1.06954e+06			1.44579e+06	1.52928e+06	991380	1.5645e+06	905063	1.06889e+06		1.33963e+06		1.25735e+06	874007	571649	923814	557604
AT1G72370	28	7	227	7	4.45548e+07	1.13509e+07	5.85576e+07	1.8366e+07	5.00505e+07	1.09278e+07	1.66	1.46	0.86		2.3453e+07	4.49688e+07	4.79462e+07	6.81752e+07	4.34852e+07	4.17675e+07	4.4946e+07	4.42911e+07	4.19598e+07	2.76837e+07	7.38383e+07	7.97299e+07	4.92141e+07	4.50433e+07	4.90264e+07	7.3701e+07	7.02242e+07	3.94926e+07	6.05999e+07	3.08392e+07	4.8657e+07	6.32606e+07	5.82475e+07	4.99083e+07	4.93993e+07
AT1G72550	18	6	41	6	746371	225519	672862	659820	477779	274361	0.44	0.34	0.88	×	513130	819665	986117	294385	970254	871304	809634	640411	812436	1.13648e+06	1.79861e+06	297263		467899	204821	132105		87003.2	765989	774629	707959		381219	390265	237388
AT1G72640	14	3	25	3	272930	268968	507435	273694	291965	168581	2.09	0.66	0.66		43592.6		110320	201391	662282	30093.7	38611.3	597678	499469	304275	403515	726957	855046	672856	529727	59671.9		204319		271643		386704	455417	8255.35	425453
AT1G72680	17	4	25	4	3.04216e+06	3.91604e+06	1.07743e+06	393856	1.22722e+06	302037	0.85	0.81	1.01		945661	1.32794e+07	1.31968e+06	989759	3.42255e+06	1.68512e+06	2.47494e+06	1.53567e+06	1.72671e+06	1.02582e+06	1.58815e+06	653297	1.29834e+06	1.26589e+06	1.50222e+06	644829	640903	1.34298e+06	1.04364e+06	1.37593e+06	1.0893e+06	1.76492e+06	951427	1.41129e+06	838276
AT1G72730	32	10	268	3	9.62489e+06	2.77641e+06	1.40699e+07	5.23802e+06	9.09336e+06	2.26166e+06	0.92	0.96	1.05		5.66547e+06	1.36803e+07	8.95031e+06	5285171	1.05151e+07	1.18434e+07	1.16045e+07	1.00916e+07	8.98816e+06	8.02089e+06	1.48467e+07	2.03144e+07	1.05175e+07	9.54892e+06	9.80802e+06	1.95351e+07	1.99673e+07	6.30363e+06	1.255e+07	5.85317e+06	9.40681e+06	1.073e+07	1.0622e+07	8.80246e+06	8.47877e+06
AT1G72750	21	3	64	3	858946	290291	1.14295e+06	251810	763686	480523	1.22	1.21	0.88		622004	1.00483e+06	617510	732196	414772	786747	1.22475e+06	1.15603e+06	1.17166e+06	1.03253e+06	918024	855976	1.60393e+06	1.35321e+06	1.05165e+06	1.29215e+06	1.03615e+06	1.43512e+06	414631	1.52383e+06	476467	545602	186402	728155	799288
AT1G72970	4	2	35	2	1.40476e+06	1.01433e+06	1.26178e+06	808220	1.22988e+06	754725	0.81	0.79	0.88		104204	2.1516e+06	87043.5	48042.5	2.52505e+06	1.89655e+06	2.04747e+06	1.99381e+06	1.78904e+06	65825.3	57803	1.12617e+06	2.10849e+06	1.88316e+06	1.97431e+06	1.42243e+06	1.45602e+06	15273	1.80062e+06	21693	1.523e+06	1.68344e+06	1.73028e+06	1.55992e+06	1.50479e+06
AT1G73060	24	4	87	4	2.29569e+06	3.04346e+06	1.27344e+06	454417	1.62504e+06	221452	1.15	1.2	1.09		5.77719e+06	398902	720567	9.1064e+06	659762	1.20484e+06	726991	1.00829e+06	1.05823e+06	945708	2.23937e+06	1.2494e+06	803748	934840	1.15215e+06	1.3824e+06	1.47988e+06	1.65746e+06	1.37383e+06	1.28503e+06	1.58363e+06	1.63037e+06	1.65373e+06	1.88949e+06	1.92674e+06
AT1G73110	43	12	88	12	2.69386e+06	612824	2.76709e+06	1.45702e+06	2.58345e+06	1.99773e+06	1.18	1.35	1.05		2.87614e+06	2.00637e+06	3.74745e+06	2.77254e+06	2.52113e+06	2.14777e+06	1.89608e+06	3.03338e+06	3.2439e+06	5.79037e+06	3.91556e+06	2.07201e+06	1.21446e+06	2.24657e+06	1.7822e+06	2.85675e+06	2.25878e+06	5.63976e+06	1.21131e+06	5.95189e+06	1.13005e+06	1.78674e+06	1.66769e+06	1.65898e+06	1.62122e+06
AT1G73180	6	2	2	2	457540	238567	279387	244872	393919	204633	0.48	1.27	1.53		546343	714290		689236	106766		409078		279524		119466		241780	76930.5		693714	265043	223217	369048	542471	791594	269316	290957		270830
AT1G73230	59	7	175	6	2.91241e+06	898125	3.26669e+06	388169	2.94874e+06	544280	0.9	1.07	1.02		1.89879e+06	1.98718e+06		3.07892e+06	2.98162e+06	2.39192e+06	2.56026e+06	4.29588e+06	4.10467e+06	3.62345e+06	3.16033e+06	2.74233e+06	2.86703e+06	3.87e+06	3.56597e+06	3.12308e+06	3.18131e+06	2.53878e+06	1.88476e+06	3.27959e+06	2.65548e+06	3.36272e+06	3.09356e+06	3.40596e+06	3.36909e+06
AT1G73600	23	8	39	6	536774	537283	514983	335863	893988	986870	0.44	1.28	2.85		724473	288477	1.88276e+06	644036	268910	270842	267850	225656	257967	932389	808121	365116				159085	310206	2.66951e+06		1.4492e+06	332439	466739	150466		295566
AT1G73990	7	3	11	3	450626	266125	328022	159777	141296	67951.2	0.58	0.19	0.46	×		851783			404925		468882	422061	105482	220876		164001	347155	454447	608785	188898	311995	101093	159703	197701	237929	75928	75422.8
AT1G74020	18	4	43	4	5.91452e+06	4.53928e+06	6.05663e+06	4.89383e+06	5.1972e+06	3.93518e+06	0.78	0.92	0.93		1.2214e+06	9.60073e+06	773205	1.14196e+06	6.68405e+06	1.12051e+07	1.29217e+07	4.72096e+06	4.96155e+06	1.03695e+06	1.25838e+06	1.30932e+07	4.89705e+06	2.9581e+06	3.95466e+06	1.31539e+07	8.10082e+06	844215	7.97054e+06	1.05991e+06	1.19671e+07	3.2925e+06	4.12406e+06	3.69197e+06	8.6273e+06
AT1G74030	23	8	188	7	3.75758e+06	1.08666e+06	3.37001e+06	1.63011e+06	4.77324e+06	1.02697e+06	0.98	1.21	1.1		5.29665e+06	2.37153e+06	2.11504e+06	4.72532e+06	3.34083e+06	3.52667e+06	3.69421e+06	3.85858e+06	4.88941e+06	5.29695e+06	4.06641e+06	2.11465e+06	2.17725e+06	5.23115e+06	4.78109e+06	1.70398e+06	1.58859e+06	6.15657e+06	3.74556e+06	5.4138e+06	3.13327e+06	4.23899e+06	4.73585e+06	5.76022e+06	5.00167e+06
AT1G74050	28	9	202	6	2.80799e+07	1.39891e+06	2.38183e+07	4.23667e+06	2.89655e+07	2.30528e+06	0.95	0.94	1.06		3.14883e+07	2.80236e+07	2.76279e+07	2.7727e+07	2.8327e+07	2.65037e+07	2.80949e+07	2.7016e+07	2.79109e+07	2.55891e+07	2.56459e+07	3.14563e+07	2.04649e+07	1.9961e+07	2.12354e+07	1.9423e+07	2.67708e+07	2.8803e+07	2.81975e+07	3.26968e+07	2.97029e+07	2.47953e+07	2.79063e+07	3.0854e+07	2.87681e+07
AT1G74070	15	3	48	3	955776	230043	1.24748e+06	302984	1.58075e+06	1.00139e+06	1.08	1.01	0.88		966336	1.17461e+06	739647	660414	1.23894e+06	939356	1.28185e+06	743999	856842	814186	1.20765e+06	1.48088e+06	1.47525e+06	1.12733e+06	824910	1.51918e+06	1.53048e+06	1.04756e+06	1.82769e+06	1.02718e+06	1.45911e+06	1.23336e+06	1.34761e+06	772311	3.93114e+06
AT1G74100	9	2	9	2	53299.7	4857.02	311043	373441	104323	60782.1	1.63	1.53	1.13						51239	58847.3			49812.8			53167.8	95701.9	1.04555e+06	108154	313812	249868		93628.2		191887	79061.4		52714
AT1G74260	15	15	153	15	4.67489e+06	466790	4.09206e+06	818148	3.42112e+06	1.3104e+06	0.96	0.82	0.86		4.45684e+06	3.9178e+06	4.06316e+06	4.4968e+06	4.82725e+06	4.92913e+06	5.16963e+06	5.18059e+06	5.03283e+06	4.59886e+06	4.44418e+06	2.83676e+06	4.11191e+06	4.05392e+06	5.55026e+06	3.73794e+06	3.4026e+06	5.65221e+06	1.42123e+06	4.36367e+06	2.24459e+06	3.73769e+06	3.43174e+06	2.7034e+06	3.81446e+06
AT1G74270	31	3	117	2	1.44616e+07	4.53636e+06	8.25532e+06	6.41953e+06	1.11196e+07	4.40523e+06	0.77	0.97	1.29		1.91365e+07	1.64411e+07	2.33457e+07	1.23323e+07	1.26867e+07	1.33137e+07	9.41079e+06	1.40506e+07	9.43702e+06	1.7534e+07	9.09961e+06	226087	8.85265e+06	1.32969e+07	1.34799e+07	2.0791e+06	1.47435e+06	2.10593e+07	8.2509e+06	1.20171e+07	7.94352e+06	9.59558e+06	9.72136e+06	1.26236e+07	7.74574e+06
AT1G74470	43	18	590	18	8.90058e+07	1.00814e+07	8.18256e+07	1.15299e+07	8.66795e+07	1.04272e+07	1.12	1.02	1.02		8.1943e+07	1.05871e+08	9.87897e+07	7.40258e+07	9.64138e+07	7.90242e+07	8.79691e+07	8.9638e+07	8.73778e+07	8.06744e+07	7.82756e+07	6.37703e+07	8.10354e+07	9.30728e+07	1.02198e+08	8.06098e+07	7.49687e+07	8.09796e+07	7.38536e+07	7.84856e+07	7.52351e+07	9.52915e+07	9.69539e+07	9.58504e+07	9.67859e+07
AT1G74640	9	2	11	2	1.23985e+06	984118	ND		597572	432334	0.01	0.57	100								1.93572e+06		543972														1.04837e+06	557914	186434
AT1G74880	21	2	10	2	348273	266164	576011	461583	443918	312848	2.01	1.4	0.56		778640	277771	144422	739996	218037	163082	359541		104699	443527	1.19348e+06	577205	103913	108899	281566	1.32755e+06	571949	700460	280825	955118	336523	210573			180009
AT1G74910	23	6	85	6	7.03477e+06	1.13637e+06	6.28157e+06	948204	7.08426e+06	918384	1.07	1.03	0.89		6.25201e+06	6.86561e+06	5.60845e+06	5.57859e+06	8.41175e+06	6.44646e+06	7.94804e+06	8.4048e+06	7.79716e+06	6.49073e+06	4.80593e+06	6.14448e+06	7.76257e+06	7.23791e+06	6.55113e+06	5.73863e+06	5.52118e+06	6.41057e+06	7.03479e+06	5.25494e+06	6.89859e+06	7.43497e+06	7.70915e+06	7.96044e+06	7.97064e+06
AT1G74920	33	9	138	9	2.52e+06	704468	3.3624e+06	700946	2.47424e+06	854473	1.09	1.04	1.04		2.84094e+06	1.49417e+06	1.66627e+06	3.16788e+06	1.79671e+06	3.37591e+06	3.15088e+06	2.62266e+06	2.56459e+06	4.44792e+06	4.13642e+06	2.96019e+06	2.25993e+06	3.22313e+06	2.88851e+06	3.43114e+06	3.55194e+06	2.56748e+06	1.90467e+06	4.44906e+06	1.78169e+06	2.34149e+06	2.05667e+06	2.64104e+06	2.05183e+06
AT1G74960	19	6	37	6	1.79131e+06	1.2324e+06	1.56462e+06	1.9459e+06	1.3982e+06	988849	0.72	0.87	1.03		3.71868e+06	819603	3.42391e+06	2.74467e+06	557766	1.5284e+06	1.12775e+06	417993	1.78306e+06	3.56464e+06	5.59946e+06	694374	657137	369073	481589	369026	781644	2.8866e+06	1.13705e+06	3.04982e+06	951399	1.07248e+06	605618	606319	876300
AT1G74970	15	2	74	2	945935	572447	1.87404e+06	865106	1.28429e+06	1.11402e+06	0.81	1.05	1.17		1.71602e+06	545252		1.99132e+06	549372	662644	826472	694252	582153	2.29084e+06	1.21362e+06	1.14876e+06	2.04897e+06	3.07219e+06	3.0503e+06	1.13008e+06	1.03755e+06	3.12411e+06		2.66579e+06	535980	651895	465661	788017	758590
AT1G75270	33	5	116	5	4.56701e+06	961625	3.98829e+06	590449	4.95486e+06	551763	0.95	1.02	1.07		3.66013e+06	5.87835e+06	3.13364e+06	3.94631e+06	5.86788e+06	4.18438e+06	4.33982e+06	5.22831e+06	4.86424e+06	4.00979e+06	3.04679e+06	4.37146e+06	4.68935e+06	4.05387e+06	4.68242e+06	3.49242e+06	3.56026e+06	4.50509e+06	6.11658e+06	4.44137e+06	5.23663e+06	4.57557e+06	5.08969e+06	4.98912e+06	4.68482e+06
AT1G75280	17	4	31	4	2.45062e+06	986254	2.09337e+06	702318	1.69204e+06	964535	0.87	0.729	1.27		2.16402e+06	3.71014e+06	1.35299e+06	524599	2.44926e+06	3.17928e+06	3.10298e+06	2.69393e+06	2.87834e+06	2.39696e+06	866841	3.08815e+06	1.56322e+06	1.80389e+06	1.93035e+06	2.72253e+06	2.37504e+06	877920	3.85924e+06	661486	1.64949e+06	1.40029e+06	1.70427e+06	1.73439e+06	1.64924e+06
AT1G75330	22	5	67	5	2.39932e+06	1.37754e+06	2.49432e+06	1.64752e+06	2.23113e+06	867985	1.12	1.13	1.04		4.47775e+06	2.01827e+06	2.28522e+06	5.04421e+06	1.45182e+06	1.61519e+06	1.67106e+06	1.29051e+06	1.73985e+06	5.04964e+06	5.18801e+06	2.19309e+06	1.80165e+06	1.30969e+06	1.32512e+06	1.36174e+06	1.72559e+06	3.38068e+06	1.61773e+06	3.10695e+06	2.35254e+06	1.48684e+06	1.42864e+06	3.1312e+06	1.34446e+06
AT1G75350	38	6	162	6	8.75207e+06	4.66464e+06	1.20643e+07	2.52073e+06	1.38988e+07	4.74831e+06	1.19	1.24	1.29		4.7632e+06	7.98494e+06	518416	5.47008e+06	8.53167e+06	1.1335e+07	1.12352e+07	1.51146e+07	1.38156e+07	6.59643e+06	1.32772e+07	1.16748e+07	1.54987e+07	1.20605e+07	1.19764e+07	1.23232e+07	1.31075e+07	6.83202e+06	1.34677e+07	6.82446e+06	1.58807e+07	1.76716e+07	1.74287e+07	1.39881e+07	1.90972e+07
AT1G75660	3	2	17	2	482230	172090	444716	107829	434682	136761	0.95	0.72	0.66			506462			150741	591912	604715	582025	457527			338242	533069	619620	404188	385900	387278		285235		337313	339714	644314	498995	502521
AT1G75990	15	5	37	2	495884	198056	292068	191845	467635	#DIV/0!	1.26	0.09	0.01		440440		715753	331458						490097	418647		94472.4	165056				467635
AT1G76010	12	2	11	2	422625	27399.6	460012	101295	461360	97578.5	1.38	1.22	1.1							383356	444969	436906	425268				417161	577790	560092	370879	374137				288708	519428	489128	518295	491242
AT1G76080	39	11	146	11	1.83357e+07	2.82246e+06	1.84237e+07	1.84849e+06	1.63917e+07	4.32746e+06	0.82	0.95	1.14		1.18535e+07	2.13328e+07	1.78351e+07	1.68391e+07	2.11368e+07	1.83831e+07	1.9389e+07	1.92515e+07	1.90005e+07	1.67205e+07	1.50274e+07	1.86573e+07	1.86107e+07	1.87691e+07	1.8514e+07	2.01829e+07	2.09078e+07	8.64549e+06	1.96641e+07	1.03072e+07	1.92349e+07	1.81608e+07	1.83549e+07	1.88053e+07	1.79606e+07
AT1G76140	7	4	58	4	1.38849e+06	523666	1.4838e+06	293227	1.51725e+06	179145	0.98	0.97	1.04		1.02652e+06	1.77157e+06	405465	857035	1.51844e+06	1.96031e+06	1.74527e+06	1.38052e+06	1.83125e+06	1.67576e+06	1.87689e+06	938777	1.5381e+06	1.69326e+06	1.49402e+06	1.23396e+06	1.41966e+06	1.27309e+06	1.23902e+06	1.52704e+06	1.65906e+06	1.64195e+06	1.68638e+06	1.45499e+06	1.65649e+06
AT1G76160	21	8	96	5	1.22618e+07	1.11919e+06	1.13675e+07	1.62967e+06	1.27098e+07	1.59137e+06	0.92	1	1.08		1.15246e+07	1.33001e+07	1.15051e+07	1.14938e+07	1.1257e+07	1.11694e+07	1.40217e+07	1.24435e+07	1.36414e+07	9.08256e+06	9.94711e+06	1.31106e+07	1.24693e+07	9.73752e+06	1.09967e+07	1.2473e+07	1.31234e+07	1.32501e+07	1.29044e+07	1.04042e+07	1.03991e+07	1.41981e+07	1.47715e+07	1.32085e+07	1.25421e+07
AT1G76180	29	3	59	3	4.88198e+06	4.41199e+06	1.98836e+06	215135	2.73803e+06	1.79428e+06	0.95	0.89	0.95		6.16434e+06	9.39921e+06	4.5502e+06	766994	685865	1.0506e+07	1.05282e+07	603851	733116	2.10508e+06	2.07863e+06	2.00226e+06	1.73287e+06	1.8478e+06	2.38066e+06	1.73923e+06	2.02036e+06	3.31085e+06	4.72994e+06	1.04757e+06	1.04091e+06	5.1423e+06	4.18885e+06	1.12242e+06	1.32141e+06
AT1G76400	7	3	8	3	279847	67577.5	238945	43637.3	223084	24432.6	0.75	0.76	1.07			393780			302570	234799	262723	288649	196562				280998		193880		241957				187722	256162	229021	220460	222057
AT1G76450	38	5	29	5	4.56663e+06	2.69221e+06	4.44228e+06	2.23507e+06	4.96604e+06	2.43531e+06	1.35	1.44	1.15			1.57928e+06			1.143e+06	4.91959e+06	5.13031e+06	7.14321e+06	7.48439e+06	1.14053e+06	1.22452e+06	4.13397e+06	5.66227e+06	7.36828e+06	6.20813e+06	5.024e+06	4.77654e+06	982709	5.50291e+06	1.45698e+06	5.02524e+06	7.27816e+06	7.0995e+06	5.92468e+06	6.45812e+06
AT1G76680	54	15	270	8	2.20914e+07	6.1e+06	1.81319e+07	3.24629e+06	1.99561e+07	2.7238e+06	0.82	0.86	1.05		2.13785e+07	2.44362e+07	8.10218e+06	2.07601e+07	3.08921e+07	2.10523e+07	2.25758e+07	2.53715e+07	2.4254e+07	1.40512e+07	1.27348e+07	1.81197e+07	2.16517e+07	2.03086e+07	2.1352e+07	1.80137e+07	1.88236e+07	1.81073e+07	2.16827e+07	1.41733e+07	2.0013e+07	2.18237e+07	2.27228e+07	2.08881e+07	2.02377e+07
AT1G77090	18	3	53	3	1.81895e+06	612897	1.8924e+06	570070	2.22078e+06	571327	0.88	1.24	1.21		1.1147e+06	2.6345e+06	1.06715e+06	949757	2.31585e+06	2.06951e+06	1.978e+06	2.17725e+06	2.06387e+06		856313	2.57552e+06	1.68288e+06	1.68242e+06	1.8643e+06	2.30837e+06	2.27703e+06		2.37492e+06	1.00879e+06	2.15486e+06	2.3704e+06	2.73738e+06	2.26582e+06	2.6333e+06
AT1G77120	6	2	16	2	1.77539e+06	1.11184e+06	566040	514278	1.25844e+06	518373	0.27	0.76	2.47	×		683164			1.12384e+06	1.28099e+06	1.30816e+06	2.65844e+06	3.59775e+06			278122	205248	1.17462e+06	1.27919e+06	273696	185359		1.10014e+06		315246	1.37994e+06	1.36224e+06	1.79525e+06	1.59782e+06
AT1G77180	6	3	26	3	1.59411e+06	1.24859e+06	1.4318e+06	812998	949605	688425	1.63	0.69	0.49		27111.1	2.23932e+06	260704	90369.6	2.45718e+06	1.41571e+06	1.59747e+06	3.31531e+06	2.94378e+06	363479	454563	1.62558e+06	1.99554e+06	1.6633e+06	2.86366e+06	1.26488e+06	1.22341e+06	188900	689376	27284.6	596825	1.13137e+06	1.37439e+06	1.96067e+06	1.62802e+06
AT1G77490	40	16	250	14	1.09806e+07	1.35897e+06	1.15311e+07	1.40563e+06	1.37938e+07	2.36036e+06	1.13	1.29	1.05		1.14599e+07	1.10399e+07	9.85667e+06	1.33087e+07	1.20014e+07	9.21479e+06	9.31018e+06	1.07332e+07	1.19005e+07	1.22857e+07	1.38529e+07	9.46568e+06	1.2902e+07	1.12057e+07	1.07634e+07	1.12033e+07	1.05706e+07	1.63346e+07	1.18001e+07	1.82959e+07	1.29713e+07	1.1895e+07	1.18076e+07	1.37079e+07	1.35382e+07
AT1G77510	43	18	304	16	1.16822e+07	3.18983e+06	1.30919e+07	3.09056e+06	1.16912e+07	2.50472e+06	1.13	1.03	0.93		9.06617e+06	1.16603e+07	5.79723e+06	8.86794e+06	1.21362e+07	1.41535e+07	1.37556e+07	1.40435e+07	1.5659e+07	6.84617e+06	1.25794e+07	1.6247e+07	1.32981e+07	1.17378e+07	1.23496e+07	1.60815e+07	1.55957e+07	8.15545e+06	1.13132e+07	8.02872e+06	1.1312e+07	1.35758e+07	1.4501e+07	1.4011e+07	1.26322e+07
AT1G77590	9	4	28	3	1.4008e+06	431065	2.28485e+06	651612	1.75303e+06	565484	1.08	1.01	0.86		582144	1.63642e+06		1.13129e+06	1.69478e+06	1.59769e+06	1.91245e+06	1.09763e+06	1.55403e+06	1.45228e+06	2.65963e+06	2.88774e+06	1.77603e+06	1.82219e+06	1.72449e+06	3.09364e+06	2.86276e+06	1.57784e+06	2.24824e+06	951965	1.4218e+06	2.45287e+06	2.43976e+06	1.26e+06	1.67174e+06
AT1G77670	8	2	19	2	706062	108101	388734	60186.3	431338	69448.6	0.92	0.92	1.19		637770	775206		673714	652544	511867	756315	788919	852158	429816	319803	373287	408741	448941	473720	327199	328364	539676	395288	533113	384614	390004	366664	388542	452805
AT1G77760	4	3	14	2	576087	147091	751884	303765	689814	49930.1	1.08	1.22	1.08			750433	337638		506079	677017	717307	492976	551160		1.41657e+06	602009	774731	601068	679048	670703	519061		733030		602035	727560	691001	719558	665702
AT1G78060	4	3	27	3	987968	858954	473473	577032	1.74381e+06	589022	0.71	0.85	1.1		1.74294e+06		1.42581e+06	1.65971e+06				54759.3	56621.7	1.23488e+06	957835		46817.6	64926.2	62905.7			2.16031e+06		1.32731e+06
AT1G78150	18	3	15	3	553751	154052	457136	216281	612594	254701	0.83	0.86	1.08		494216	576039	774921	686128	383821	714934	367816	386754	599133	690545		283320	150356	561162	278632	556975	678961	418831	478019	1.05933e+06		800641	560381	663808	307150
AT1G78300	53	10	210	4	5.68232e+06	1.58668e+06	6.46012e+06	2.54344e+06	6.65406e+06	1.33044e+06	0.89	1.05	0.9		6.9912e+06	4.28176e+06	8.15317e+06	7.81148e+06	4.87495e+06	4.05661e+06	4.14657e+06	5.53186e+06	5.29326e+06	6.89994e+06	8.2512e+06	8.48422e+06	6.55609e+06	2.37149e+06	2.64187e+06	8.51922e+06	7.95689e+06	8.18339e+06	5.58023e+06	9.19498e+06	6.23897e+06	5.73231e+06	6.02918e+06	5.6394e+06	6.63403e+06
AT1G78370	38	10	199	10	2.16221e+07	2.01087e+06	2.52667e+07	2.67414e+06	2.24109e+07	2.97431e+06	1.53	1.31	0.83		1.94007e+07	2.16964e+07	2.0229e+07	2.20078e+07	2.51385e+07	2.10768e+07	1.88149e+07	2.35076e+07	2.27272e+07	2.84486e+07	2.44173e+07	2.30116e+07	2.95625e+07	2.55103e+07	2.61095e+07	2.25468e+07	2.25272e+07	2.72659e+07	2.63612e+07	2.03415e+07	2.24663e+07	2.1837e+07	2.21054e+07	1.99871e+07	1.89228e+07
AT1G78380	31	9	390	7	8.19033e+07	1.14372e+07	6.8451e+07	1.51972e+07	6.3179e+07	4.96124e+06	0.92	0.8	1.04		7.3752e+07	7.2439e+07	7.53146e+07	7.6044e+07	9.28889e+07	7.61495e+07	7.29045e+07	1.00506e+08	9.7131e+07	8.13697e+07	4.92441e+07	5.59604e+07	8.11618e+07	8.22452e+07	8.49888e+07	5.7922e+07	5.47157e+07	6.34476e+07	5.55617e+07	6.03657e+07	6.70014e+07	6.02359e+07	6.03027e+07	6.98986e+07	6.86185e+07
AT1G78570	43	20	261	13	2.26194e+07	5.37066e+06	2.2007e+07	3.60538e+06	2.08281e+07	2.6445e+06	0.94	0.93	1.03		2.76227e+07	1.39884e+07	2.96142e+07	2.35271e+07	1.56091e+07	1.9799e+07	2.15248e+07	2.66734e+07	2.52159e+07	1.94549e+07	2.66175e+07	2.34699e+07	1.54662e+07	2.15875e+07	2.14865e+07	2.17492e+07	2.62244e+07	2.22015e+07	1.96392e+07	2.08538e+07	1.57132e+07	1.91356e+07	2.40713e+07	2.29963e+07	2.20143e+07
AT1G78630	32	6	170	6	1.90624e+07	4.84945e+06	1.78196e+07	2.90501e+06	1.97734e+07	1.58635e+06	0.99	1.08	1.04		1.23948e+07	2.25403e+07	1.58888e+07	1.195e+07	2.65312e+07	1.8677e+07	2.02424e+07	2.15719e+07	2.17653e+07	1.31969e+07	1.49601e+07	1.91762e+07	2.02086e+07	1.82299e+07	2.24039e+07	1.72381e+07	1.71434e+07	1.74205e+07	1.9002e+07	1.92537e+07	2.13908e+07	1.87956e+07	1.90244e+07	2.1515e+07	2.17854e+07
AT1G78680	8	2	9	2	312065	170856	90512.8	#DIV/0!	148107	11875.7	0.01	0.37	12.42		256821		224347	140525	466139			206298	578261	90512.8								139709		156504
AT1G78820	15	5	146	3	4.35826e+06	1.12405e+06	6.43018e+06	1.41293e+06	6.84148e+06	1.01599e+06	1.52	1.48	0.91	×	4.76486e+06	2.45846e+06	3.46273e+06	3.47261e+06	4.71387e+06	3.95982e+06	4.74923e+06	5.93864e+06	5.70413e+06	6.55126e+06	9.70435e+06	4.99709e+06	5.87105e+06	5.95309e+06	6.25095e+06	6.46597e+06	5.64766e+06	7.46841e+06	6.54265e+06	6.40046e+06	4.96337e+06	8.02583e+06	7.93341e+06	6.2596e+06	7.13813e+06
AT1G78830	15	5	127	3	3.93524e+06	606638	4.47598e+06	542413	4.23819e+06	901508	1.13	1.04	0.9		4.08879e+06	3.20441e+06		3.01004e+06	3.60889e+06	4.57933e+06	4.60243e+06	4.01805e+06	4.36999e+06	3.47545e+06	4.29151e+06	5.20934e+06	4.68734e+06	4.12026e+06	4.34816e+06	4.97406e+06	4.70169e+06	3.06797e+06	4.05011e+06	3.21851e+06	3.63062e+06	5.35212e+06	5.41941e+06	4.6043e+06	4.5625e+06
AT1G78850	27	9	249	9	1.91887e+07	2.96361e+06	2.022e+07	4.64297e+06	1.87805e+07	1.79096e+06	1.1	0.95	0.97		1.87274e+07	2.05943e+07	2.03176e+07	1.2798e+07	2.02725e+07	2.34307e+07	1.754e+07	1.81181e+07	2.08993e+07	1.7602e+07	2.13335e+07	2.7935e+07	1.98945e+07	1.36579e+07	1.54073e+07	2.39362e+07	2.19934e+07	2.04437e+07	1.93233e+07	1.55666e+07	1.85679e+07	1.73769e+07	1.79948e+07	1.99297e+07	2.10409e+07
AT1G78900	69	34	762	34	9.4548e+07	9.18018e+06	9.53958e+07	1.29232e+07	1.00124e+08	1.34544e+07	0.95	0.98	1.04		8.81441e+07	1.0023e+08	8.83173e+07	8.0332e+07	9.84206e+07	1.01146e+08	1.07749e+08	1.01172e+08	8.54205e+07	8.511e+07	8.53815e+07	1.13799e+08	8.76318e+07	8.25481e+07	9.0628e+07	1.07579e+08	1.10489e+08	8.90225e+07	9.71697e+07	8.93177e+07	9.80543e+07	9.85882e+07	9.9087e+07	1.31838e+08	9.79153e+07
AT1G78915	21	4	17	4	557975	202142	429111	162685	376050	177016	0.83	0.5	0.5			532826	637710	177120	567683		475868	815717	698902	70866	444808		483128	441326	489016	528951	545681	422333			123198			536748	421920
AT1G79010	17	3	45	3	3.82058e+06	2.08601e+06	3.42654e+06	923310	4.35298e+06	912974	0.8	1.23	1.24		5.90761e+06	5.23324e+06	4.0662e+06	5.57153e+06	1.67548e+06	5.35511e+06	4.82697e+06	933182	815918	4.38908e+06	2.1721e+06	2.76319e+06	2.75723e+06	4.88199e+06	4.00716e+06	3.36089e+06	3.08067e+06	4.36714e+06	3.20355e+06	5.36835e+06	2.93746e+06	4.22655e+06	4.73092e+06	5.49271e+06	4.49713e+06
AT1G79040	38	6	352	6	5.43429e+07	7.21438e+06	4.84811e+07	7.08659e+06	5.49608e+07	7.5531e+06	0.88	1.15	1.03		4.9239e+07	6.17609e+07	4.79012e+07	4.9468e+07	6.26287e+07	6.35424e+07	5.92985e+07	4.85983e+07	4.66489e+07	5.27232e+07	3.65265e+07	4.45811e+07	5.80717e+07	5.61436e+07	4.5896e+07	4.95395e+07	4.43674e+07	5.38852e+07	4.39935e+07	6.31376e+07	5.82167e+07	4.67283e+07	5.60322e+07	6.59643e+07	5.17284e+07
AT1G79090	2	2	12	2	420573	347474	252338	108730	1.206e+06	711837	0.1	7.27	100	×	247600	103443	274003	170402	316604			980030	851931	173427			376363		207224			752377		566787	113986	1.82416e+06	1.87677e+06	1.65639e+06	1.65154e+06
AT1G79230	33	9	80	9	3.16586e+06	579383	3.87035e+06	2.19304e+06	2.73919e+06	1.28095e+06	0.99	0.92	0.94		3.15688e+06	2.94824e+06	2.41809e+06	2.12486e+06	3.87977e+06	3.6372e+06	3.53571e+06	3.29433e+06	3.49767e+06	2.38567e+06	8.62485e+06	3.6459e+06	2.11753e+06	2.25764e+06	2.55074e+06	4.84376e+06	4.53669e+06	5.67204e+06	1.83439e+06	3.24072e+06	2.07967e+06	2.63938e+06	2.60137e+06	1.82903e+06	2.01691e+06
AT1G79340	20	6	145	6	6.2573e+06	2.74829e+06	7.33763e+06	3.0524e+06	6.91551e+06	3.30058e+06	1.18	0.99	0.85		4.21255e+06	9.04622e+06	2.73199e+06	2.94169e+06	6.51235e+06	9.06162e+06	1.03002e+07	6.11852e+06	5.39059e+06	2.08444e+06	2.95305e+06	1.00692e+07	8.19263e+06	8.35887e+06	8.33553e+06	9.21324e+06	9.49401e+06	3.16804e+06	1.18358e+07	1.98696e+06	6.14932e+06	9.22877e+06	9.66306e+06	6.84754e+06	6.44458e+06
AT1G79440	21	8	83	8	4.84695e+06	608356	4.26825e+06	495267	3.46753e+06	625605	0.87	0.74	1.2		4.66346e+06	4.92876e+06	4.86124e+06	5.28715e+06	3.62531e+06	4.58881e+06	5.12777e+06	4.66568e+06	5.87441e+06	5.16582e+06	4.65811e+06	3.95481e+06	4.58573e+06	3.96962e+06	4.22407e+06	3.89209e+06	3.69577e+06	3.81279e+06	2.07447e+06	3.32477e+06	3.79567e+06	3.17313e+06	3.75958e+06	3.84558e+06	3.95426e+06
AT1G79470	11	5	31	2	85287	36745.2	457544	453765	552104	390118	5.36	6.18	13.91	×	74940.4		55232.3	58795.9	162798	88505	66638.7	90099.3		56679.5					73149.9	828472	871874		897429	33085		842554	947734	305301	286524
AT1G79500	15	3	37	2	279940	159241	375722	181052	309817	251547	1.65	1.23	0.63		457260		218217	551964		222317	215547	156043	138234	477098	680180	447452	153627	194910	196504	457479	398526	800360	163679	617139	174049	159866	181052	211858	170531
AT1G79530	42	13	229	5	6.82013e+06	1.4797e+06	7.71148e+06	1.3203e+06	6.52179e+06	1.78953e+06	1.05	1.01	0.96		6.9284e+06	4.62904e+06	5.7356e+06	7.14074e+06	4.71598e+06	7.78254e+06	7.49834e+06	8.73205e+06	8.21849e+06	6.61232e+06	7.93428e+06	7.13932e+06	5.97013e+06	7.43596e+06	7.5129e+06	1.01588e+07	8.92818e+06	6.01484e+06	4.57286e+06	5.35423e+06	4.47502e+06	8.47958e+06	9.41994e+06	6.5786e+06	7.27928e+06
AT1G79550	60	20	1022	16	4.15278e+07	8.13647e+06	4.58588e+07	4.19682e+06	4.36868e+07	2.74852e+06	1.08	1.03	0.94		4.32204e+07	4.64844e+07	2.21453e+07	3.50691e+07	4.47915e+07	4.77063e+07	4.63794e+07	4.4439e+07	4.35147e+07	4.01835e+07	5.03717e+07	5.00992e+07	4.26517e+07	4.29781e+07	4.23091e+07	4.90029e+07	4.92745e+07	3.93354e+07	4.33715e+07	4.15648e+07	4.11273e+07	4.53455e+07	4.64415e+07	4.6527e+07	4.57811e+07
AT1G79560	5	4	12	4	1.29411e+06	246904	994064	284220	1.01804e+06	104671	0.97	0.72	0.77			1.69854e+06			1.46061e+06	1.0054e+06	1.22594e+06	1.22329e+06	1.15091e+06			759989	1.42219e+06	1.05666e+06	1.21236e+06	729610	783565		1.09807e+06		864243	983083	962117	1.15875e+06	1.04197e+06
AT1G79690	10	5	38	5	705570	445475	1.08677e+06	455532	365108	372910	0.1	0.41	9.05		1.60182e+06		540481	1.00376e+06	435252	394508		458249	504921	1.15675e+06	1.50327e+06		600304					389209		1.00339e+06		150548	172473	109923
AT1G79750	11	5	68	4	2.10433e+06	641652	1.38878e+06	504941	1.36061e+06	338993	0.72	0.83	0.9		3.13051e+06	2.64065e+06	2.80847e+06	2.19995e+06	1.6018e+06	1.98476e+06	1.86263e+06	1.36234e+06	1.34783e+06	1.93273e+06	863547	1.90151e+06	1.02347e+06	926234	871157	1.75425e+06	1.83736e+06	1.50326e+06	1.55252e+06	2.03732e+06	1.19705e+06	1.35123e+06	1.14009e+06	1.15889e+06	944517
AT1G79850	34	4	77	4	1.80897e+07	4.77937e+06	1.66792e+07	4.20279e+06	2.00571e+07	2.17758e+06	0.78	1	1.13		1.56406e+07	2.09834e+07	8.06333e+06	1.47077e+07	2.25715e+07	1.71419e+07	1.92909e+07	2.19586e+07	2.24492e+07	1.99481e+07	1.07306e+07	1.32334e+07	2.21712e+07	1.94266e+07	2.0095e+07	1.31956e+07	1.46329e+07	1.90084e+07	2.47821e+07	1.86084e+07	2.18022e+07	1.8701e+07	1.93129e+07	1.96096e+07	1.86321e+07
AT1G79870	26	5	62	5	5.17179e+06	1.15453e+06	2.52948e+06	2.06461e+06	5.07418e+06	1.26551e+06	1.17	1.05	0.84		4.51793e+06	6.32715e+06	3.4989e+06	4.35156e+06	5.59625e+06	6.74994e+06	4.69141e+06	4.30692e+06	6.50609e+06	7.5621e+06	1.8344e+06	1.96025e+06	1.80715e+06	1.39066e+06	1.22463e+06	2.25212e+06	2.20455e+06	4.76634e+06	2.89696e+06	4.87324e+06	5.34657e+06	5.37484e+06	6.39383e+06	6.90512e+06	4.03653e+06
AT1G79920	19	10	64	2	790915	723501	503603	59743.9	322016	253789	0.64	0.41	0.64		697244	1.49575e+06		178586	203878	996986	1.9307e+06		33266.5	595941	412271	525996	463401		476791	505908	544911	340172	249470	574273	69969.6	742901	206924	70404.7
AT1G79930	22	13	96	5	3.84509e+06	3.30463e+06	1.98281e+06	651281	1.6109e+06	1.41912e+06	0.71	0.73	1.11		6.83334e+06	7.47084e+06	2.68849e+06	714253	700081	7.18674e+06	7.54571e+06	614208	852101	1.73565e+06	1.14198e+06	2.80925e+06	2.08454e+06	1.38593e+06	1.46136e+06	2.79902e+06	2.44473e+06	1.65735e+06	3.09281e+06	313009		3.22053e+06	2.72429e+06	68847.4	199452
AT1G80070	4	5	16	5	96983.8	20178	98482.2	99929.6	13684.2	8539.2	0.31	0.03	0.03	×		65524.7			79103.9	101442	114079	107120	114634			206265	80270.5				8911				21169.5	15499.9	4383.13
AT1G80230	23	2	50	2	995475	385488	1.16498e+06	374180	1.2688e+06	354883	1.07	1.2	1.09		1.02962e+06	252683	461004	1.07018e+06	1.14121e+06	1.09279e+06	1.22487e+06	1.24561e+06	1.4413e+06	951789	395050	1.33057e+06	1.2562e+06	1.35026e+06	1.36035e+06	1.63265e+06	1.04301e+06	898639	662888	1.65089e+06	1.11579e+06	1.43428e+06	1.262e+06	1.5016e+06	1.62435e+06
AT1G80360	24	6	48	6	330571	224881	530467	246120	284625	199335	1.29	1.43	0.8		512298		506093	572906			124802	205815	61510.1	628364	764920	310698		141044		674128	663648	632294	80878.9	509865	76116.6	252496	325986	246437	152923
AT1G80380	18	9	157	9	1.60686e+07	2.87945e+06	1.35524e+07	2.72519e+06	1.49881e+07	1.66563e+06	0.77	0.91	1.07		1.25563e+07	1.8776e+07	1.27776e+07	1.17384e+07	1.87028e+07	1.69525e+07	1.70283e+07	1.86118e+07	1.74732e+07	1.2307e+07	1.03504e+07	1.20217e+07	1.73761e+07	1.57307e+07	1.70499e+07	1.16473e+07	1.19361e+07	1.25901e+07	1.43509e+07	1.27475e+07	1.71683e+07	1.53089e+07	1.53605e+07	1.66155e+07	1.57629e+07
AT1G80410	22	17	178	17	5.09223e+06	1.79665e+06	4.91709e+06	2.29635e+06	4.16995e+06	1.93393e+06	0.97	0.94	0.93		6.88203e+06	3.58185e+06	8.20173e+06	6.87361e+06	2.82762e+06	4.69928e+06	4.45381e+06	4.31244e+06	3.99766e+06	6.96916e+06	9.32887e+06	2.88015e+06	2.32212e+06	4.96112e+06	4.94941e+06	4.47815e+06	3.44769e+06	7.01825e+06	2.19061e+06	7.12535e+06	2.126e+06	3.15338e+06	3.98987e+06	3.85005e+06	3.90608e+06
AT1G80460	9	4	43	4	2.12784e+06	616654	2.0882e+06	505001	2.24553e+06	395821	0.85	0.93	1.04		1.56727e+06	2.02558e+06	1.37573e+06	1.78708e+06	2.48351e+06	1.94389e+06	1.82672e+06	3.00772e+06	3.13304e+06	1.51831e+06	1.09819e+06	2.39293e+06	2.20243e+06	2.43466e+06	2.48482e+06	2.38172e+06	2.19249e+06	1.82593e+06	2.42829e+06	1.49265e+06	2.15463e+06	2.45374e+06	2.59431e+06	2.57831e+06	2.43636e+06
AT1G80480	32	12	216	10	2.10069e+07	7.42904e+06	1.96103e+07	4.43736e+06	1.75626e+07	4.12506e+06	0.93	0.9	0.89		1.32134e+07	3.2101e+07	1.09147e+07	1.17046e+07	2.61262e+07	2.20894e+07	2.52794e+07	2.18296e+07	2.58037e+07	1.39967e+07	1.13416e+07	2.20504e+07	2.16911e+07	2.03336e+07	2.15275e+07	2.23084e+07	2.36334e+07	1.15229e+07	2.07552e+07	1.1794e+07	2.33989e+07	1.69101e+07	1.80337e+07	1.92338e+07	1.88519e+07
AT1G80560	51	12	197	7	4.99995e+06	923459	5.50361e+06	1.62523e+06	6.09766e+06	1.90189e+06	0.94	1.12	0.99		7.10634e+06	4.10182e+06	4.23651e+06	5.32995e+06	4.13887e+06	4.74601e+06	4.96673e+06	5.11533e+06	5.258e+06	7.88099e+06	8.31514e+06	4.71076e+06	4.22512e+06	4.9799e+06	4.9582e+06	4.4867e+06	4.47208e+06	8.66135e+06	4.78522e+06	9.54221e+06	4.39742e+06	5.32313e+06	5.29787e+06	5.28676e+06	5.48728e+06
AT1G80600	17	5	46	5	2.52787e+06	473965	2.91172e+06	1.3847e+06	2.49516e+06	168774	0.83	1.03	1.08		2.31123e+06	3.07447e+06	2.30128e+06	1.65421e+06	2.08229e+06	2.85871e+06	3.02445e+06	2.78027e+06	2.66395e+06	1.4178e+06	6.15491e+06	2.34227e+06	2.46303e+06	2.65426e+06	2.76561e+06	2.69885e+06	2.79704e+06	2.51763e+06	2.35913e+06	2.36057e+06	2.42481e+06	2.59182e+06	2.63684e+06	2.28555e+06	2.78493e+06
AT1G80670	9	2	22	2	385641	243326	529211	290683	215125	102639	1.5	0.67	0.4		719230	180402	461734	603726			177084	171667		646684		139457	518282	326498	309523	919769	844268	253480	155106	444771	240279	139420	151137	191959	144852
AT1G80750	10	2	28	2	418554	118972	316971	130183	419506	68555.7	0.72	1.06	1.47		253659	473638		310073	299406	585818	521140	419895	484804	293116	257835	144311	463802	432019	465031	150005	329646	495797	306936	476579	346979	385487	438458	485631	420181
AT2G01140	25	8	276	6	4.68898e+06	2.84246e+06	6.87335e+06	2.67472e+06	4.29057e+06	433384	1.57	1.12	0.95		9.16032e+06	2.89503e+06	207442	8.86857e+06	2.75931e+06	4.5698e+06	4.83678e+06	4.46248e+06	4.44106e+06	9.70961e+06	1.00875e+07	8.20369e+06	3.68942e+06	3.65348e+06	4.08337e+06	7.75535e+06	7.80439e+06	4.195e+06	3.74319e+06	3.77068e+06	4.27981e+06	4.51715e+06	4.97513e+06	4.72277e+06	4.1208e+06
AT2G01190	3	2	21	2	600980	289336	232338	21109.3	358793	179781	0.78	0.97	1.23			561063			559704	937559	947440	279416	320699		249826		260127	202490	237738	224476	219374		314880	642711	585909	257320	290923	226796	193016
AT2G01250	27	6	164	3	1.45545e+07	5.52672e+06	1.41629e+07	2.98621e+06	1.5667e+07	2.15553e+06	0.81	0.96	1.21		1.11159e+07	1.99398e+07	2.42599e+06	1.09131e+07	1.77902e+07	1.59438e+07	1.63235e+07	1.81198e+07	1.84185e+07	1.34809e+07	8.99102e+06	1.34879e+07	1.76809e+07	1.7101e+07	1.71766e+07	1.22817e+07	1.31033e+07	1.21376e+07	1.57701e+07	1.35094e+07	1.82316e+07	1.57894e+07	1.46339e+07	1.75328e+07	1.77312e+07
AT2G01350	9	2	6	2	61916.9	24394.3	59253.2	27538.8	25697.9	8900.76	0.95	0.4	0.68			28843.9			100273	62866.6	75267.5	56570.9	47679.5	45983.8	98977.9		25059.7	69458.3	56786.5			36210.6	23109.5		18007.1		33962.6		17199.5
AT2G01720	10	3	45	3	168090	23343.5	409319	304303	3.041e+06	1.56282e+06	1.18	1.45	4.36	×		180892				134821	187597	152323	184818		51259.2		376799	453031	359017	961756	254049		333681		3.49513e+06	2.69497e+06	2.67228e+06	4.43508e+06	4.61487e+06
AT2G02010	8	3	57	2	609219	159631	579383	230176	379097	149665	0.93	1.23	0.87		498297			392942	777513			657849	719495	638498			691962	587975	787261	130239	640364	526168		275459		257362	584634	400533	230424
AT2G02390	10	2	11	2	568008	153850	983195	642196	916078	308264	1.61	1.49	1.01		314296	582847		463630	801782	484074	531190	701158	665088	128277		1.84862e+06	641986	573692	680519	1.31083e+06	1.69844e+06	495380	1.36304e+06	510321	932132	1.0965e+06	1.20252e+06	906700	822037
AT2G02500	15	3	43	3	1.22597e+06	833466	1.15108e+06	502928	1.22595e+06	543398	0.96	1.02	1.03		471469	1.13295e+06	147747	306317	1.13069e+06	1.60041e+06	2.72503e+06	1.70888e+06	1.81029e+06	697906	441553	554442	1.5453e+06	1.41967e+06	1.69188e+06	1.55417e+06	1.30371e+06	638131	1.25521e+06	316493	926728	1.68926e+06	1.77416e+06	1.64391e+06	1.56368e+06
AT2G02740	17	4	39	3	2.98777e+06	1.5711e+06	2.88452e+06	1.21543e+06	3.14316e+06	1.38205e+06	1.04	1.04	1.18		1.24295e+06	4.4094e+06	771109	1.06956e+06	5.10639e+06	3.32743e+06	3.34922e+06	3.73053e+06	3.88337e+06	1.13641e+06	1.22104e+06	3.85777e+06	4.33272e+06	3.6632e+06	3.70716e+06	2.62051e+06	2.53736e+06	770619	3.30181e+06	1.25624e+06	3.85569e+06	4.2479e+06	4.11469e+06	4.35736e+06	3.24097e+06
AT2G03440	28	5	85	5	1.47511e+07	6.11762e+06	1.37019e+07	4.34281e+06	1.46261e+07	4.162e+06	0.97	0.92	1.09		6.38373e+06	1.67223e+07	6.99645e+06	7.97825e+06	2.36172e+07	1.65394e+07	1.68911e+07	1.90035e+07	1.86279e+07	7.31384e+06	6.54186e+06	1.64286e+07	1.74396e+07	1.62962e+07	1.66021e+07	1.34629e+07	1.55304e+07	7.68541e+06	1.74365e+07	8.98239e+06	1.90128e+07	1.50538e+07	1.44919e+07	1.64954e+07	1.78501e+07
AT2G03510	8	3	45	3	3.51303e+06	608679	3.98179e+06	2.38673e+06	3.39196e+06	1.12826e+06	0.93	0.95	0.9		2.98742e+06	4.90915e+06	3.03753e+06	3.12347e+06	3.08187e+06	3.84454e+06	3.69503e+06	3.35109e+06	3.58719e+06	1.20099e+06	843306	7.5627e+06	3.66528e+06	3.47794e+06	3.08455e+06	5.80368e+06	6.21589e+06	2.42983e+06	4.8588e+06	2.56347e+06	4.47926e+06	1.5455e+06	4.05702e+06	3.71466e+06	3.48717e+06
AT2G03640	6	2	8	2	501992	540070	531554	633273	1.09533e+06	1.21024e+06	1.06	2.18	2.06		193157		1.1256e+06	187217						1.57915e+06	681261	197519				105434	94400.3	1.9511e+06		239559
AT2G03680	37	3	80	3	5.53649e+06	1.30733e+06	5.78242e+06	1.3745e+06	5.54985e+06	568088	1.07	1.03	0.91		5.28209e+06	4.39581e+06	7.53085e+06	7.18978e+06	6.00669e+06	3.62585e+06	4.69221e+06	4.84149e+06	6.26361e+06	6.38371e+06	7.15008e+06	7.06503e+06	5.88253e+06	3.36412e+06	4.03493e+06	5.96126e+06	6.41774e+06	5.98876e+06	6.13575e+06	5.6426e+06	5.76988e+06	4.6947e+06	5.16112e+06	4.87876e+06	6.12724e+06
AT2G04030	28	15	188	12	1.50207e+07	1.22212e+07	9.4388e+06	1.63939e+06	6.51863e+06	4.07438e+06	0.95	0.74	0.82		3.00493e+07	1.8782e+07	2.66269e+07	1.92198e+06	3.12028e+06	2.40146e+07	2.5651e+07	2.38697e+06	2.63356e+06	9.48314e+06	1.08674e+07	8.78612e+06	5.95351e+06	8.92464e+06	9.88576e+06	1.07899e+07	1.08199e+07	1.12321e+07	6.96434e+06	3.10465e+06	2.33588e+06	1.14686e+07	1.0651e+07	2.49552e+06	3.89693e+06
AT2G04390	23	5	158	5	3.03819e+07	4.13023e+06	2.66113e+07	5.26529e+06	3.0772e+07	2.06842e+06	0.88	1.42	0.97		3.44542e+07	3.53744e+07	2.83521e+07	2.9893e+07	3.46447e+07	2.50395e+07	2.38902e+07	3.16763e+07	3.01127e+07	2.99619e+07	2.31679e+07	1.7508e+07	3.02788e+07	3.2651e+07	3.148e+07	2.39849e+07	2.38581e+07	3.38456e+07	2.8948e+07	3.28904e+07	2.913e+07	2.81458e+07	3.06273e+07	3.24186e+07	3.01703e+07
AT2G04400	7	2	11	2	580123	378159	1.5068e+06	738127	1.01489e+06	513092	2.04	1.71	0.65	×	216136		134812		1.18777e+06	674150		620386	647484	2.00704e+06	574723	2.2834e+06	1.15517e+06	804415	809751	2.2087e+06	2.2112e+06		1.3452e+06		546588	1.75289e+06		717215	712573
AT2G04700	16	2	6	2	174416	36613.2	228271	63528.8	171035	15745.5	1.24	0.94	0.76		138734		172620	211895						183349	273193							159901		182168
AT2G04842	24	11	88	11	2.66043e+06	640121	3.13502e+06	419551	2.82081e+06	561073	0.98	1.07	0.94		3.46255e+06	3.56327e+06	1.8707e+06	3.35733e+06	2.0286e+06	2.5987e+06	2.23707e+06	2.46451e+06	2.36117e+06	3.03806e+06	2.47873e+06	3.13373e+06	3.54184e+06	3.32487e+06	2.57167e+06	3.41477e+06	3.57646e+06	3.97284e+06	3.12881e+06	2.86738e+06	2.1839e+06	2.63232e+06	2.28907e+06	2.59724e+06	2.89495e+06
AT2G05100	33	7	538	4	1.34263e+07	6.24935e+06	5.61532e+07	3.9384e+07	2.60829e+07	6.95158e+06	1.98	1.94	0.9	×	1.22736e+07	3.81163e+06	3.48484e+06	1.53147e+07	1.26665e+07	1.74499e+07	1.52915e+07	2.13415e+07	1.9203e+07	2.21e+07	1.07697e+08	8.35615e+07	1.54617e+07	2.08103e+07	2.13793e+07	9.05057e+07	8.77101e+07	3.39692e+07	1.96621e+07	2.49017e+07	1.72077e+07	3.30221e+07	3.47645e+07	2.43639e+07	2.07718e+07
AT2G05710	36	23	455	18	3.12233e+07	2.76044e+06	3.30675e+07	5.39227e+06	3.47076e+07	4.24842e+06	1.02	1.07	1.03		3.40156e+07	3.17227e+07	3.10047e+07	3.58799e+07	2.99378e+07	2.7634e+07	3.32872e+07	2.91449e+07	2.8383e+07	3.48451e+07	3.6409e+07	3.19688e+07	3.08101e+07	2.57855e+07	2.60878e+07	3.80814e+07	4.05525e+07	4.35602e+07	3.27467e+07	3.77323e+07	2.95963e+07	3.43296e+07	3.44356e+07	3.25835e+07	3.26761e+07
AT2G05830	17	6	38	6	2.8355e+06	750412	2.43555e+06	851033	1.53565e+06	409671	0.64	0.52	0.73	×	1.99747e+06	3.40036e+06	2.03074e+06	1864351	3.40359e+06	3.34249e+06	2.90978e+06	3.95721e+06	2.6135e+06	2.18868e+06	2.88681e+06	1.02721e+06	1.95203e+06	1.9754e+06	3.89834e+06	2.74642e+06	2.80954e+06	1.97755e+06	698297	1.72656e+06	1.36416e+06	1.51547e+06	1.34145e+06	1.82399e+06	1.83776e+06
AT2G05840	30	6	93	3	5.0133e+06	1.25849e+06	3.26639e+06	2.17494e+06	2.97523e+06	858904	0.59	0.98	1.36		3.7342e+06	5.59122e+06	4.14755e+06	2.57945e+06	5.87114e+06	6.06806e+06	6.39387e+06	5.47279e+06	5.26143e+06	2.55227e+06	561789	1.50701e+06	2.92442e+06	6.4789e+06	6.59758e+06	3.01384e+06	2.49533e+06	2.64987e+06	2.43832e+06	1.97489e+06	2.10571e+06	3.21177e+06	3.04118e+06	4.21527e+06	4.16482e+06
AT2G05920	12	3	28	3	328748	146026	282576	191708	413711	206585	0.56	1.18	1.59		563902			456590		262577	245071	243156	201190	647614	317559			206521	248658	149472	125632	686561		668439		267079	329719	291762	238704
AT2G05990	37	14	333	14	3.38671e+07	9.02474e+06	2.93285e+07	6.27764e+06	2.67357e+07	5.35886e+06	1	0.89	0.93		4.34707e+07	2.96115e+07	4.97792e+07	4.3266e+07	2.84126e+07	2.56619e+07	2.63879e+07	2.99315e+07	2.82825e+07	3.65889e+07	4.06051e+07	3.15475e+07	2.33257e+07	2.51685e+07	2.58035e+07	2.53959e+07	2.61929e+07	3.58976e+07	2.35651e+07	3.30142e+07	2.09359e+07	2.09287e+07	2.63638e+07	2.6776e+07	2.64044e+07
AT2G06850	24	6	95	6	2.26152e+07	3.9264e+06	2.75807e+07	4.77526e+06	2.63256e+07	6.23721e+06	1.03	1.02	1.04		1.64948e+07	2.83685e+07	2.49032e+07	2.22495e+07	2.29034e+07	2.49713e+07	2.61062e+07	1.87003e+07	1.88393e+07	2.35225e+07	2.68944e+07	3.11299e+07	3.2688e+07	2.14032e+07	2.18029e+07	3.13678e+07	3.18367e+07	3.57348e+07	3.23681e+07	2.21287e+07	2.08123e+07	3.05233e+07	2.8695e+07	2.05463e+07	1.97966e+07
AT2G07698	31	21	848	19	1.10847e+08	1.22264e+07	1.16109e+08	1.27323e+07	1.06903e+08	9.15955e+06	1.08	1.07	0.99		1.1189e+08	1.13307e+08	1.41161e+08	1.05442e+08	1.05069e+08	1.1225e+08	1.01133e+08	1.05718e+08	1.01652e+08	1.1534e+08	1.20941e+08	1.32569e+08	1.02293e+08	1.00254e+08	1.03463e+08	1.26749e+08	1.27267e+08	1.20741e+08	1.11219e+08	1.19512e+08	1.01703e+08	9.93757e+07	1.02774e+08	1.03174e+08	9.67283e+07
AT2G13360	48	13	478	13	5.19108e+07	6.59381e+06	5.94898e+07	1.63512e+07	4.96747e+07	6.24328e+06	0.99	0.93	0.86		5.84048e+07	4.27329e+07	4.42313e+07	5.83799e+07	5.07377e+07	4.67993e+07	4.92145e+07	5.71369e+07	5.956e+07	6.1918e+07	5.19429e+07	4.66596e+07	5.99305e+07	8.27969e+07	8.45056e+07	4.42828e+07	4.38818e+07	5.71082e+07	4.31218e+07	5.51036e+07	4.36288e+07	4.27993e+07	4.64606e+07	5.34152e+07	5.57601e+07
AT2G13560	8	3	28	3	574310	394502	850695	126603	788905	133838	1.43	1.23	0.89		146174	363614	216628	155960	437134	1.09697e+06	1.01447e+06	1.03488e+06	702955	861793	800981	589241	864811	802129	968783	933194	984626	836790	566915	800942	595671	844033	925608	895571	845710
AT2G14170	19	7	122	7	2.42062e+06	1.45411e+06	1.70546e+06	902524	1.81676e+06	494056	1	0.81	0.7		4.01234e+06	1.37488e+06	3.35292e+06	5.04426e+06	494424	1.22374e+06	1.97285e+06	2.31558e+06	1.99462e+06	3.488e+06	1.30933e+06	1.03341e+06	1.11551e+06	2.284e+06	2.11874e+06	1.61606e+06	678669	1.32499e+06	1.59832e+06	1.57052e+06	1.17447e+06	2.59702e+06	2.35504e+06	2.02056e+06	1.89311e+06
AT2G14260	23	7	49	7	1.36473e+06	257219	1.32313e+06	580408	1.48234e+06	988698	0.86	0.79	1.1		1.16878e+06	1.3242e+06	1.04015e+06	1153128	1.77466e+06	1.56572e+06	1.69855e+06	1.23153e+06	1.32589e+06	2.3321e+06	1.49436e+06	1.52435e+06	715401	623640	802584	1.40295e+06	1.68963e+06	607139	1.28913e+06	703185	1.46173e+06	3.17262e+06	1.13538e+06	2.82104e+06	668513
AT2G14720	11	5	54	5	1.07364e+06	235358	933605	120612	1.04268e+06	310274	0.91	0.98	1.12		820963	1.25435e+06		756869	1.25452e+06	864756	1.07505e+06	1.1623e+06	1.40028e+06	1.07813e+06	773439	809712	1.04582e+06	819123	1.03185e+06	998062	912713	454186	946428	805755	1.33092e+06	1.35052e+06	1.25262e+06	970990	1.23005e+06
AT2G15620	47	24	450	24	3.28743e+07	7.12949e+06	4.12584e+07	8.03361e+06	4.60782e+07	9.33728e+06	1.06	1.33	1.14		2.67775e+07	4.07785e+07	2.723e+07	1.94935e+07	3.4932e+07	3.92533e+07	3.97188e+07	3.49462e+07	3.27387e+07	2.51844e+07	3.36375e+07	4.33616e+07	4.4517e+07	4.29394e+07	4.28453e+07	4.7939e+07	4.96432e+07	3.1125e+07	5.72194e+07	3.24756e+07	4.67623e+07	4.83797e+07	5.18705e+07	4.97188e+07	5.10748e+07
AT2G16005	15	2	9	2	1.2814e+06	313536	358604	394412	442214	402578	0.32	0.35	1.21	×	1.60587e+06	1.18467e+06	1.41931e+06	1.78465e+06	1.51858e+06	853640	1.1219e+06	1.03394e+06	1.01008e+06	1.13831e+06	652207	99428.1	179842	206605		125875	107957	918470	860276	827462	209964	129087	96277.8	53961.2
AT2G16600	34	5	220	3	1.4403e+07	3.3333e+06	1.61082e+07	7.16244e+06	1.76517e+07	5.3731e+06	1.2	1.26	1.06		1.91528e+07	1.18369e+07	1.89442e+07	1.44114e+07	1.03264e+07	1.60237e+07	1.58614e+07	1.23417e+07	1.07289e+07	1.25788e+07	3.27465e+07	1.58673e+07	9.64059e+06	1.31189e+07	1.21401e+07	1.51443e+07	1.76292e+07	2.60234e+07	1.12617e+07	2.38613e+07	1.11561e+07	1.49917e+07	1.72783e+07	1.72451e+07	1.9396e+07
AT2G16950	6	4	18	4	338112	295005	570252	391086	960407	489709	2.62	1.45	2.1			182095	913932	304812		298195	506427	117164	44159.5	94400.5	825454	1.17748e+06	305677			393035	625466	1.247e+06	924794	614074	1.29654e+06	1.21827e+06	569956	152133	1.66049e+06
AT2G17200	13	4	22	2	457038	394505	691596	329009	408788	470747	0.08	0.67	0.75		646783	162537	1.03042e+06	685276	872848		97658.9	86019	74761.7	924240	458952							1.19886e+06	139591	784000	149240			73153.8	107887
AT2G17265	16	4	60	4	2.91247e+06	525473	2.25062e+06	992856	2.27017e+06	894493	0.89	0.79	1.08		3.84849e+06	2.81716e+06	2.61617e+06	3.57195e+06	2.08756e+06	2.79641e+06	2.60509e+06	3.011e+06	2.85844e+06	4.68935e+06	2.17757e+06	1.89677e+06	1.80554e+06	1.93014e+06	1.82266e+06	1.79891e+06	1.88401e+06	3.65405e+06	1.76884e+06	3.67276e+06	1.60955e+06	1.94558e+06	2.08436e+06	2.08072e+06	1.34555e+06
AT2G17340	18	6	76	6	2.23012e+06	1.15702e+06	3.18594e+06	1.43951e+06	2.57796e+06	1.10316e+06	0.94	1.1	1.05		1.10559e+06	2.0658e+06	439425	1.37024e+06	1.83547e+06	3.64498e+06	3.76342e+06	2.88469e+06	2.96149e+06	998588	5.72857e+06	3.69077e+06	2.46015e+06	2.921e+06	2.52259e+06	4.4909e+06	2.67497e+06	1.13501e+06	2.13663e+06	988142	2.67015e+06	3.11022e+06	2.84298e+06	3.7923e+06	3.94827e+06
AT2G17390	37	7	112	6	2.04663e+06	1.13765e+06	2.0422e+06	1.11992e+06	1.83281e+06	1.2862e+06	1.08	1.03	1.01		2.65925e+06	685411	2.47784e+06	3.54041e+06	268507	1.51923e+06	1.33456e+06	3.14966e+06	2.78481e+06	2.68603e+06	4.08961e+06	1.613e+06	150100	2.19958e+06	2.30595e+06	1.61761e+06	1.67572e+06	3.57566e+06	585986	3.99635e+06	522332	1.3938e+06	1.55457e+06	1.76198e+06	1.27183e+06
AT2G17420	34	8	64	5	1.88378e+06	683905	2.89884e+06	1.48983e+06	1.98366e+06	1.41025e+06	1.38	0.81	0.6		2.24845e+06	947682	2.59901e+06	2262960	760402	2.08554e+06	1.88626e+06	2.67179e+06	1.49192e+06	2.48598e+06	4.5692e+06	1.18745e+06	1.40651e+06	2.08709e+06	2.25648e+06	5.13191e+06	4.06608e+06	3.46719e+06	3.17413e+06	4.28833e+06	960860	944651	1.11933e+06	877348	1.03742e+06
AT2G17630	18	6	32	3	376918	188162	548858	252959	464370	186074	1.31	1.16	0.87		452439	140425		705144		476136	367712	252969	243601	849651	905164	670708	283249	299048	262269	548372	572401	743626	296457	757295	403277	485371	379091	320337	329504
AT2G17870	14	2	13	2	1.34257e+06	373037	1.196e+06	509239	940480	76758.7	0.86	0.78	0.88		1.22699e+06	1.3623e+06	1.39676e+06	978855	1.52698e+06	1.04662e+06	1.15306e+06	1.16791e+06	2.22363e+06	954009	888691	609890	952839	788827	1.93477e+06	1.71995e+06	1.71899e+06	1.04009e+06	915921	994152	1.01808e+06	934410	941126	811769	868288
AT2G17980	9	4	50	4	915920	393028	1.50132e+06	1.18287e+06	1.00378e+06	323838	1.29	1.09	0.82			1.18161e+06			750817	1.56351e+06	877417	530817	591347			1.07555e+06	1.26257e+06	833495	748862	3.58609e+06			1.37252e+06		1.34899e+06	944659	1.00704e+06	831536	517934
AT2G18040	34	4	85	4	7.2769e+06	1.14935e+06	8.15004e+06	1.63681e+06	8.54786e+06	1.81973e+06	0.89	1.1	1.2		5.10619e+06	7.78869e+06	7.10132e+06	7.36808e+06	6.32844e+06	8.38813e+06	6.49893e+06	8.58643e+06	8.32589e+06	6.18022e+06	6.06495e+06	1.12294e+07	8.9221e+06	8.43195e+06	7.71827e+06	8.08268e+06	8.57075e+06	6.2105e+06	9.02903e+06	6.61745e+06	8.24333e+06	1.0798e+07	8.17476e+06	7.92104e+06	1.13887e+07
AT2G18110	32	7	113	2	591130	182090	1.19227e+06	487049	687139	151667	1.77	1.24	0.63		574436	859542	225699	761541	491663	689761	652811	529507	535208	689600	1.63277e+06	1.60264e+06	666737	808172	792579	1.67681e+06	1.66887e+06	473025	774232	935875	663731	786309	735536	526991	601415
AT2G18510	8	2	13	2	652384	332852	880699	270931	773261	189014	1.33	1.41	0.95		612645		1.28121e+06	644104	325810	841578	839766	368089	305863	594619	980717	1.25876e+06		567162	660267	1.03983e+06	1.06354e+06	1.07419e+06		751905			806885	645913	587409
AT2G18740	38	2	15	2	169477	183992	268633	374590	141191	92758.2	0.8	1.16	1.44		95427.6			543728		123431	91421.1	81577.1	81277.9	936593	144435		60853.2	95149.7	106136			198676	22035.9	308586		75637.3	126197	153722	103483
AT2G18960	38	31	799	6	6.12539e+06	1.60674e+06	6.13165e+06	1.63505e+06	6.08448e+06	1.53327e+06	0.93	0.98	1		4.40837e+06	7.11289e+06	4.71015e+06	3.50708e+06	7.63204e+06	7.80737e+06	7.73582e+06	5.80914e+06	6.40568e+06	3.53917e+06	4.03547e+06	5.84082e+06	8.33568e+06	7.12443e+06	6.27028e+06	7.34117e+06	6.56619e+06	3.59371e+06	5.93628e+06	3.87581e+06	7.33243e+06	7.56258e+06	6.91323e+06	6.52171e+06	6.94009e+06
AT2G18990	17	2	15	2	382730	138388	474377	252495	390422	106338	1.05	1.07	1.11		198627	466610		203806	424146	406836	424826	323003	613984	267611	317343	247184	456527	379122	393401	827370	906458	283169	562287	239560	384640	411003	507882	372038	362795
AT2G19520	22	8	45	8	1.67011e+06	923628	2.59433e+06	1.20202e+06	1.60426e+06	845978	1.53	0.91	0.68		452307	2.61631e+06		324009	1.61561e+06	2.63603e+06	2.53429e+06	1.38373e+06	1.7986e+06	1.0743e+06	2.25062e+06	1.53616e+06	2.15933e+06	2.55209e+06	2.43151e+06	4.3284e+06	4.42221e+06	262511	2.21359e+06	238043	1.83761e+06	1.9841e+06	2.25732e+06	2.01997e+06	2.02091e+06
AT2G19730	34	4	213	4	4.76494e+07	8.72718e+06	3.67384e+07	9.51794e+06	4.07678e+07	1.01283e+07	0.87	1.09	1.25		5.61481e+07	4.13383e+07	5.84351e+07	6.05376e+07	3.46385e+07	4.31968e+07	4.41178e+07	4.60511e+07	4.43816e+07	5.36243e+07	3.28047e+07	2.595e+07	3.55494e+07	4.13563e+07	4.5916e+07	2.86142e+07	3.00923e+07	2.50823e+07	4.21312e+07	2.47321e+07	4.29408e+07	4.53799e+07	4.80718e+07	4.97262e+07	4.80783e+07
AT2G19760	35	5	177	5	8.4366e+06	1.26676e+06	7.55228e+06	2.50886e+06	7.34844e+06	1.49913e+06	0.55	0.81	1.96		9.59749e+06	6.9942e+06	8.4199e+06	8.10614e+06	7.56914e+06	6.8196e+06	9.05855e+06	8.57706e+06	1.07873e+07	9.44838e+06	9.59551e+06	9.69688e+06	3.34647e+06	4.75381e+06	5.8788e+06	8.90696e+06	8.79147e+06	7.06263e+06	4.28235e+06	8.33471e+06	8.54525e+06	7.56566e+06	9.19207e+06	6.90235e+06	6.90252e+06
AT2G19900	12	5	64	3	455644	197688	373431	317701	418065	283992	0.89	0.97	1.23		533006			759765		266817	570978	285185	318114	936021	643187		84542.7	383311	332072	117024	117858	704237		919260	128037	329529	311567	297134	236691
AT2G19940	42	12	110	12	8.62804e+06	8.16196e+06	7.42088e+06	3.63378e+06	7.67618e+06	5.34678e+06	1.18	0.97	0.9		2.3481e+07	3.99614e+06	7.92154e+06	2.20495e+07	3.69126e+06	5.98784e+06	3.1327e+06	3.86007e+06	3.53235e+06	1.40308e+07	9.37053e+06	7.52181e+06	4.48846e+06	3.03849e+06	3.66517e+06	8.8646e+06	8.38715e+06	1.38781e+07	3.18954e+06	1.81376e+07	5.82303e+06	4.21601e+06	4.62415e+06	5.55056e+06	5.9905e+06
AT2G20140	46	16	240	16	1.08519e+07	811797	1.12002e+07	3.9651e+06	1.11949e+07	1.33507e+06	0.94	1.09	1.06		1.0567e+07	1.00293e+07	9.48628e+06	1.11279e+07	1.11208e+07	1.22614e+07	1.15236e+07	1.09359e+07	1.06153e+07	1.70016e+07	1.75311e+07	6.19442e+06	9.53802e+06	1.00409e+07	1.05509e+07	9.53047e+06	9.21451e+06	1.21857e+07	8.06881e+06	1.21237e+07	1.09278e+07	1.16837e+07	1.13179e+07	1.19117e+07	1.13395e+07
AT2G20190	3	3	30	3	195331	51522.3	226982	98021.5	198194	67252.4	1.17	1.08	0.84		209383	299872		180257	221660	143070	197380	173246	137782	191827	74751.3	320712	402390	236162	183878	213270	192865	211879	162543	158175	349036	223517	168487	175401	136517
AT2G20230	11	2	22	2	1.39884e+06	489147	891565	484269	1.21574e+06	250146	0.48	0.98	1.8		1.22077e+06	1.05739e+06	2.43049e+06	1093898	1.27071e+06	1.02421e+06	1.1455e+06	2.01749e+06	1.3291e+06	978099		318602	1.54208e+06	1.24536e+06	1.20987e+06	283662	663275	945533	1.06431e+06	1.05148e+06	1.33213e+06	1.07994e+06	1.09166e+06	1.55103e+06	1.6098e+06
AT2G20260	48	4	176	3	1.38711e+07	2.41258e+06	1.92985e+07	7.63316e+06	1.46894e+07	716845	1.15	1.15	0.99		1.16246e+07	1.3483e+07	1.54784e+07	1.10376e+07	1.06717e+07	1.57776e+07	1.78627e+07	1.40804e+07	1.48239e+07	1.15084e+07	3.15077e+07	2.35686e+07	1.20448e+07	1.31584e+07	1.34973e+07	2.39542e+07	2.51487e+07	1.49573e+07	1.35196e+07	1.43991e+07	1.44945e+07	1.48622e+07	1.45826e+07	1.46016e+07	1.60985e+07
AT2G20270	31	3	74	3	3.29019e+06	1.08415e+06	4.7082e+06	1.70381e+06	4.36607e+06	1.22389e+06	1.43	1.09	1.01		1.71203e+06	3.47547e+06	1.71962e+06	3.18175e+06	4.73386e+06	3.11974e+06	3.46869e+06	3.414e+06	4.78658e+06	3.78325e+06	6.99793e+06	6.04551e+06	3.43726e+06	2.64204e+06	2.85309e+06	5.89037e+06	6.01613e+06	7.00803e+06	4.20012e+06	3.21242e+06	3.19451e+06	4.34632e+06	4.56941e+06	4.78055e+06	3.6172e+06
AT2G20360	32	9	172	9	1.35159e+07	4.61569e+06	1.00947e+07	3.1483e+06	1.35376e+07	3.78674e+06	0.79	1.05	1.37		2.01389e+07	1.02094e+07	1.93077e+07	1.93706e+07	1.10203e+07	1.05507e+07	1.16588e+07	9.44666e+06	9.93975e+06	1.73191e+07	1.1663e+07	8.32025e+06	8.7525e+06	9.08165e+06	9.53321e+06	7.926e+06	8.16162e+06	2.04377e+07	1.26699e+07	1.8429e+07	1.07706e+07	1.20687e+07	1.27807e+07	1.03359e+07	1.08085e+07
AT2G20420	42	15	217	15	2.19245e+07	3.69902e+06	1.88298e+07	2.09297e+06	2.03134e+07	5.75674e+06	0.91	1.04	1.02		2.62723e+07	2.42898e+07	2.46202e+07	2.72915e+07	1.73576e+07	1.99216e+07	1.98399e+07	1.95505e+07	1.81771e+07	2.21482e+07	2.18231e+07	1.81637e+07	1.74513e+07	1.63026e+07	1.76197e+07	1.89876e+07	1.81424e+07	2.89191e+07	1.60097e+07	2.9942e+07	1.67761e+07	1.63832e+07	1.67692e+07	1.78772e+07	1.98303e+07
AT2G20450	35	5	111	2	3.16754e+06	1.53135e+06	2.25867e+06	1.46966e+06	1.88879e+06	1.66762e+06	0.73	0.35	1.79		3.63374e+06	1.8388e+06	4.92807e+06	3.63396e+06			4.14281e+06		827867	3.6952e+06	3.43121e+06	3.62608e+06	550058			1.11316e+06	1.13632e+06	3.33164e+06	3.22434e+06	3.64422e+06	549943	466472			116146
AT2G20490	44	2	26	2	1.97834e+06	669884	1.93052e+06	521175	2.1913e+06	506002	1.21	1.04	1.01		1.32374e+06	2.73274e+06	1.59351e+06	1.08538e+06	3.04098e+06	1.58203e+06	1.72207e+06	2.36718e+06	2.35743e+06	2.04033e+06	2.88321e+06	1.63737e+06	2.20526e+06	1.75519e+06	1.87695e+06	1.04627e+06	1.99958e+06	2.39469e+06	1.65583e+06	2.80263e+06	2.83611e+06	1.47806e+06	1.86358e+06	2.41054e+06	2.08896e+06
AT2G20580	15	9	128	6	1.00464e+07	2.21889e+06	9.60336e+06	3.17318e+06	8.93191e+06	2.76464e+06	1.18	1.06	0.96		1.02532e+07	9.17276e+06	1.11292e+07	9.69064e+06	1.06684e+07	1.12264e+07	1.26752e+07	4.75884e+06	1.08428e+07	1.04731e+07	1.46054e+07	5.05486e+06	1.16233e+07	1.21615e+07	8.58652e+06	6.69668e+06	7.62563e+06	1.01082e+07	1.45125e+07	8.98662e+06	1.04367e+07	6.699e+06	6.6566e+06	7.83214e+06	6.22344e+06
AT2G20610	23	7	57	7	2.22251e+06	329838	2.20899e+06	404613	2.00379e+06	788430	1.24	1.25	0.91		2.10006e+06	2.00813e+06	1.82391e+06	2.24905e+06	1.79758e+06	2.69509e+06	2.2274e+06	2.67416e+06	2.42719e+06	2.49329e+06	2.82732e+06	1.62916e+06	1.89374e+06	2.33071e+06	2.52394e+06	2.11835e+06	1.85542e+06	3.08337e+06	1.51186e+06	3.32977e+06	1.16474e+06	1.86335e+06	1.87631e+06	1.84572e+06	1.35519e+06
AT2G20630	18	4	21	4	2.33302e+06	977699	1.53007e+06	508716	2.12714e+06	707086	1	1	1.18		2.62965e+06	2.09691e+06	1.86401e+06	1.81931e+06	230444	3.37697e+06	2.76527e+06	3.35526e+06	2.85941e+06	1.33712e+06	1.68274e+06	1.24897e+06	946709	2.11985e+06	2.42803e+06	1.17708e+06	1.30005e+06	1.6222e+06		1.90574e+06	881276	2.60429e+06	2.61308e+06	2.92385e+06	2.33951e+06
AT2G20690	6	2	8	2	2.29242e+06	525852	1.89837e+06	941919	1.86051e+06	335721	0.89	0.92	1.35		2.62031e+06	2.64626e+06	2.97199e+06	2.99398e+06	2.15222e+06	1.69698e+06	2.00919e+06	1.88462e+06	1.65624e+06	1.55199e+06	2.35233e+06	3.28781e+06	1.70378e+06	1.41188e+06	1.55195e+06	2.97684e+06	350393	1.98197e+06	2.17487e+06	1.57559e+06	1.57862e+06	2.26194e+06	2.23357e+06	1.47794e+06	1.59961e+06
AT2G20760	8	3	39	3	1.57919e+07	1.18739e+07	1.30986e+07	9.13494e+06	1.32723e+07	8.01457e+06	0.79	0.95	1.23		1.04811e+06	2.93586e+07	1.28314e+06	847017	2.28834e+07	2.53114e+07	2.80316e+07	1.70841e+07	1.62798e+07	1.14804e+06	1.47223e+06	1.24839e+07	2.44636e+07	2.25768e+07	2.16458e+07	1.01877e+07	1.08104e+07	933029	2.27457e+07	1.20944e+06	1.9474e+07	1.4919e+07	1.39571e+07	1.65789e+07	1.63615e+07
AT2G20860	14	3	33	3	1.37412e+06	553833	583095	489415	220967	24727	0.54	0.95	1.62		1.35574e+06	1.65312e+06	820719	1.5035e+06	1.12805e+06	1.73856e+06	2.49928e+06	904898	763255	1.4144e+06	407408	152347	1.28466e+06	476812	456811	168897	303427	218853	219063	236033	176353	264412	218831	208955	225234
AT2G20890	24	7	110	7	1.10788e+07	2.48982e+06	1.11358e+07	2.19665e+06	1.09914e+07	2.10743e+06	1.07	1.02	0.86		1.21635e+07	1.00741e+07	1.50096e+07	1.28689e+07	1.39434e+07	7.80339e+06	9.00093e+06	9.51074e+06	9.33482e+06	1.36496e+07	1.42165e+07	1.20139e+07	8.81689e+06	7.88901e+06	1.03904e+07	1.046e+07	1.16504e+07	1.2866e+07	9.07281e+06	1.37211e+07	1.31453e+07	8.94325e+06	8.2335e+06	1.09431e+07	1.10064e+07
AT2G20920	14	2	11	2	123394	67935	256631	93017.3	577621	535178	0.82	2.02	1.73			169602			21379.7	198471	106819	120698				322118		119442		280722	304242	1.48381e+06	31303.8	1.16319e+06	453341	366835	342436		202429
AT2G20990	16	8	68	8	2.00002e+06	617187	1.52146e+06	500582	1.75065e+06	285449	0.86	0.94	1.19		2.50082e+06	2.52116e+06	1.73168e+06	3.21667e+06	1.92049e+06	1.41463e+06	1.38036e+06	1.60894e+06	1.70541e+06	1.64923e+06	1.71588e+06	2.15197e+06	940637	878372	1.09682e+06	2.12341e+06	1.61539e+06	2.24633e+06	1.87991e+06	1.93591e+06	1.5021e+06	1.87744e+06	1.67844e+06	1.42346e+06	1.46164e+06
AT2G21060	27	3	19	2	3.14687e+06	1.73012e+06	2.65061e+06	843731	2.64119e+06	1.03359e+06	1.11	1.17	0.96		4.82742e+06	329595	5.62931e+06	4.80377e+06	1.91184e+06	2.40506e+06	3.90947e+06	2.15e+06	2.35533e+06	1.14631e+06	3.83256e+06	3.18858e+06	2.25617e+06	2.1725e+06	2.29878e+06	3.06252e+06	3.24745e+06	1.75367e+06	2.53289e+06	5.08589e+06	1.92883e+06	2.497e+06	2.4383e+06	2.27782e+06	2.61514e+06
AT2G21170	57	14	470	13	1.03885e+08	1.5926e+07	1.01018e+08	2.2388e+07	1.14367e+08	2.03438e+07	0.9	1.02	1.13		1.13138e+08	9.22403e+07	1.07466e+08	9.92374e+07	1.11966e+08	9.34433e+07	7.33891e+07	1.19855e+08	1.24234e+08	1.08888e+08	1.14844e+08	1.0847e+08	1.16812e+08	1.08803e+08	1.17639e+08	7.65627e+07	5.61227e+07	1.05295e+08	1.21624e+08	1.14309e+08	6.80054e+07	1.22483e+08	1.25146e+08	1.29445e+08	1.28627e+08
AT2G21250	14	4	12	4	767385	395480	933288	351542	1.25345e+06	289567	1.06	1.62	1.39	×	709284	387272	202804	486910	1.18657e+06	897132	550571	1.15913e+06	1.32679e+06	763149	759977	844801	1.28943e+06	1.27752e+06	1.34437e+06	316884	870175	943381	1.74286e+06	899864	1.21154e+06	1.43261e+06	1.0332e+06	1.45557e+06	1.30857e+06
AT2G21330	43	17	1274	8	1.13147e+08	1.72228e+07	1.06484e+08	2.56193e+07	9.27672e+07	7.19648e+06	0.9	1	0.97		9.78755e+07	1.11144e+08	1.38625e+08	1.41572e+08	1.23404e+08	9.87004e+07	1.04449e+08	1.03197e+08	9.93608e+07	8.83929e+07	1.68057e+08	1.0784e+08	1.00193e+08	9.08785e+07	9.66749e+07	9.78535e+07	1.01984e+08	8.91641e+07	1.06656e+08	8.16478e+07	9.34702e+07	8.84954e+07	9.23701e+07	9.63045e+07	9.403e+07
AT2G21385	12	4	28	4	3.24538e+06	1.20149e+06	2.40981e+06	1.12696e+06	2.96304e+06	752528	0.93	0.94	1.27		2.37915e+06	3.65036e+06	1.98533e+06	3.48078e+06	5.28632e+06	2.7884e+06	2.47534e+06	4.95943e+06	2.20333e+06	2.49838e+06	1.59034e+06	1.38478e+06	3.61676e+06	3.70222e+06	3.76351e+06	1.33162e+06	1.39089e+06	2.51817e+06	3.0378e+06	3.50381e+06	3.91654e+06	2.42887e+06	1.5744e+06	3.24737e+06	3.47734e+06
AT2G21390	16	13	166	9	5.38143e+06	2.52977e+06	4.93804e+06	1.34512e+06	3.51979e+06	863844	1.06	0.8	0.73		3.94784e+06	6.51706e+06	1.41155e+06	2.79439e+06	3.82042e+06	8.92028e+06	8.15809e+06	6.94364e+06	5.91961e+06	4.19742e+06	2.38426e+06	4.25209e+06	6.07209e+06	6.60296e+06	5.62403e+06	5.67223e+06	4.69929e+06	3.40475e+06	2.80634e+06	2.32276e+06	4.00037e+06	5.2333e+06	3.71009e+06	3.32038e+06	3.36037e+06
AT2G21490	34	2	38	2	993279	568691	802080	429086	859529	421929	0.9	0.8	0.82		1.31259e+06	160228	135236	1.26874e+06	511966	1.53047e+06	1.09465e+06	1.40043e+06	1.5252e+06	696280	678061	768840	660685	1.68629e+06	1.14642e+06	414093	365967	863613	370363	1.13703e+06	506698	484252	687078	1.51562e+06	1.31158e+06
AT2G21530	37	5	154	5	9.47828e+06	1.3916e+06	1.20484e+07	1.29774e+06	1.37693e+07	2.00649e+06	1.18	1.38	1.23	×	1.00907e+07	8.1634e+06	9.84205e+06	1.03967e+07	1.19906e+07	7.93618e+06	7.72323e+06	9.02327e+06	1.01385e+07	1.10232e+07	1.03519e+07	1.24165e+07	1.44771e+07	1.09061e+07	1.25674e+07	1.20979e+07	1.25473e+07	1.12746e+07	1.65742e+07	1.11686e+07	1.5674e+07	1.251e+07	1.51872e+07	1.40798e+07	1.36861e+07
AT2G21580	32	6	149	3	3.38499e+06	708642	3.03133e+06	1.09388e+06	3.64515e+06	878872	0.6	1.11	1.72		3.70824e+06	2.97918e+06	4.5226e+06	4.01133e+06	2.37216e+06	4.03525e+06	2.81722e+06	3.0754e+06	2.94355e+06	4.71897e+06	3.96921e+06	1.45683e+06	3.55812e+06	3.24016e+06	3.05549e+06	2.44849e+06	1.8034e+06	4.22751e+06	2.47184e+06	5.28696e+06	2.66526e+06	3.73321e+06	3.68276e+06	3.60556e+06	3.48813e+06
AT2G21620	47	6	88	6	1.47436e+06	518179	992060	667453	1.52052e+06	578596	0.72	1.04	1.44		691526	1.40652e+06		890750	1.12944e+06	1.84381e+06	1.91388e+06	1.92647e+06	1.99252e+06	1.13932e+06	293994	435154	1.49789e+06	1.8459e+06	1.83661e+06	445691	441930	452130	1.38906e+06	978942	1.63499e+06	1.71386e+06	1.69055e+06	2.23479e+06	2.06988e+06
AT2G21660	56	7	221	5	2.54163e+07	5.59612e+06	3.37832e+07	8.42566e+06	3.03154e+07	2.91592e+06	0.92	1.32	1		1.80547e+07	2.52301e+07	3.08686e+07	1.76653e+07	2.09042e+07	3.12636e+07	3.24093e+07	2.52024e+07	2.71483e+07	2.22306e+07	5.09657e+07	3.23791e+07	3.25784e+07	2.65613e+07	3.31888e+07	3.68175e+07	3.55444e+07	3.06586e+07	3.03711e+07	2.92804e+07	2.97953e+07	3.6628e+07	3.0901e+07	2.82748e+07	2.66141e+07
AT2G21870	32	7	93	7	8.29914e+06	3.85897e+06	8.83724e+06	7.22543e+06	8.3005e+06	3.35938e+06	0.64	1	1.53		5.01814e+06	1.45559e+07	4.81624e+06	6.75453e+06	5.32007e+06	7.13635e+06	1.45697e+07	6.65524e+06	9.86612e+06	6.42047e+06	3.9387e+06	1.74606e+07	2.22778e+07	8.48104e+06	5.48487e+06	1.28097e+06	5.35345e+06	5.13201e+06	3.84067e+06	6.63205e+06	1.39422e+07	7.43558e+06	1.01187e+07	1.14888e+07	7.81396e+06
AT2G22125	5	7	33	7	636577	327149	835164	363898	681887	264979	1.18	1.19	0.98		266967	1.0896e+06		280789	936649	517597	327271	818800	854947	389468	1.5801e+06	676278	567688	678543	884221	847347	1.05767e+06	362094	675967	305533	633896	1.07042e+06	965069	795335	646784
AT2G22170	22	4	111	3	1.86599e+07	2.41742e+06	1.52282e+07	6.38792e+06	1.74129e+07	1.75982e+06	0.95	1.01	0.98		1.70562e+07	1.98818e+07	1.75531e+07	1.94561e+07	2.35359e+07	1.49736e+07	1.69944e+07	1.91851e+07	1.93027e+07	1.50721e+07	2.42897e+07	1.79203e+07	8.51887e+06	7.84133e+06	8.13228e+06	2.04098e+07	1.96411e+07	1.40085e+07	1.8007e+07	1.91353e+07	1.88219e+07	1.58648e+07	1.67009e+07	1.83826e+07	1.83824e+07
AT2G22230	16	3	115	2	4.69087e+06	455737	4.45448e+06	809450	4.27148e+06	212302	0.96	0.93	1.14		4.44341e+06	4.91502e+06	4.17798e+06	3.89194e+06	4.90175e+06	4.70068e+06	5.41826e+06	4.87522e+06	4.89357e+06	4.87235e+06	3.2703e+06	4.09952e+06	5.09358e+06	5.33701e+06	5.34193e+06	4.00996e+06	3.61121e+06	4.27368e+06	4.63391e+06	3.95144e+06	4.17563e+06	4.32077e+06	4.39039e+06	4.36972e+06	4.05628e+06
AT2G22250	18	7	66	7	4.73453e+06	790555	3.99301e+06	1.03514e+06	4.16562e+06	552792	0.97	1.01	1.1		3.42738e+06	4.05278e+06	4.20629e+06	6.09523e+06	4.99657e+06	4.54354e+06	4.74812e+06	5.3603e+06	5.18056e+06	3.10882e+06	2.56899e+06	2.93778e+06	5.61188e+06	4.37157e+06	4.19432e+06	4.79292e+06	4.35777e+06	3.66666e+06	4.67232e+06	3.38906e+06	4.2557e+06	4.71433e+06	4.88401e+06	3.74508e+06	3.99777e+06
AT2G22400	6	3	30	3	368024	156537	1.24037e+06	633805	184908	81600.1	2.29	0.79	0.76	×	430492	161159	515993	235740	602702	303965	326114			457594	359693	2.06411e+06	1.33088e+06	1.00182e+06	1.09764e+06	1.90721e+06	1.70399e+06	127846	359582	129738		184783	198718	141746	151942
AT2G22450	8	4	31	3	391209	165471	409243	81193.9	461391	172968	1.35	1.48	0.96		386198	726042		365820	258912	388027	406014	207447		481405	431757	488554	425406	259272	335306	374383	477858	702010	500340	478263	678562	283770	251275	495779	301129
AT2G22475	9	2	11	2	1.3748e+06	2.21604e+06	1.93142e+06	2.23144e+06	4.06318e+06	2.21559e+06	1.4	2.96	2.1						327075	192992	210358	5.31159e+06	831985	265765	405628	310760	4.72594e+06	5.30856e+06	2.25369e+06	249570		167083	5.18388e+06		4.46023e+06	5.54049e+06	1.73468e+06	5.53574e+06	5.82018e+06
AT2G22780	30	5	93	5	3.52081e+06	1.06789e+06	2.9209e+06	813630	2.39345e+06	447250	0.84	0.83	0.72		3.40981e+06	3.43162e+06	1.09427e+06	2.91674e+06	3.54347e+06	4.47788e+06	4.67376e+06	4.09272e+06	4.04701e+06	2.78279e+06	2.62022e+06	1.3465e+06	4.09307e+06	3.46879e+06	3.48959e+06	2.85447e+06	2.71178e+06	2.68129e+06	1.66685e+06	2.17813e+06	2.23275e+06	1.98787e+06	2.63855e+06	2.9736e+06	2.78854e+06
AT2G22990	15	4	16	4	1.28441e+06	642151	1.59543e+06	874261	940114	1.05342e+06	0.82	0.74	0.73		2.04145e+06	403785	2.10795e+06	1.70979e+06	252530	1.16892e+06	1.24076e+06	1.38397e+06	1.25056e+06	1.80399e+06	3.33086e+06	1.81142e+06	691984	862661	772160	1.45139e+06	2.03901e+06	2.294e+06	122651	1.86371e+06			113412		306798
AT2G23070	15	5	34	2	1.59929e+06	850790	1.74578e+06	484467	1.30725e+06	597012	1.01	0.88	1.02		619157	2.91805e+06	247729	931708	1.83914e+06	1.62616e+06	1.85068e+06	2.28421e+06	2.07681e+06	789296	1.92936e+06	1.3866e+06	1.67982e+06	1.85349e+06	1.81224e+06	2.35993e+06	2.15546e+06	300197	1.78696e+06	557264	1.30587e+06	1.39349e+06	2.0253e+06	1.70669e+06	1.3822e+06
AT2G23350	23	10	139	9	1.01971e+07	2.42963e+06	1.2219e+07	1.99926e+06	8.47301e+06	1.93185e+06	1.17	1.06	0.83		7.94165e+06	1.35738e+07	7.00823e+06	7.20014e+06	1.33141e+07	1.00235e+07	1.0455e+07	1.09953e+07	1.12626e+07	1.18727e+07	9.26298e+06	1.47679e+07	1.35216e+07	9.59536e+06	1.18162e+07	1.40955e+07	1.28198e+07	1.14986e+07	6.23677e+06	9.79184e+06	5.69133e+06	9.91341e+06	7.89367e+06	8.55843e+06	8.19996e+06
AT2G23600	15	3	67	3	6.53822e+06	1.09916e+06	7.72507e+06	1.68929e+06	7.0754e+06	646906	1.34	1.04	0.85		6.22878e+06	5.25105e+06	4.94398e+06	5.8764e+06	7.81468e+06	7.73445e+06	7.83035e+06	6.26654e+06	6.8978e+06	5.63238e+06	7.23526e+06	7.45424e+06	9.19571e+06	9.30869e+06	1.03158e+07	6.37274e+06	6.28569e+06	7.27217e+06	7.73893e+06	5.7173e+06	6.97493e+06	7.77641e+06	7.22498e+06	6.79071e+06	7.10776e+06
AT2G23610	15	3	21	3	823957	334878	1.06122e+06	620163	555443	210331	1.54	0.67	0.52		416400	623899	634049	587328	1.29126e+06	1.27102e+06	816908	593580	1.18116e+06	479182	939040	355646	2.03743e+06	749281	928443	1.06049e+06	1.94029e+06	773455	489699	425902	700201	649333	591676	118827	694454
AT2G23930	28	2	26	2	1.07913e+06	333993	2.44471e+06	192951	1.91683e+06	627995	1.97	1.78	0.82	×	1.01646e+06	747450	1.57762e+06	1.04566e+06	949120	650614	835829	1.41447e+06	1.47496e+06	2.49785e+06	2.32846e+06	2.30452e+06	2.72359e+06	2.41331e+06	2.73889e+06	2.24323e+06	2.30785e+06	867301	1.80023e+06	1.10079e+06	2.15848e+06	2.01893e+06	2.38089e+06	2.44956e+06	2.55843e+06
AT2G24020	25	3	29	3	1.29258e+06	480953	1.07746e+06	699064	1.19859e+06	293975	0.69	0.88	1.38		761668	648886	834592	1.28028e+06	1.55871e+06	1.25468e+06	1.40411e+06	2.00837e+06	1.88196e+06	1.2804e+06	455647	502251	1.86424e+06	1.80753e+06	1.87584e+06	412088	421727	870248	1.06546e+06	1.33382e+06	1.58908e+06	933701	883177	1.40254e+06	1.51068e+06
AT2G24050	9	5	28	5	1.12711e+06	606726	989465	436446	905847	434616	0.8	1.03	1.37		287951	1.77791e+06	1.7072e+06	216421	1.90343e+06	1.15674e+06	947780	1.00313e+06	1.14341e+06	603311	417995	1.59421e+06	1.64127e+06	980248	1.0523e+06	791276	835112	323503	1.49204e+06	261131	1.33477e+06	896796	953269	1.09861e+06	886661
AT2G24060	13	4	28	4	1.12234e+06	609573	1.46696e+06	621381	1.03159e+06	585990	1.19	0.92	0.7		1.10765e+06	1.77918e+06	1.32492e+06	392510	670405	1.67835e+06	1.762e+06	111592	1.27442e+06	828579	910380	1.92129e+06	1.09323e+06	1.19254e+06	1.16119e+06	2.4463e+06	2.18214e+06	950394	1.62732e+06	366447	518330	1.48614e+06	1.96353e+06	677719	662805
AT2G24090	14	2	26	2	7.33547e+06	5.59642e+06	7.01628e+06	3.73624e+06	8.52247e+06	4.00786e+06	0.81	1.07	1.75		9.25669e+06	6.39638e+06	114939	20689731	4.39577e+06	6.00305e+06	5.15813e+06	6.74321e+06	7.26133e+06	1.54726e+07	7.84586e+06	3.42191e+06	5.69496e+06	7.20905e+06	6.2616e+06	3.88816e+06	6.33614e+06	1.41489e+07	6.72015e+06	1.56669e+07	5.00174e+06	6.59509e+06	6.68541e+06	7.01472e+06	6.34683e+06
AT2G24200	31	10	252	7	2.21226e+07	5.81245e+06	1.83181e+07	2.085e+06	2.29358e+07	9.42547e+06	1.1	1.07	0.92		2.21246e+07	1.79915e+07	2.09402e+07	3.70328e+07	1.78856e+07	2.18225e+07	2.1584e+07	2.05443e+07	1.91774e+07	1.8926e+07	1.93889e+07	1.37124e+07	1.81812e+07	1.84964e+07	1.75959e+07	2.06792e+07	1.9565e+07	4.56305e+07	1.65051e+07	2.15228e+07	1.73869e+07	1.93406e+07	2.33376e+07	2.05681e+07	1.91949e+07
AT2G24270	45	16	464	16	2.74081e+07	5.04564e+06	3.10223e+07	4.42486e+06	2.76099e+07	2.53692e+06	1.02	1.06	0.99		2.2075e+07	2.52588e+07	2.39575e+07	2.63569e+07	2.20911e+07	2.75205e+07	2.86069e+07	3.52745e+07	3.55318e+07	2.41507e+07	3.03423e+07	2.92464e+07	3.04208e+07	2.85612e+07	3.16561e+07	3.46315e+07	3.91693e+07	2.43663e+07	3.14416e+07	2.42279e+07	2.78799e+07	2.75775e+07	2.67961e+07	2.82956e+07	3.02941e+07
AT2G24420	9	3	31	3	3.47447e+06	1.24865e+06	3.73454e+06	1.04917e+06	3.51966e+06	636033	0.89	1	0.92		2.28296e+06	5.37583e+06	4.02367e+06	2.11586e+06	2.92828e+06	4.88017e+06	4.44524e+06	2.0723e+06	3.14595e+06	2.68474e+06	3.60301e+06	2.75684e+06	5.08185e+06	2.79486e+06	3.19874e+06	4.75735e+06	4.99889e+06	3.60948e+06	3.00335e+06	2.54818e+06	3.04764e+06	3.57055e+06	4.44271e+06	3.70834e+06	4.227e+06
AT2G24580	12	3	26	3	436722	56639.8	532265	305445	680659	564232	0.98	0.99	0.95			399366			344568	440607	456067	497449	482278	79108.9		876863	323374	399425	418857	850591	777638	118680	1.53435e+06		1.44522e+06	419833	379475	426373	440685
AT2G24820	11	4	107	4	4.01252e+06	658985	4.13624e+06	1.00402e+06	3.29249e+06	708499	0.92	0.8	0.93		3.88862e+06	4.53575e+06	4.07017e+06	3.88411e+06	4.90795e+06	2.88726e+06	4.5749e+06	4.21219e+06	3.1517e+06	5.88647e+06	3.20238e+06	3.68698e+06	4.98398e+06	3.32993e+06	4.99113e+06	3.4012e+06	3.60787e+06	4.60544e+06	3.17182e+06	3.62515e+06	2.77217e+06	2.82334e+06	3.58087e+06	2.26763e+06	3.49346e+06
AT2G24940	78	5	37	5	3.09403e+06	795121	3.7603e+06	1.20156e+06	2.95324e+06	908355	0.91	0.97	1.14		2.91573e+06	3.54486e+06	3.41464e+06	3.38543e+06	4.07161e+06	2.07285e+06	2.17114e+06	2.19123e+06	4.07878e+06	3.43093e+06	5.47384e+06	4.48826e+06	3.07961e+06	2.55e+06	1.96657e+06	4.2732e+06	4.81999e+06	4.6584e+06	3.29154e+06	3.76072e+06	2.40806e+06	2.6417e+06	2.61668e+06	1.79256e+06	2.45628e+06
AT2G25080	23	7	56	6	2.26835e+06	1.65169e+06	9.23725e+06	1.61816e+07	2.93507e+06	1.45822e+06	1.4	1.26	0.96		286339	3.27206e+06	135048	626074	4.83354e+06	2.39853e+06	2.19695e+06	3.95394e+06	2.71266e+06	1.22457e+06	3.5966e+06	4.92144e+07	4.02942e+06	4.02398e+06	3.68214e+06	3.93855e+06	4.18837e+06	514737	3.27098e+06	756689	3.91638e+06	3.23548e+06	4.05143e+06	4.1229e+06	3.61194e+06
AT2G25450	24	4	28	4	668694	434063	1.29902e+06	900666	739659	725287	2.97	1.52	0.38		1.33548e+06	197826	1.10591e+06	1.15017e+06	606828	262168	721453	289028	349378	1.73701e+06	2.06276e+06	1.64116e+06	380214	93399.9	235203	2.07202e+06	2.17036e+06	1.6167e+06	117772	1.88087e+06	1.27604e+06	223362	272462	286338	243730
AT2G25840	18	4	23	4	2.0855e+06	1.59097e+06	1.68258e+06	1.03432e+06	1.74777e+06	1.59098e+06	0.94	0.9	0.93		4.00292e+06	974163	3.62108e+06	4.83061e+06	1.11643e+06	741846	970148	1.05584e+06	1.45648e+06	3.17636e+06	3.38158e+06	906356	552776	1.21943e+06	1.22615e+06	1.52631e+06	1.47165e+06	4.67303e+06	1.05309e+06	3.92974e+06	925562	796668	791924	848638	963481
AT2G25870	8	3	31	3	164284	101719	370976	252578	1.77563e+06	3.30759e+06	2.99	10.81	1.18		191121	126763	329135	207222	41631.6	89834.7				241487		438986	773995	420370	551064	62535.6	108392	9.94354e+06	711320	223252	858252	773537	794791	481641	418711
AT2G25970	12	7	50	7	2.62768e+07	1.73002e+07	2.4178e+07	2.07818e+07	4.13105e+07	2.30689e+07	1.07	1.06	1.12		3.23405e+06	3.52575e+07	3.26672e+06	3.43378e+06	4.00389e+07	3.65298e+07	3.89289e+07	3.60783e+07	3.97236e+07	4.87581e+06	1.68297e+06	1.38912e+07	4.93959e+07	4.62494e+07	5.03797e+07	1.35517e+07	1.33974e+07	2.88354e+06	5.41724e+07	5.19904e+06	5.64849e+07	5.16927e+07	5.13259e+07	5.4231e+07	5.44941e+07
AT2G26080	32	27	826	9	1.91868e+07	2.04322e+06	1.89324e+07	1.96481e+06	1.82965e+07	592919	0.97	0.93	0.96		1.8892e+07	2.00238e+07	1.46962e+07	1.84292e+07	1.78442e+07	2.01602e+07	2.02944e+07	2.12765e+07	2.1065e+07	1.91026e+07	2.3352e+07	1.91811e+07	1.84802e+07	1.85047e+07	1.86115e+07	1.67316e+07	1.74952e+07	1.83846e+07	1.84667e+07	1.88786e+07	1.91679e+07	1.75786e+07	1.75328e+07	1.78645e+07	1.84983e+07
AT2G26140	16	6	53	5	484475	117336	639638	110030	656664	125588	1.14	2.46	1.54	×		462186			512914	682433	508255	340421	400638			665174	631712	486722	674230	567182	812810		804155		517096	782348	713516	576647	546222
AT2G26250	11	4	59	4	974804	127055	1.40777e+06	626780	1.20433e+06	204250	1.18	1.26	1.05			916758	1.24425e+06		846818	962326	991885	940501	921094	2.50096e+06	2.32967e+06	1.00216e+06	1.08083e+06	1.06601e+06	1.05587e+06	1.21224e+06	1.01441e+06	1.70012e+06	1.17126e+06	1.11496e+06	1.08674e+06	1.15242e+06	1.10541e+06	1.10026e+06	1.20344e+06
AT2G26340	14	3	37	3	1.95318e+06	1.49241e+06	877070	297571	1.80812e+06	976576	0.5	1.05	1.53		4.28804e+06	741025	4.14885e+06	3.25871e+06	1.18901e+06	1.01596e+06	959906	1.16453e+06	812543	1.41835e+06	1.2737e+06	726450	658163	691703	833085	656757	758343	3.31562e+06	1.0655e+06	3.42896e+06	1.17184e+06	1.17912e+06	1.44781e+06	1.48068e+06	1.37543e+06
AT2G26540	17	2	38	2	89057.8	38753.8	138104	73356.6	128799	26985.3	11.57	13.28	1.15							104210	64571	136344	51105.7	127729	265216			113788	105990		77796.6	168549	96158.5	135261		136917	152739	106993	104978
AT2G26590	24	4	22	4	183164	86581.4	250293	171618	248290	198602	1.04	1.33	1.37		305583	63690.9		249230	149913	223531	171469	234322	67577	642168	341441	128631	157286	216018	201644	150150	165005	475293	120436	620204	144733	82126.4	71979.9	244973	226571
AT2G26670	16	4	30	4	1.47642e+06	1.15567e+06	1.08856e+06	740986	1.58999e+06	2.05938e+06	0.98	1.22	0.56		332920	925621	743642	615703	1.39334e+06	1.5374e+06	920718	3.45981e+06	3.35859e+06	1.08628e+06	2.40971e+06		774693	1.07281e+06	1.04768e+06	140182		4.20043e+06	388063	5.52079e+06	469142	114885	526342	712997	787285
AT2G26740	7	2	17	2	689770	483370	1.29129e+06	509695	727216	329349	1.22	1.16	0.52	×		784107			278006	1.25284e+06	114777		1.01912e+06		1.7301e+06	1.86478e+06	478643		1.48639e+06	1.0702e+06	1.11762e+06	739632	679784	308212	624351	1.21378e+06	1.09634e+06	428417
AT2G26930	11	3	7	3	942407	343454	823483	596614	715922	172290	0.63	1.21	1.69			1.26854e+06			462862	965315	1.07291e+06				55147.7	1.28041e+06	308767			1.14038e+06	1.33271e+06		804151		916427	753151	746469	406207	669126
AT2G27020	15	5	94	5	1.03792e+07	1.58518e+06	1.29979e+07	2.48771e+06	9.91582e+06	876067	1.28	1.05	0.96		9.96037e+06	1.22953e+07	1.32615e+07	8.5544e+06	1.05082e+07	8.57109e+06	9.50003e+06	1.09096e+07	9.85222e+06	9.4849e+06	1.20456e+07	1.24077e+07	1.83754e+07	1.3122e+07	1.35434e+07	1.24701e+07	1.25342e+07	1.06544e+07	9.18892e+06	1.01275e+07	8.15485e+06	9.6657e+06	1.0634e+07	1.04156e+07	1.04856e+07
AT2G27100	3	2	16	2	1.03993e+06	311127	642830	202957	705432	359123	0.84	0.74	0.85		1.28399e+06	629030	1.62298e+06	1.16636e+06	958798	743489	1.12412e+06	1.08474e+06	745813	643022	387745	545082	506351	851977	1.0249e+06	600733	582826	945904	643345	1.46178e+06	533003	629392	695684	415106	319243
AT2G27450	9	2	5	2	636018	158112	719552	50238	681954	101597	1.13	1.09	0.93			380992			743528	555106	589336	803829	743318			742524	719003	802937	675272	714132	663444		643584		535787	769503	818792	690215	633844
AT2G27530	26	5	71	3	2.72097e+07	8.06973e+06	2.48022e+07	6.01476e+06	2.46865e+07	5.79129e+06	0.83	0.88	1.25		1.97487e+07	3.58245e+07	2.55534e+07	2.41336e+07	4.45921e+07	2.02308e+07	2.2049e+07	2.64349e+07	2.63204e+07	2.23717e+07	1.66779e+07	3.50557e+07	2.22577e+07	2.09105e+07	2.20646e+07	2.84922e+07	3.05871e+07	2.067e+07	2.37471e+07	2.19042e+07	2.597e+07	3.82876e+07	2.02493e+07	2.32308e+07	2.34329e+07
AT2G27600	15	5	13	5	1.46389e+06	343706	448860	474409	993828	485689	0.4	0.81	1.98	×		2.02437e+06			1.43066e+06	953637	1.53646e+06	1.36527e+06	1.47294e+06				266490	130524	1.15487e+06	243559		14455.9	1.28408e+06		936423	1.39213e+06	1.43078e+06	862454	1.03647e+06
AT2G27680	26	7	77	7	6.68821e+06	3.79363e+06	9.2346e+06	2.7235e+06	9.50314e+06	2.95205e+06	1.49	1.05	0.78		4.8224e+06	5.18174e+06	5.95483e+06	6.08743e+06	7.92286e+06	5.05509e+06	1.52408e+07	1.41458e+06	8.51409e+06	7.05073e+06	6.99606e+06	1.28896e+07	1.04491e+07	4.61415e+06	1.04198e+07	1.05165e+07	1.09408e+07	5.70134e+06	1.0253e+07	5.29426e+06	1.15325e+07	9.52029e+06	1.38958e+07	8.41066e+06	1.14173e+07
AT2G27710	76	8	384	6	9.35286e+06	2.90696e+06	1.05072e+07	2.53881e+06	1.04914e+07	1.80397e+06	0.85	1.11	1.11		9.68817e+06	1.13752e+07	8.34529e+06	4.86518e+06	7.14023e+06	1.30993e+07	1.37085e+07	8.50489e+06	7.44906e+06	8.496e+06	1.35201e+07	1.17716e+07	7.06124e+06	8.79834e+06	8.56127e+06	1.26692e+07	1.31796e+07	8.94731e+06	8.01268e+06	1.24102e+07	1.09464e+07	9.66943e+06	9.07338e+06	1.2674e+07	1.21981e+07
AT2G27720	83	9	395	7	4.72661e+07	4.5913e+06	4.79826e+07	4.02169e+06	4.77032e+07	3.54292e+06	1.08	1.1	0.93		4.73619e+07	5.60846e+07	5.01529e+07	4.26653e+07	5.13621e+07	4.44336e+07	4.73269e+07	4.26691e+07	4.33382e+07	4.56185e+07	4.78661e+07	5.13828e+07	4.51528e+07	4.21298e+07	4.58308e+07	5.28689e+07	5.30109e+07	4.50761e+07	5.6005e+07	4.47161e+07	4.743e+07	4.79888e+07	4.62157e+07	4.70023e+07	4.71915e+07
AT2G27730	20	2	10	2	177061	76167	263008	86470.2	145247	68720.3	1.1	0.88	0.81		170150	125711	209489	188964		69391.6		160580	315142	267132	384549	322557	138828			202767	262212	160688	147339	239381	60301.3		72999.2		190776
AT2G27860	35	12	173	2	9.37437e+06	5.00984e+06	1.24547e+07	4.14098e+06	1.06046e+07	3.37503e+06	1.18	1.13	0.86		1.4363e+07	8.86004e+06	1.08611e+07	1.99477e+07	5.32622e+06	7.75624e+06	7.20559e+06	4.82283e+06	5.22652e+06	1.06926e+07	1.05956e+07	1.98113e+07	1.52648e+07	7.59107e+06	7.7539e+06	1.47218e+07	1.32065e+07	1.72265e+07	9.22885e+06	1.45001e+07	8.01081e+06	9.53984e+06	9.5489e+06	8.53839e+06	8.24367e+06
AT2G28000	59	31	1259	30	2.29494e+08	2.6206e+07	2.23921e+08	2.54081e+07	2.2245e+08	4.7423e+06	0.94	0.92	0.99		2.36101e+08	2.46866e+08	2.65031e+08	2.15744e+08	2.07872e+08	2.5227e+08	2.47059e+08	2.09963e+08	1.84545e+08	2.14102e+08	2.28645e+08	2.57573e+08	2.30061e+08	1.87006e+08	1.89406e+08	2.41437e+08	2.43139e+08	2.22284e+08	2.29401e+08	2.20124e+08	2.21762e+08	2.14248e+08	2.19836e+08	2.27437e+08	2.24507e+08
AT2G28190	41	4	85	4	3.188e+06	2.01312e+06	1.79426e+06	1.40006e+06	4.59549e+06	2.73766e+06	0.56	1.18	2.45	×	368531	3.57106e+06	736070	563826	4.93983e+06	4.52871e+06	4.83931e+06	4.5496e+06	4.59503e+06	309691	429968	946687	1.93265e+06	3.79848e+06	3.95298e+06	1.32077e+06	1.66287e+06	616226	5.29622e+06	244993	4.52929e+06	5.60588e+06	6.04403e+06	7.64838e+06	6.77889e+06
AT2G28470	9	3	36	3	90322.9	87227.6	147213	162888	245634	103161	13.69	2.12	0.01		152002					28643.7				492405	192762	76881.1		28753.2	20007.2	111864	107816	322654		285821	128427
AT2G28605	12	2	2	2	1.02792e+06	107762	324549	124135	538614	#DIV/0!	0.24	0.01	0.01	×		1.02115e+06			1.00953e+06	1.03769e+06	1.08358e+06	843971	1.17162e+06	487819				304052	320092	186232									538614
AT2G28720	28	4	255	4	7.0151e+07	5.94785e+06	5.60643e+07	1.11755e+07	7.3799e+07	5.36526e+06	1	1.14	1.13		7.43925e+07	7.38808e+07	5.58741e+07	6.95353e+07	7.62814e+07	6.79707e+07	7.11e+07	7.20627e+07	7.02619e+07	5.08423e+07	4.1704e+07	6.58614e+07	6.68254e+07	6.42367e+07	6.42143e+07	3.88669e+07	5.59635e+07	6.65085e+07	8.33732e+07	7.9837e+07	7.33733e+07	7.0567e+07	7.34643e+07	7.1874e+07	7.13942e+07
AT2G28900	24	3	36	3	913699	353867	1.11818e+06	539607	1.18579e+06	589723	1.11	1.06	1.14			1.10786e+06		264620	1.25507e+06	659694	827657	1.11812e+06	1.16288e+06	7418.12	883284	1.23648e+06	829573	1.3797e+06	1.73467e+06	1.44212e+06	1.43216e+06	347463	1.03177e+06	369280	1.01538e+06	1.77169e+06	1.76995e+06	1.58001e+06	1.6008e+06
AT2G29080	4	2	17	2	645388	120927	476585	226258	589943	76537.7	0.8	0.91	1.26			856558			678442	621016	651926	508031	556353		133134	180098	698337	574633	551051	657663	541181	446182	663704		598383	660407	544215	583507	633203
AT2G29450	24	5	81	5	3.03755e+06	517146	1.75444e+06	1.14139e+06	2.72839e+06	365957	0.41	0.95	2.3	×	3.03569e+06	2.07498e+06		3.07598e+06	3.46811e+06	2.83449e+06	2.66287e+06	3.54899e+06	3.59924e+06	2.55343e+06	366607	730693	2.88464e+06	2.85173e+06	2.93964e+06	870355	838418	2.64451e+06	2.3587e+06	2.92773e+06	3.05681e+06	2.37137e+06	2.25433e+06	3.04553e+06	3.16816e+06
AT2G29560	8	3	52	2	296639	69185.8	327198	37053.5	271534	95249	1.27	0.79	0.67		237072	220370		238573		392223	378274	300323	309640			339261	304884	284780	297799	358478	377986		132774		171253	361266	312117	340753	311042
AT2G29570	27	5	65	5	5.84555e+06	2.23635e+06	6.10523e+06	2.6749e+06	5.32189e+06	2.73542e+06	1.08	0.91	0.99		3.81316e+06	7.68562e+06	2.42722e+06	2.56268e+06	7.73558e+06	7.06155e+06	7.46439e+06	6.86629e+06	6.99352e+06	1.8657e+06	2.60503e+06	1.02019e+07	7.34909e+06	6.55787e+06	6.55001e+06	6.84426e+06	6.86794e+06	1.17916e+06	7.95722e+06	1.05695e+06	8.08901e+06	6.3034e+06	6.24587e+06	5.84042e+06	5.90308e+06
AT2G29630	29	11	181	11	8.052e+06	2.29567e+06	8.91174e+06	1.83892e+06	8.41239e+06	1.57314e+06	1.17	1.07	0.89		1.29018e+07	6.42318e+06	1.02973e+07	8.28552e+06	5.65451e+06	8.0284e+06	7.90987e+06	6.16464e+06	6.80276e+06	1.05794e+07	1.2113e+07	7.80293e+06	6.92441e+06	7.80163e+06	7.11677e+06	9.90675e+06	9.04899e+06	1.16798e+07	7.7383e+06	9.61922e+06	6.56281e+06	7.54354e+06	7.8976e+06	8.38856e+06	7.86926e+06
AT2G29960	30	5	34	4	1.35963e+06	886982	1.06478e+06	463682	1.24976e+06	658392	0.8	1.06	1.31		2.42763e+06	82036.4	2.5192e+06	2.04193e+06	1.36418e+06	921300		843482	677291	2.04519e+06	1.25016e+06	898157	724206	711011	632982	1.27998e+06	976596	2.31538e+06	922917	2.29886e+06	772592	992367	1.0164e+06	898132	781435
AT2G30050	25	4	59	3	266496	83518.5	512673	278038	592632	254256	1	1.57	0.99		367453	189324		241564	174200	360929	364864	219038	214600	427364	1.11059e+06	248355	314550	526590	282882	579568	611484	1.06321e+06	541242	409823	634507	725496	737410	322911	306451
AT2G30110	25	19	253	17	1.45076e+07	3.57663e+06	1.29846e+07	3.09983e+06	1.33797e+07	831134	0.87	0.98	1.08		1.43841e+07	1.49769e+07	1.23088e+07	1.24817e+07	1.48857e+07	1.90099e+07	2.11055e+07	1.11193e+07	1.02961e+07	1.26425e+07	1.08677e+07	1.38663e+07	1.07772e+07	1.0151e+07	1.05718e+07	1.85918e+07	1.64085e+07	1.4249e+07	1.24836e+07	1.34431e+07	1.27913e+07	1.3665e+07	1.38855e+07	1.21284e+07	1.43915e+07
AT2G30200	25	9	143	9	7.12534e+06	2.86339e+06	5.86152e+06	1.91473e+06	6.13651e+06	1.66129e+06	0.82	1.05	1		1.15083e+07	4.99101e+06	1.2236e+07	7.45505e+06	5.26301e+06	4.18799e+06	5.47581e+06	6.58551e+06	6.42541e+06	8.99281e+06	8.55624e+06	6.02444e+06	4.43996e+06	3.73717e+06	5.16945e+06	4.87447e+06	5.09766e+06	8.20907e+06	4.37415e+06	8.80615e+06	4.21545e+06	6.46743e+06	5.24127e+06	5.70603e+06	6.07255e+06
AT2G30390	15	5	36	5	1.64285e+06	1.50584e+06	1.7531e+06	941859	1.17881e+06	443405	0.9	0.94	0.76		4.26253e+06	375533	612871	4.19896e+06	565771	1.39123e+06	1.31127e+06	1.062e+06	1.00548e+06	3.85564e+06	1.61576e+06	1.18975e+06	561269	1.74989e+06	1.79309e+06	1.64109e+06	1.61827e+06	1.20754e+06	440006	809831	793180	1.49074e+06	1.57664e+06	1.60226e+06	1.51027e+06
AT2G30490	32	12	146	12	5.63743e+06	940569	4.0943e+06	1.64684e+06	4.56684e+06	1.79721e+06	0.76	0.81	0.96		5.58205e+06	4.30626e+06	3.92749e+06	5.9905e+06	5.76755e+06	6.72328e+06	6.478e+06	5.74087e+06	6.22091e+06	7.71564e+06	4.03789e+06	2.03371e+06	3.95899e+06	4.30879e+06	4.24481e+06	3.35162e+06	3.10297e+06	7.60396e+06	2.3348e+06	6.62316e+06	2.96838e+06	3.80487e+06	3.66439e+06	5.03643e+06	4.49873e+06
AT2G30520	9	4	16	4	1.16463e+06	463217	1.12999e+06	509240	1.02018e+06	267623	0.82	0.72	1		2.0034e+06	877997	874084	877603	1.67372e+06	792047	839541		1.37868e+06	1.14815e+06	582603	1.25213e+06	1.85299e+06	259770	1.54296e+06	1.34183e+06	1.0595e+06	988106	1.32403e+06	503117	1.04763e+06	1.16685e+06	1.31844e+06	864014	949251
AT2G30620	13	3	45	3	4.37899e+06	2.34362e+06	4.95319e+06	2.97939e+06	5.58513e+06	2.40372e+06	1.03	1.39	1.21		7.51245e+06	3.73278e+06	3.4895e+06	9.30067e+06	3.20642e+06	2.7868e+06	2.89712e+06	3.21509e+06	3.27008e+06	1.05034e+07	4.01042e+06	1.33683e+06	6.87874e+06	5.65126e+06	6.17198e+06	2.57703e+06	2.49584e+06	8.514e+06	3.98958e+06	1.01003e+07	4.66863e+06	4.27014e+06	3.25478e+06	4.71071e+06	5.17286e+06
AT2G30695	29	7	117	7	2.87021e+06	1.60887e+06	3.4939e+06	1.87906e+06	2.61096e+06	693356	0.88	1.09	1.15		1.70848e+06	2.70214e+06	436398	2.42326e+06	4.58761e+06	1.81803e+06	5.80282e+06	3.60206e+06	2.75107e+06	4.01172e+06	2.0618e+06	3.32962e+06	1.42252e+06	7.68174e+06	2.85731e+06	3.12652e+06	3.45998e+06	1.51704e+06	3.0021e+06	1.98852e+06	3.43174e+06	2.71983e+06	2.02427e+06	3.34288e+06	2.86129e+06
AT2G30860	63	14	331	13	4.03436e+07	8.02815e+06	4.26889e+07	5.02164e+06	4.12469e+07	4.68712e+06	1.03	1.04	0.91		3.21037e+07	4.058e+07	2.68851e+07	3.17166e+07	4.50513e+07	4.53306e+07	4.59521e+07	4.92028e+07	4.62705e+07	4.92168e+07	3.58363e+07	3.82967e+07	4.46761e+07	4.60134e+07	4.83814e+07	3.90531e+07	4.00374e+07	3.4227e+07	3.99142e+07	3.54225e+07	4.34524e+07	4.0996e+07	4.24699e+07	4.77194e+07	4.57735e+07
AT2G30870	54	11	217	10	1.97212e+07	1.48322e+07	1.12072e+07	2.34619e+06	1.9703e+07	1.98876e+07	0.84	0.97	0.88		4.56001e+07	9.04637e+06	2.8998e+07	4.12186e+07	9.05658e+06	9.60282e+06	1.17884e+07	1.09266e+07	1.12535e+07	1.67151e+07	1.09468e+07	1.16488e+07	9.6948e+06	9.58532e+06	9.68891e+06	1.03957e+07	1.09825e+07	5.54122e+07	6.6123e+06	4.79669e+07	9.18469e+06	8.19143e+06	8.80014e+06	1.10021e+07	1.04543e+07
AT2G30930	55	7	113	7	2.55785e+06	502767	2.66041e+06	1.47825e+06	2.27938e+06	691226	0.79	0.83	1.21		2.29046e+06	3.43519e+06	2.82681e+06	2.23711e+06	2.67384e+06	2.86488e+06	1.61053e+06	2.53601e+06	2.54583e+06	3.59987e+06	1.80248e+06	5.79233e+06	2.2513e+06	2.40991e+06	2.34484e+06	822088	2.26048e+06	1.83724e+06	1.92289e+06	2.25308e+06	2.84914e+06	1.97853e+06	1.36919e+06	2.41972e+06	3.60528e+06
AT2G30950	52	29	793	15	8.16797e+07	6.92387e+06	8.03348e+07	1.94299e+07	7.81891e+07	1.87428e+06	1.09	1.04	0.92		8.15607e+07	8.79813e+07	6.87331e+07	7.40647e+07	9.01305e+07	7.94918e+07	8.1515e+07	8.38603e+07	8.77794e+07	7.80297e+07	7.57742e+07	8.10286e+07	6.16289e+07	6.22226e+07	6.49771e+07	1.09535e+08	1.09483e+08	7.62283e+07	7.90454e+07	7.93863e+07	7.49117e+07	7.96125e+07	8.00574e+07	7.92116e+07	7.70594e+07
AT2G30970	42	14	292	14	2.75903e+07	2.15604e+06	2.34257e+07	4.81695e+06	2.90222e+07	2.41029e+06	1.02	1.08	1.04		2.95924e+07	2.47583e+07	2.45584e+07	3.07788e+07	2.72115e+07	2.63075e+07	2.78903e+07	2.76455e+07	2.95698e+07	2.19424e+07	2.38613e+07	1.73706e+07	2.92452e+07	2.82247e+07	2.86996e+07	1.89179e+07	1.91437e+07	3.15181e+07	2.44602e+07	3.00506e+07	2.65499e+07	2.95639e+07	2.88006e+07	3.13327e+07	2.9902e+07
AT2G31390	55	14	199	13	5.0655e+06	1.28924e+06	8.47105e+06	3.5832e+06	6.75594e+06	918531	1.45	1.24	0.92		4.81563e+06	5.11932e+06	2.16749e+06	4.47072e+06	4.8006e+06	6.30583e+06	6.27114e+06	6.19401e+06	5.44479e+06	4.91969e+06	1.65748e+07	7.31818e+06	5.82777e+06	7.11951e+06	7.74977e+06	9.30691e+06	8.95177e+06	7.44304e+06	5.14624e+06	6.85488e+06	5.59873e+06	6.6525e+06	7.32915e+06	7.43194e+06	7.59108e+06
AT2G31570	24	5	57	3	3.16548e+06	831538	3.4329e+06	1.17974e+06	2.30413e+06	1.28406e+06	1.15	0.68	0.78		2.4979e+06	3.62334e+06	4.7048e+06	2.98213e+06	3.08275e+06	3.63114e+06	3.64479e+06	2.19815e+06	2.12429e+06	4.45486e+06	3.31453e+06	3.39602e+06	5.34618e+06	1.83934e+06	1.87919e+06	3.64171e+06	3.59135e+06	1.6671e+06	4.2557e+06	1.79337e+06	4.48794e+06	1.4764e+06	1.38884e+06	1.67901e+06	1.68469e+06
AT2G31610	56	14	270	3	3.44902e+07	1.11534e+07	2.67406e+07	8.83777e+06	2.93037e+07	1.12303e+07	0.64	0.87	1.22		5.32218e+07	2.91382e+07	5.12482e+07	4.09085e+07	2.52409e+07	3.09803e+07	2.84446e+07	2.65301e+07	2.46994e+07	4.62606e+07	3.22983e+07	2.138e+07	2.48896e+07	2.48265e+07	2.4495e+07	1.9773e+07	2.00018e+07	4.72651e+07	2.42168e+07	4.76185e+07	2.18201e+07	2.21703e+07	2.3724e+07	2.42949e+07	2.33199e+07
AT2G31670	38	6	131	6	3.76859e+06	834850	4.68512e+06	1.43199e+06	3.30336e+06	675167	1.73	1.05	0.7		4.29861e+06	3.77489e+06	2.10004e+06	4.9714e+06	4.37282e+06	3.60335e+06	2.97475e+06	3.93351e+06	3.88792e+06	4.75318e+06	5.03846e+06	6.01978e+06	3.4016e+06	3.00673e+06	2.85645e+06	6.07879e+06	6.32602e+06	4.24673e+06	3.27777e+06	4.3889e+06	2.94281e+06	2.99809e+06	2.42814e+06	3.18601e+06	2.95842e+06
AT2G31750	12	2	29	2	533090	103668	560673	145381	528025	107916	1.16	0.99	0.93		550282			444538		667709	604017	547979	384013	620501	786455	358394		487419	461961	526563	683415	563680		620352	292944	524669	554516	587017	552996
AT2G31810	29	12	134	12	6.17025e+06	3.24862e+06	4.28062e+06	1.83059e+06	4.70184e+06	1.93341e+06	0.94	0.93	1.11		2.02499e+06	8.53014e+06	2.75779e+06	1.18646e+06	9.14408e+06	7.15517e+06	7.18495e+06	9.4016e+06	8.14709e+06	1.34259e+06	3.43646e+06	3.46338e+06	6.18323e+06	5.65077e+06	6.78474e+06	4.39327e+06	2.99056e+06	2.62271e+06	5.30045e+06	1.55865e+06	5.43858e+06	4.81567e+06	3.97137e+06	6.52035e+06	7.3869e+06
AT2G32060	28	4	35	3	6.93607e+06	7.87345e+06	2.15917e+07	3.11806e+06	1.80983e+07	2.64107e+06	1.46	2.61	1.05	×	1.2107e+07	1.39462e+06	1.82752e+07	2.06139e+07	2.29391e+06	1.31145e+06	1.45747e+06	2.54288e+06	2.4281e+06	1.9988e+07	1.60203e+07	2.58916e+07	2.40185e+07	2.03854e+07	2.21419e+07	2.01822e+07	2.41059e+07	1.43212e+07	2.09462e+07	1.69277e+07	2.22403e+07	1.65524e+07	1.60268e+07	1.886e+07	1.8912e+07
AT2G32080	22	5	16	5	949131	602516	1.48928e+06	506401	1.32088e+06	386836	0.96	1.01	0.69		2.07748e+06	535614		1728089	670828	794272	622965	502248	661548	2.24185e+06	2.23918e+06	792923	1.49656e+06	1.29758e+06	1.19134e+06	1.36915e+06	1.28563e+06	2.2109e+06	1.21348e+06	1.50958e+06	1.08549e+06	1.03238e+06	1.16381e+06	1.21286e+06	1.13857e+06
AT2G32240	17	14	85	14	1.38565e+06	515685	1.27649e+06	539685	854685	557859	1.29	0.8	0.74		869278	2.22539e+06		603792	1.06001e+06	1.63522e+06	1.65649e+06	1.54878e+06	1.48621e+06	1.05069e+06	994557	1.31283e+06	1.32165e+06	1.92824e+06	2.17783e+06	841186	584897	1.56559e+06	1.69068e+06	379973	327525	961587	1.09749e+06	395661	418978
AT2G32520	21	5	79	5	5.10126e+06	2.59725e+06	5.8184e+06	2.26967e+06	5.41675e+06	2.33909e+06	1.25	1.03	0.89		1.77037e+06	4.91027e+06	1.33801e+06	2.46586e+06	6.10642e+06	6.78083e+06	6.9704e+06	7.81169e+06	7.75745e+06	2.39153e+06	9.94942e+06	3.59576e+06	6.24569e+06	6.22105e+06	6.48798e+06	6.69898e+06	4.95677e+06	2.17805e+06	4.1399e+06	2.23964e+06	5.18777e+06	7.72577e+06	7.65207e+06	7.07434e+06	7.13649e+06
AT2G32730	5	4	20	2	709180	545629	1.4581e+06	1.27603e+06	222552	219840	1.15	0.37	0.3	×	104565	603166	240501		965807	1.70853e+06		918138	423550	1.1073e+06	2.97543e+06	3.25881e+06	150016	184907	219377	2.38429e+06	1.38467e+06	404297	150992	38825.7	145571	97351.1		78934	641889
AT2G32920	21	5	69	5	2.72136e+06	1.06031e+06	1.94663e+06	779281	3.45223e+06	1.44456e+06	0.76	1.24	1.29		1.85621e+06	2.59196e+06	2.03026e+06	1.34661e+06	4.27237e+06	2.1458e+06	2.37124e+06	3.80277e+06	4.07499e+06	1.9774e+06	1.32151e+06	1.50474e+06	3.35966e+06	2.48055e+06	2.50004e+06	1.26004e+06	1.16909e+06	1.91418e+06	2.05689e+06	2.25317e+06	5.35856e+06	3.41188e+06	2.69684e+06	4.75727e+06	5.16907e+06
AT2G33040	38	10	137	10	2.70312e+06	1.09161e+06	2.99977e+06	1.77221e+06	2.61834e+06	646826	1.11	0.91	0.87		3.74355e+06	2.83896e+06	149616	2.58759e+06	2.26709e+06	3.88844e+06	3.03336e+06	3.14292e+06	2.67655e+06	2.67525e+06	7.33249e+06	2.08035e+06	2.27296e+06	2.01465e+06	2.40681e+06	2.37927e+06	2.83639e+06	3.04617e+06	1.22558e+06	3.36471e+06	2.68786e+06	2.33355e+06	2.51241e+06	2.83371e+06	2.94277e+06
AT2G33120	12	3	20	3	1.35605e+06	1.42446e+06	1.43725e+06	1.02374e+06	2.50708e+06	2.11695e+06	0.93	0.82	1.09		3.12575e+06		3.39106e+06	2.61399e+06	689172	183396	78969.1	339360	426681	2.99057e+06	2.2287e+06	1.58101e+06			338414	682224	802550	2.61602e+06		4.56746e+06			337766
AT2G33150	49	15	424	15	2.02432e+07	2.10367e+06	2.53598e+07	3.4232e+06	2.15979e+07	1.59774e+06	1.1	1.03	0.91		2.3089e+07	1.93773e+07	1.8125e+07	1.71941e+07	2.01541e+07	1.91962e+07	2.02064e+07	2.34626e+07	2.13837e+07	2.19484e+07	2.63217e+07	3.13573e+07	2.32025e+07	2.19111e+07	2.29718e+07	2.67568e+07	2.84085e+07	2.01548e+07	1.93469e+07	2.13927e+07	1.99545e+07	2.29831e+07	2.25446e+07	2.32558e+07	2.31513e+07
AT2G33210	39	19	361	8	5.25568e+06	1.01238e+06	6.12793e+06	1.52224e+06	6.32803e+06	2.02715e+06	1.17	1.11	0.99		4.13405e+06	5.83737e+06	4.30208e+06	7.15196e+06	4.13498e+06	6.03381e+06	5.24992e+06	4.88593e+06	5.57103e+06	9.54325e+06	5.65485e+06	5.92535e+06	4.6717e+06	4.72747e+06	5.9018e+06	6.07676e+06	6.52224e+06	9.92915e+06	5.377e+06	8.94122e+06	4.68755e+06	5.62763e+06	4.18918e+06	5.92008e+06	5.95239e+06
AT2G33220	43	5	35	5	2.40045e+06	1.45806e+06	4.23465e+06	2.01457e+06	3.38523e+06	1.61519e+06	1.26	1.04	0.88		525669	2.92929e+06	221952	1.20006e+06	2.04164e+06	3.68978e+06	4.11202e+06	3.1804e+06	3.70324e+06	1.63029e+06	1.58923e+06	6.40297e+06	2.64454e+06	4.56975e+06	5.00399e+06	6.42568e+06	5.61072e+06	949462	3.86803e+06	855884	3.30891e+06	3.96935e+06	4.64342e+06	4.942e+06	4.54481e+06
AT2G33340	14	5	20	3	721763	656728	414148	271125	194825	68070.5	0.99	0.44	0.61		749526	234898	2.21227e+06	592749	214778	325451	1.17e+06	858107	138092			175395	185839	701682	803145	274178	344648	291455		232419	116332	225743	179304		123695
AT2G33410	19	5	72	5	3.47373e+06	2.12134e+06	2.45347e+06	1.30532e+06	2.94719e+06	1.58931e+06	0.82	0.78	1.38		1.59778e+06	5.46409e+06	1.02548e+06	1.52304e+06	2.55329e+06	6.47033e+06	6.40209e+06	3.28613e+06	2.94132e+06	644874	1.05583e+06	1.89632e+06	3.07542e+06	4.21082e+06	4.14528e+06	2.2378e+06	2.36139e+06	808642	4.19414e+06	1.02098e+06	2.4408e+06	4.92633e+06	4.8104e+06	2.86634e+06	2.50984e+06
AT2G33450	11	2	19	2	892661	226549	691419	543867	764666	220229	0.95	0.97	0.81		1.01128e+06	1.26145e+06	1.06564e+06	740429	773200	974155	1.00977e+06	585915	612113	590957	6446.41	402788	1.39665e+06	1.30103e+06	1.25306e+06	262004	318414	548065	660053		1.19876e+06	630163	639303	831069	845251
AT2G33590	10	2	4	2	56201.6	22645.4	394718	40550.3	98778.6	13182.1	10.89	1.83	0.2	×		72214.3			40188.9							437536				356899	389719		108100		89457.5
AT2G33800	29	9	289	9	4.19665e+07	6.87609e+06	4.64342e+07	5.00055e+06	4.27473e+07	7.6436e+06	0.99	1.05	0.98		4.13824e+07	3.56914e+07	4.3957e+07	3.66745e+07	2.89816e+07	4.71963e+07	4.91829e+07	4.81191e+07	4.65132e+07	4.27958e+07	5.14435e+07	4.33159e+07	3.80037e+07	4.64269e+07	4.63501e+07	5.03084e+07	5.28291e+07	4.87225e+07	3.12962e+07	4.23334e+07	3.03288e+07	4.85664e+07	4.79276e+07	4.5986e+07	4.68172e+07
AT2G34040	14	6	60	6	1.72306e+06	896776	1.36675e+06	1.04728e+06	1.66388e+06	545528	0.89	0.98	1.06		779547	1.62235e+06	817424	737242	2.87713e+06	1.56081e+06	1.50868e+06	2.73802e+06	2.8663e+06	631360	1.10608e+06	572855	3.26738e+06	2.2612e+06	2.0928e+06	486136	516174	711135	1.7664e+06	988825	1.72999e+06	1.75437e+06	2.30868e+06	2.12311e+06	1.92855e+06
AT2G34430	59	11	738	2	1.80202e+07	4.9781e+06	2.17292e+07	1.69983e+06	1.83174e+07	2.75718e+06	1.32	1.26	1.06		1.17391e+07	1.06921e+07	2.21305e+07	1.77585e+07	2.20018e+07	1.53558e+07	1.55829e+07	2.36127e+07	2.33085e+07	2.11119e+07	2.03502e+07	2.24439e+07	2.33087e+07	2.25084e+07	2.43484e+07	1.93159e+07	2.04461e+07	1.45516e+07	1.48991e+07	2.01642e+07	1.89898e+07	1.69375e+07	1.78304e+07	2.16551e+07	2.15117e+07
AT2G34460	29	6	102	6	9.51369e+06	3.17706e+06	6.94243e+06	2.78954e+06	8.7452e+06	1.44759e+06	0.78	0.98	1.43		7.64583e+06	1.21888e+07	1.26076e+07	8.79792e+06	1.47915e+07	5.20402e+06	5.8458e+06	9.37174e+06	9.17001e+06	1.07554e+07	9.75942e+06	3.66722e+06	8.332e+06	7.33677e+06	7.82673e+06	3.56828e+06	4.29362e+06	9.77865e+06	6.02117e+06	9.53854e+06	6.89457e+06	9.3871e+06	9.097e+06	9.46175e+06	9.78283e+06
AT2G34470	12	2	8	2	64447.8	2998.47	ND		58934.5	10105.1	0.01	0.91	100	×						60339	64709	67516.3	65226.7													49568.6	52176.6	71631.1	62361.5
AT2G34480	31	7	179	4	2.90007e+07	3.24752e+06	2.77842e+07	1.61721e+06	2.88559e+07	1.87722e+06	1.09	1.08	1.02		2.59929e+07	3.26564e+07	3.35102e+07	2.5227e+07	3.30403e+07	2.73065e+07	2.90451e+07	2.78467e+07	2.63811e+07	2.77026e+07	2.79045e+07	3.01855e+07	2.99606e+07	2.54444e+07	2.70639e+07	2.6468e+07	2.75439e+07	2.92386e+07	3.21084e+07	2.84653e+07	3.10237e+07	2.65138e+07	2.73569e+07	2.78212e+07	2.83195e+07
AT2G34560	13	5	49	5	3.04644e+06	1.43764e+06	3.69629e+06	1.52302e+06	3.8859e+06	1.49829e+06	1.25	1.28	1.06		1.90844e+06	3.56939e+06	1.24542e+06	634736	4.14782e+06	3.55686e+06	3.35089e+06	4.27717e+06	4.72724e+06	1.04414e+06	2.03186e+06	3.06142e+06	5.483e+06	4.08686e+06	4.3444e+06	4.71009e+06	4.80852e+06	1.53311e+06	4.56099e+06	1.54747e+06	3.86772e+06	4.90121e+06	5.24303e+06	4.73491e+06	4.69874e+06
AT2G35040	34	11	170	11	7.46493e+06	1.74971e+06	6.99131e+06	2.39971e+06	9.52212e+06	3.9202e+06	0.8	1.09	1.18		1.15807e+07	6.32513e+06	7.31282e+06	7.99414e+06	5.96723e+06	6.48259e+06	7.39871e+06	8.15969e+06	5.96332e+06	6.04838e+06	1.28489e+07	5.36941e+06	5.84892e+06	6.39837e+06	6.50517e+06	6.37621e+06	6.53513e+06	1.89204e+07	8.53443e+06	1.02633e+07	7.27578e+06	8.19473e+06	7.89273e+06	7.06588e+06	8.02972e+06
AT2G35120	44	3	56	3	1.29379e+06	434508	1.50658e+06	520247	1.37422e+06	456786	0.82	1.03	0.92		1.08792e+06	1.02454e+06	1.2206e+06	868288	818815	2.00242e+06	1.94882e+06	1.18038e+06	1.49228e+06	1.42635e+06	781657	2.53662e+06	1.36011e+06	1.22609e+06	1.22591e+06	1.69201e+06	1.80389e+06	640361	906796	1.7116e+06	1.68643e+06	1.15198e+06	1.23056e+06	1.80806e+06	1.85795e+06
AT2G35370	49	5	800	3	2.75623e+07	7.44028e+06	2.59119e+07	2.56764e+06	2.92747e+07	3.60108e+06	1.1	1.23	1.07		2.25811e+07	1.72554e+07	2.32995e+07	2.69463e+07	3.5822e+07	2.24016e+07	2.51263e+07	3.62469e+07	3.83815e+07	2.4401e+07	2.64581e+07	2.1706e+07	2.70717e+07	2.71911e+07	3.02053e+07	2.64049e+07	2.38573e+07	2.81181e+07	2.49807e+07	2.54019e+07	2.59063e+07	3.07781e+07	3.3336e+07	3.33388e+07	3.23377e+07
AT2G35390	17	4	28	4	265329	137581	297898	119699	276526	124289	1.03	1.03	0.97		562553	150695	157500	423919	183596	223161	232631	245583	208327	487007		292820	155216			289683	264766	411973	154861	512989	167815	220201	226315	280794	237263
AT2G35490	10	2	8	2	918944	642244	348169	251978	497699	385623	0.13	0.55	1.35		1.38185e+06	1.55038e+06				258550	484992			169993	526344							770376		225022
AT2G35500	31	7	59	7	3.34878e+06	4.42925e+06	2.37046e+06	959189	1.72457e+06	734006	1.05	0.81	0.76		1.75235e+06	2.192e+06	1.22751e+06	1.14167e+06	2.2337e+06	1.49928e+07	3.5464e+06	1.22725e+06	1.82531e+06	1.76695e+06	1.18296e+06	2.05507e+06	2.54657e+06	1.52878e+06	2.56426e+06	3.17688e+06	4.14222e+06	759973	1.5043e+06	746217	1.49438e+06	2.77295e+06	2.18333e+06	1.96777e+06	2.36762e+06
AT2G35605	27	2	10	2	735132	490402	919445	367060	909669	594452	1.39	1.29	0.99		1.16703e+06	300963	1.04006e+06	1.75161e+06	572339	339766	305139	559017	580267	1.73285e+06	483295	810039	817905	773317	870055	1.08369e+06	784415	1.98168e+06	573597	1.75168e+06	635940	618364	553387	590731	571973
AT2G35800	4	2	3	2	ND		254155	164546	70536	#DIV/0!	100	100	0.01	×										106464		336023	128092				446040		70536
AT2G35840	27	8	54	8	2.1665e+06	680118	1.6516e+06	808308	1.22998e+06	567577	0.92	1.1	1.04		3.19776e+06	2.62126e+06	1.18495e+06	2.62444e+06	2.48502e+06	1.29682e+06	1.55395e+06	2.31042e+06	2.22387e+06	2.19845e+06	2.90428e+06	2.45279e+06	814101	813517	846183	1.63494e+06	1.54855e+06	2.37067e+06	853922	1.83228e+06	1.05535e+06	939216	1.07494e+06	983165	730318
AT2G36250	31	10	189	6	5.92053e+06	1.19359e+06	5.90185e+06	790182	5.97365e+06	785107	0.83	1	1.05		6.70843e+06	5.25387e+06	4.36253e+06	5.98219e+06	4.3591e+06	7.716e+06	7.39333e+06	5.66812e+06	5.84115e+06	7.10557e+06	6.8432e+06	5.27232e+06	5.61534e+06	4.99182e+06	5.15572e+06	6.31685e+06	5.914e+06	6.96217e+06	5.09987e+06	5.47981e+06	7.39911e+06	5.7551e+06	5.60955e+06	5.66954e+06	5.81408e+06
AT2G36390	8	5	31	3	674265	47369.4	802807	385347	467522	13246	0.89	0.73	0.8		698337		704764	619693						530325	1.07529e+06							476888		458156
AT2G36460	60	18	789	10	1.92161e+07	2.655e+06	2.15194e+07	4.88859e+06	1.94323e+07	1.341e+06	0.97	1.03	0.92		1.6336e+07	1.75553e+07	2.35137e+07	2.34803e+07	1.70862e+07	1.75522e+07	1.91647e+07	1.83027e+07	1.99538e+07	2.265e+07	2.52957e+07	2.67614e+07	1.67664e+07	1.47494e+07	1.59119e+07	2.51359e+07	2.48845e+07	1.64784e+07	1.91747e+07	2.07638e+07	1.89098e+07	2.01487e+07	2.01517e+07	1.95606e+07	2.02706e+07
AT2G36530	65	20	1307	19	1.84967e+08	1.43768e+07	2.01831e+08	3.25303e+07	2.07508e+08	1.76576e+07	1.09	1.14	1.03		2.0402e+08	1.88501e+08	1.88877e+08	1.8985e+08	1.60431e+08	1.85243e+08	1.98662e+08	1.85345e+08	1.63775e+08	2.01767e+08	2.34123e+08	2.38085e+08	1.63072e+08	1.6486e+08	1.66843e+08	2.17237e+08	2.28661e+08	2.1788e+08	2.25859e+08	2.02208e+08	1.80539e+08	2.19327e+08	2.27437e+08	1.98316e+08	1.88496e+08
AT2G36580	36	14	299	3	2.0021e+06	1.29278e+06	748110	655931	1.06139e+06	809484	1.06	0.72	0.89		4.0035e+06	1.14496e+06	2.88653e+06	3.95546e+06	473821	1.17578e+06	1.20542e+06	1.71705e+06	1.45643e+06	2.1663e+06	1.16551e+06	690863	150531	360262	277516	442024	731868	1.86848e+06	1.63579e+06	2.42407e+06	252681	275586	750832	761383	522275
AT2G36835	32	3	19	3	708197	458168	494816	303816	604120	399838	1.01	1.13	1.44		1.09602e+06	195506	1.03348e+06	1.11366e+06	141351		139375	953770	992413	794157	513440	140615		760923	801355	104609	348615	1.02326e+06		1.0561e+06		378491	269609	293140
AT2G36880	73	23	805	16	4.83517e+07	5.34367e+06	4.88676e+07	4.57823e+06	4.89997e+07	4.07313e+06	0.87	0.93	1.03		4.74974e+07	5.16648e+07	4.46556e+07	4.09752e+07	5.00022e+07	5.26033e+07	5.611e+07	5.10691e+07	4.05875e+07	4.15445e+07	5.61518e+07	5.3165e+07	4.74623e+07	4.53357e+07	4.7265e+07	4.9022e+07	5.09948e+07	4.98484e+07	4.49345e+07	4.61394e+07	5.03363e+07	4.45824e+07	4.68249e+07	5.41822e+07	5.51493e+07
AT2G37040	31	16	166	8	1.13274e+07	2.93953e+06	1.01156e+07	4.37288e+06	5.44482e+06	2.43971e+06	0.63	0.51	0.85	×	1.7303e+07	9.25526e+06	1.2015e+07	1.47404e+07	1.00927e+07	9.57313e+06	9.03224e+06	8.657e+06	1.12778e+07	1.19344e+07	8.33308e+06	6.3132e+06	7.24612e+06	1.1638e+07	1.97185e+07	7.6891e+06	8.05271e+06	1.00908e+07	4.18699e+06	8.5443e+06	3.57779e+06	4.46936e+06	4.33718e+06	4.2373e+06	4.11484e+06
AT2G37220	39	7	448	6	1.99045e+07	3.64116e+06	2.81743e+07	8.41388e+06	2.45084e+07	3.56088e+06	1.49	1.43	0.89	×	2.08447e+07	1.56066e+07	1.47491e+07	1.76534e+07	1.76266e+07	2.38941e+07	2.50254e+07	2.19081e+07	2.18331e+07	2.57778e+07	4.03768e+07	3.13609e+07	1.69837e+07	2.04831e+07	2.0658e+07	3.499e+07	3.4764e+07	2.69068e+07	1.96125e+07	3.05084e+07	1.99609e+07	2.36257e+07	2.46774e+07	2.54306e+07	2.53447e+07
AT2G37250	9	2	11	2	213944	59005.3	213802	45084.7	270171	47871.4	1.04	1.13	1.1				279189	116569	285676	173540	212835	228496	201303	280263	214106	178686		211254	205795	259169	147344	168482		286816	293901	314043	294165	262035	271754
AT2G37500	12	4	43	4	1.54067e+06	1.00918e+06	1.53495e+06	551461	958132	533091	1.23	0.8	0.65		2.91893e+06	1.505e+06	3.42449e+06	550820	1.75136e+06	1.13359e+06	1.14368e+06	704801	733364	2.64489e+06	717600	1.75272e+06	1.30987e+06	1.70433e+06	1.53168e+06	1.31553e+06	1.30298e+06	403218	862654	468636	1.33431e+06	886937	823101	2.07455e+06	811660
AT2G37620	42	11	410	5	1.37487e+06	1.04848e+06	3.22714e+06	1.83062e+06	1.53371e+06	638671	1.26	1.14	1.27		2.47341e+06		3.30141e+06	1.43483e+06	1.14828e+06	323672	534626	420593	1.36213e+06	2.38412e+06	2.24664e+06	5.32812e+06	5.15442e+06	1.30307e+06	597756	4.77814e+06	4.02487e+06	1.59164e+06	799720	2.05855e+06	801021	2.41236e+06	1.2183e+06	1.15647e+06	2.23164e+06
AT2G37660	28	6	293	5	2.43596e+07	4.70781e+06	3.00608e+07	6.71407e+06	2.744e+07	4.68843e+06	0.71	1.07	1.49		1.94395e+07	2.47228e+07	2.19662e+07	1.69367e+07	2.91838e+07	3.05211e+07	2.95765e+07	2.44487e+07	2.24413e+07	1.90307e+07	3.37949e+07	3.1633e+07	3.10984e+07	2.50998e+07	2.43045e+07	3.76627e+07	3.78622e+07	1.99577e+07	2.8963e+07	2.07864e+07	3.18856e+07	2.70182e+07	2.8385e+07	3.20508e+07	3.04734e+07
AT2G37690	18	7	70	7	1.77548e+06	522811	1.51328e+06	510693	1.59878e+06	349042	0.95	0.83	0.88		1.55844e+06	2.31114e+06	927210	1.03054e+06	2.36281e+06	2.16684e+06	2.05753e+06	1.76903e+06	1.79576e+06	732452	1.84781e+06	1.75797e+06	2.24713e+06	1.02483e+06	1.08905e+06	1.61768e+06	1.78931e+06	1.05827e+06	1.56413e+06	1.40684e+06	2.27334e+06	1.44292e+06	1.78227e+06	1.69255e+06	1.56991e+06
AT2G37760	16	4	12	3	148120	98576.2	632831	394209	148767	82090.2	2.34	0.51	0.49			86853.2	61592.2		250774		81046.7	260333		234498	678866	823821	117464	475947	419023	1.10119e+06	1.21184e+06	163873		108033	80856	188568	62801.5	305799	131439
AT2G37790	14	3	17	2	181489	19343.7	252420	93159.7	220694	43658.1	1.35	1.21	0.9		167811			195167						186546	318294							251565		189823
AT2G37970	22	4	58	4	7.82929e+06	1.70907e+06	5.89597e+06	2.14867e+06	6.1678e+06	1.0233e+06	0.89	0.95	0.9		7.79683e+06	4.34092e+06	7.43956e+06	8.3142e+06	7.87793e+06	8.10091e+06	7.08238e+06	1.09294e+07	8.58146e+06	7.27288e+06	6.2656e+06	1.57023e+06	7.10021e+06	7.19077e+06	6.78339e+06	7.40712e+06	3.57752e+06	6.83941e+06	4.35608e+06	7.49171e+06	4.96708e+06	6.38033e+06	6.70488e+06	6.42941e+06	6.1735e+06
AT2G37990	9	2	8	2	488772	226456	396050	226232	718397	44093.7	1.01	1.03	1.16		650228	376698	819711	692936	245677	302359	333797			766064	568375	154310			307332	273624	306597	629473	730767	701270	734523	739900	740727	776889	693625
AT2G38040	21	11	66	11	4.60736e+06	3.60369e+06	2.39823e+06	784845	2.09741e+06	1.25909e+06	0.7	0.75	0.9		8.7144e+06	7.95985e+06	7.64101e+06	912733	1.33663e+06	6.78095e+06	6.92362e+06	558195	638823	3.91818e+06	1.48436e+06	2.4523e+06	3.12586e+06	1.7542e+06	2.18818e+06	2.00338e+06	2.25938e+06	4.07287e+06	2.10836e+06	1.46991e+06	495999	3.07932e+06	3.20249e+06	756962	1.59333e+06
AT2G38140	18	2	28	2	1.03555e+07	1.88721e+06	5.46442e+06	5.2182e+06	1.11676e+07	1.58184e+06	0.13	1.18	7.75	×	7.47695e+06	8.91672e+06	1.18365e+07	9.13747e+06	1.33867e+07	9.07025e+06	1.02109e+07	1.10385e+07	1.21252e+07	2.30123e+06	219966		1.21303e+07	8.27484e+06	9.71203e+06		148123	8.97104e+06	1.15073e+07	8.4823e+06	1.30464e+07	1.17999e+07	1.16725e+07	1.18437e+07	1.20176e+07
AT2G38230	26	8	309	6	2.28856e+07	3.87967e+06	2.24546e+07	4.16307e+06	2.07179e+07	3.52979e+06	1.08	0.96	0.93		2.59891e+07	2.22082e+07	2.82316e+07	2.67017e+07	2.56399e+07	1.79648e+07	1.79158e+07	2.00379e+07	2.12815e+07	2.42592e+07	2.97653e+07	2.36919e+07	2.06565e+07	1.64274e+07	1.78507e+07	2.32004e+07	2.37855e+07	2.51721e+07	2.34875e+07	2.5623e+07	2.03749e+07	1.82507e+07	1.81866e+07	1.73242e+07	1.73244e+07
AT2G38270	36	8	159	8	4.3675e+06	1.05525e+06	5.06342e+06	1.12449e+06	4.6892e+06	386605	0.9	0.98	0.98		3.66886e+06	3.92514e+06	2.65824e+06	3.5519e+06	4.13194e+06	4.63099e+06	5.83176e+06	5.51125e+06	5.39742e+06	3.53812e+06	5.06804e+06	4.54305e+06	4.11483e+06	5.1713e+06	4.71442e+06	6.64844e+06	6.70914e+06	4.76159e+06	3.98332e+06	4.59582e+06	4.5207e+06	4.88863e+06	4.56764e+06	5.33974e+06	4.85617e+06
AT2G38380	18	3	48	3	3.25051e+06	1.39596e+06	2.57343e+06	1.20307e+06	3.63863e+06	989659	0.91	1.05	1.25		4.63264e+06	3.52093e+06	4.73688e+06	4.8202e+06	1.76488e+06	3.58475e+06	3.24256e+06	1.87309e+06	1.07869e+06	2.83409e+06	2.9465e+06		2.04926e+06	996506	1.243e+06	3.84629e+06	4.09838e+06	4.87251e+06	2.52696e+06	4.76026e+06	4.59051e+06	2.83832e+06	3.8048e+06	3.00978e+06	2.70589e+06
AT2G38540	14	2	31	2	9.7142e+06	3.05462e+06	8.89218e+06	1.79367e+06	1.07195e+07	2.44997e+06	0.96	1.07	1.17		8.63426e+06	7.14263e+06	9.96309e+06	15396164	1.2147e+07	5.84947e+06	6.43999e+06	1.09231e+07	1.09322e+07	1.04412e+07	1.11167e+07	1.06489e+07	7.09153e+06	6.72923e+06	6.88421e+06	9.24843e+06	8.97723e+06	1.26915e+07	9.63379e+06	1.56929e+07	1.09229e+07	8.70313e+06	8.05112e+06	1.01679e+07	9.89315e+06
AT2G38550	13	3	40	3	356395	289224	739341	353791	277149	92913.1	2.91	3.08	0.77	×	750558	113899			59017.6	619099	533651	375970	42573.2	1.09646e+06	1.17624e+06	1.05832e+06	290413	407877	366059	712566	806795	322796	352582	321540	131084	363855	350709	175476	199150
AT2G38700	12	3	51	3	2.13035e+06	704990	2.23117e+06	446384	2.41159e+06	573347	1.01	1.08	1.04		1.11517e+06	2.68274e+06	1.53192e+06	1063896	2.55314e+06	2.22274e+06	2.44429e+06	2.86891e+06	2.69035e+06	1.48488e+06	1.56602e+06	2.27396e+06	2.44407e+06	2.48719e+06	2.60965e+06	2.53441e+06	2.44917e+06	1.73652e+06	2.89753e+06	1.49363e+06	2.08173e+06	2.89085e+06	3.00705e+06	2.65557e+06	2.52987e+06
AT2G38710	12	2	6	2	606246	237112	313136	151279	497538	89329.9	0.27	0.87	2.92	×		1.00654e+06			557620	404785	702978	344795	620760			137428	293031	315628	506456				607218		566398	444491	356065	496267	514787
AT2G38750	17	3	22	3	1.46272e+06	1.88374e+06	1.07641e+06	1.34658e+06	1.8667e+06	1.85954e+06	0.86	0.91	1.02		1.53269e+06	293452	488776	557008	5.17946e+06	275695	248800	4.18734e+06	401275	211910	792034	945695	187016	4.27988e+06	205642	1.10118e+06	887929	930282		628053	4.75646e+06	715381	667456	4.39981e+06	969470
AT2G38810	29	4	38	3	2.48156e+07	9.32408e+06	1.91843e+07	3.64275e+06	2.19165e+07	4.3364e+06	0.78	0.83	1.09		2.04952e+07	2.59728e+07	1.62303e+07	2.71034e+07	4.09166e+07	1.49069e+07	1.33804e+07	3.25397e+07	3.17949e+07	2.49093e+07	1.48816e+07	1.82316e+07	2.31084e+07	1.87235e+07	2.13425e+07	1.51714e+07	1.71062e+07	2.6648e+07	2.30752e+07	2.83053e+07	2.15542e+07	1.6339e+07	1.59358e+07	2.1664e+07	2.18103e+07
AT2G39080	26	6	45	6	2.21112e+06	1.253e+06	2.96497e+06	1.05922e+06	919905	632771	0.7	0.58	0.42	×	2.684e+06	2.34512e+06	4.5003e+06	2.85464e+06	2.35154e+06	478260	318503	2.0136e+06	2.35407e+06	3.06321e+06	4.20254e+06	3.40947e+06	1.08327e+06	2.15147e+06	2.59424e+06	2.91917e+06	4.29638e+06	1.90294e+06	1.46067e+06	1.48185e+06	726950	350920	114242	455988	865682
AT2G39310	42	13	176	13	1.09286e+07	2.28152e+06	9.2811e+06	2.41632e+06	9.26188e+06	3.24194e+06	0.92	0.89	0.87		1.53509e+07	1.01891e+07	1.11376e+07	1.33141e+07	8.76325e+06	1.07858e+07	1.13966e+07	7.99141e+06	9.42873e+06	1.4525e+07	1.06506e+07	6.79266e+06	8.31476e+06	8.60552e+06	9.52572e+06	7.65813e+06	8.17645e+06	1.42379e+07	7.82486e+06	1.46813e+07	7.72101e+06	6.47534e+06	7.55342e+06	7.64865e+06	7.95255e+06
AT2G39460	36	7	320	7	4.9053e+07	8.3404e+06	4.67064e+07	6.45217e+06	4.80993e+07	9.75953e+06	1.11	1.05	1.13		5.45214e+07	3.41461e+07	6.19991e+07	5.57378e+07	5.20813e+07	4.1966e+07	4.38056e+07	5.01536e+07	4.70662e+07	5.75661e+07	4.96049e+07	3.63002e+07	5.19498e+07	4.69723e+07	4.43182e+07	4.46044e+07	4.23355e+07	5.47886e+07	3.38301e+07	6.33265e+07	3.86602e+07	4.01729e+07	5.10165e+07	5.27147e+07	5.02854e+07
AT2G39470	30	6	80	6	9.20281e+06	1.59233e+06	5.54593e+06	1.29524e+06	7.95184e+06	1.56099e+06	0.66	0.97	1.09	×	9.02629e+06	1.08923e+07	7.20713e+06	1.03799e+07	1.04505e+07	9.71271e+06	6.07691e+06	9.21171e+06	9.86778e+06	6.57213e+06	6.226e+06	5.37047e+06	6.74677e+06	3.47448e+06	3.62973e+06	6.21671e+06	6.13112e+06	1.11022e+07	8.32344e+06	8.15786e+06	8.58561e+06	7.50829e+06	5.75037e+06	7.22138e+06	6.96552e+06
AT2G39670	9	2	18	2	576372	331260	385232	189968	503045	213118	0.94	1.2	1.15		523948	884953	641215		248693	344532	1.1238e+06	267462		328979	296712	513313	410632	118636	191956	526078	695550	350651	318473	477398	683892	776723	772366	236979	407875
AT2G39770	12	3	11	3	359536	264002	484014	270268	425118	71276.6	0.73	0.91	1.32		327640	349231	132798	369302	697073	561628	730572	45728.8	21850.7	374498	139530		879375	471583	555085			310631	471777	351252	419615	482539	378414	493484	493230
AT2G39960	15	2	3	2	591159	146840	580420	203431	735170	188215	0.92	1.27	1.38			266449	515093	628262	662506	751382	664355	636088	605135	500346	912152	606161	178546	679993	612694	570295	583175	498213	900100	524277	575675	851495	1.0107e+06	715836	805058
AT2G39990	48	9	163	9	1.51935e+07	2.5574e+06	1.3163e+07	982254	1.57078e+07	1.85042e+06	1.01	1.06	1.1		1.43477e+07	1.26958e+07	1.2424e+07	1.42864e+07	1.54038e+07	1.39492e+07	1.4861e+07	1.94289e+07	1.93449e+07	1.19476e+07	1.45367e+07	1.28684e+07	1.3993e+07	1.35175e+07	1.38175e+07	1.17593e+07	1.28639e+07	1.74164e+07	1.78845e+07	1.80955e+07	1.37633e+07	1.55202e+07	1.50291e+07	1.43896e+07	1.3564e+07
AT2G40100	21	3	74	3	2.08829e+06	592346	1.52899e+06	681201	2.27539e+06	307800	0.89	1.04	1.25		2.2001e+06	1.03542e+06	1.7209e+06	2.67112e+06	3.02785e+06	1.6411e+06	1.91205e+06	2.21042e+06	2.37563e+06	2.37265e+06	1.98769e+06	114094	1.26209e+06	1.78472e+06	1.89775e+06	1.30276e+06	1.5102e+06	2.60446e+06	2.08547e+06	2.63499e+06	1.74907e+06	2.3926e+06	2.35879e+06	2.38485e+06	1.99286e+06
AT2G40300	24	4	31	3	434372	260874	809925	518229	822904	321278	2.11	1.65	0.76		157852	776306		228415	876745	272460	357011	476360	329824	469173	337292	1.46189e+06		371682	445025	1.46015e+06	1.12426e+06	288852	1.18713e+06	450835	968283	1.03451e+06	1.06542e+06	935252	652949
AT2G40490	62	19	324	19	3.04171e+07	4.13263e+06	3.23755e+07	2.96306e+06	3.35397e+07	2.68812e+06	0.98	1.04	1.05		2.94125e+07	2.96108e+07	2.08312e+07	2.91886e+07	3.28726e+07	3.31084e+07	3.12554e+07	3.54027e+07	3.2072e+07	3.27033e+07	2.91433e+07	2.91413e+07	3.48305e+07	3.00515e+07	3.11988e+07	3.50138e+07	3.69219e+07	2.94606e+07	3.65411e+07	3.10335e+07	3.09683e+07	3.53823e+07	3.37448e+07	3.58837e+07	3.53031e+07
AT2G40510	23	4	127	4	2.07036e+07	5.08307e+06	1.67622e+07	6.13978e+06	2.15651e+07	4.25156e+06	0.68	1.12	1.5		1.592e+07	1.50978e+07	2.15729e+07	1.39217e+07	2.10112e+07	2.66019e+07	2.8987e+07	2.21108e+07	2.1109e+07	1.74295e+07	1.05205e+07	1.14498e+07	2.42955e+07	2.32723e+07	2.3613e+07	1.1526e+07	1.19905e+07	1.58121e+07	1.91221e+07	1.80819e+07	2.56114e+07	1.96864e+07	2.07665e+07	2.76259e+07	2.58147e+07
AT2G40600	14	2	29	2	1.46796e+06	914484	629700	496616	1.33138e+06	377267	0.74	0.8	1.23		116226	994538	1.8118e+06	1.03266e+06	1.28829e+06	1.1749e+06	1.49689e+06	3.49269e+06	1.80366e+06	121077	308150		699685	1.15762e+06	1.44393e+06	309153	368276	1.30343e+06	1.13029e+06	581570	1.3065e+06	1.69545e+06	1.26427e+06	1.73684e+06	1.63273e+06
AT2G40660	33	8	86	8	5.60908e+06	1.18941e+06	3.82866e+06	1.73013e+06	5.00991e+06	901931	0.7	0.8	1.33		5.13718e+06	6.4609e+06	3.6056e+06	4.21571e+06	7.0797e+06	6.22263e+06	6.90872e+06	5.66898e+06	5.18229e+06	3.00355e+06	1.1669e+06	2.85241e+06	4.56716e+06	5.64168e+06	6.55777e+06	3.97672e+06	2.86308e+06	3.30509e+06	5.38132e+06	3.99958e+06	5.58311e+06	5.20439e+06	4.99829e+06	5.76951e+06	5.83799e+06
AT2G40730	4	2	7	2	71170.2	28303.4	73836.5	21592.4	20957.4	24727.6	1.11	0.23	0.2	×	43043	33167.6		48019.4		93866.1	98184.2	92882.4	89028.4	87678.4	53628.7	58383.1	53835.7	90784.8	114045	67441.9	64894.6	17354.2		64443.9		7676.69	5255.37		10056.8
AT2G40840	17	14	114	14	6.52924e+06	1.44061e+06	9.17387e+06	2.53427e+06	6.53607e+06	1.34598e+06	1.06	1.1	0.89		4.55736e+06	6.78494e+06	4.3708e+06	5.35104e+06	7.30054e+06	7.96144e+06	8.3906e+06	6.9818e+06	7.06461e+06	4.96705e+06	6.13549e+06	1.26944e+07	1.00552e+07	8.92062e+06	9.29667e+06	1.02382e+07	1.10833e+07	5.66499e+06	7.03528e+06	3.5839e+06	7.12724e+06	7.18246e+06	6.62485e+06	7.2284e+06	7.84141e+06
AT2G41220	11	13	224	9	645436	228845	1.02361e+06	362275	704429	329377	1.24	0.9	0.86		317901	906218	378853	347918	777359	752720	728377	817775	781799	874852	955749	712152	668164	1.02478e+06	842834	1.367e+06	1.74335e+06	236663	816121	286883	655529	852870	854191	675478	1.2577e+06
AT2G41530	19	5	68	5	5.20014e+06	733778	5.48125e+06	702184	5.46647e+06	669077	0.98	1.03	1		5.01281e+06	5.75259e+06	4.45928e+06	3.69662e+06	5.11349e+06	5.94948e+06	5.68841e+06	5.3581e+06	5.7705e+06	4.60373e+06	6.09236e+06	5.42452e+06	5.08319e+06	6.43271e+06	5.65671e+06	6.02935e+06	4.52742e+06	5.57878e+06	5.7335e+06	4.26786e+06	4.69141e+06	6.1385e+06	6.13726e+06	5.39328e+06	5.79115e+06
AT2G41560	4	3	31	3	183375	74472.8	344664	308026	207916	59854.7	0.6	1.14	1.75			47779.3		177846	127252	248647	255793	198456	227854	965150	637271	178709	16777.2	258264	318956	231053	151133	139513	141406		172032	201644	258699	255045	287074
AT2G41680	35	8	90	8	6.02491e+06	1.43142e+06	3.72148e+06	1.73622e+06	5.01845e+06	1.45174e+06	1.01	0.87	1.14		8.03342e+06	4.83622e+06	8.4491e+06	6.97758e+06	5.4275e+06	5.66753e+06	5.25996e+06	4.89346e+06	4.67941e+06	4.67443e+06	5.29242e+06	1.66955e+06	6.36297e+06	3.36759e+06	4.40821e+06	2.03022e+06	1.96642e+06	6.61387e+06	4.08728e+06	7.86724e+06	5.04031e+06	4.09901e+06	3.92244e+06	4.36694e+06	4.15051e+06
AT2G41740	8	6	31	5	732006	450286	1.12389e+06	230031	780148	511569	1.45	0.96	0.7		937525	1.4735e+06	1.32591e+06	328981	416917	705300	834896	292087	272938	1.12577e+06	1.04313e+06	1.49493e+06	893539	908425	984856	1.4499e+06	1.09058e+06	1.06971e+06	1.61869e+06	242447	475631	1.08738e+06	1.13053e+06	328744	288059
AT2G41790	5	3	12	3	370435	130352	286472	134791	100787	24640.6	0.57	0.42	0.24	×	106141	296115			408412	458836	427889	479747	415906				292898	433539	401752	123846	180323			127960	113487		88817.2		72884.2
AT2G41840	41	11	380	6	6.88245e+07	1.29174e+07	6.32922e+07	1.15586e+07	7.22865e+07	1.08938e+07	0.88	1.02	1.09		5.72083e+07	7.83931e+07	5.39591e+07	4.63611e+07	7.12666e+07	7.73259e+07	8.31368e+07	7.57755e+07	7.59936e+07	5.76656e+07	6.26363e+07	4.84989e+07	7.49965e+07	7.3768e+07	7.70117e+07	6.42297e+07	4.75304e+07	5.93393e+07	7.91812e+07	5.3991e+07	7.02421e+07	8.38262e+07	8.40369e+07	7.43883e+07	7.32867e+07
AT2G42130	30	7	57	7	6.42874e+06	1.73677e+06	4.54402e+06	3.38396e+06	3.5155e+06	780318	1.17	0.97	0.9		5.5492e+06	8.4101e+06	4.67815e+06	5.63274e+06	7.83874e+06	6.33463e+06	3.58564e+06	8.70113e+06	7.12835e+06	1.9344e+06	2.26597e+06	1.26591e+07	3.5503e+06	4.10001e+06	3.83509e+06	3.87579e+06	4.1315e+06	4.61356e+06	3.43527e+06	4.82096e+06	3.06946e+06	2.61836e+06	3.09229e+06	3.29994e+06	3.17419e+06
AT2G42210	21	2	68	2	2.34808e+06	413440	1.97811e+06	319715	2.09285e+06	498828	0.76	0.89	1.12		2.01002e+06	2.83456e+06	2.27277e+06	2.04865e+06	2.77615e+06	1.9176e+06	1.82963e+06	2.77026e+06	2.67305e+06	1.86472e+06	1.61605e+06	1.8688e+06	2.09184e+06	2.39527e+06	2.49339e+06	1.76639e+06	1.72845e+06	1.32216e+06	2.75027e+06	1.38211e+06	2.12499e+06	2.38205e+06	2.40955e+06	2.25001e+06	2.12166e+06
AT2G42220	13	2	30	2	869710	250435	1.23838e+06	573917	518940	286080	2.1	0.68	0.9			846954		347442	1.02098e+06	1.01827e+06	1.03512e+06	792282	1.02692e+06	344382	1.00967e+06	1.99725e+06	1.07128e+06	851623	1.09093e+06	2.00731e+06	1.53459e+06	175031	403904	38471.4	796159	625871	598798	794514	718775
AT2G42490	7	3	7	3	452139	366190	ND		529005	214335	0.01	1.12	100	×	475772	724719		477881		193539	139458	60409.8	1.0932e+06									508890	728860	613127	548504	653549			121103
AT2G42500	13	3	37	3	2.45796e+06	1.35524e+06	3.15828e+06	1.16142e+06	1.60563e+06	308063	1.48	1.13	0.83		1.25212e+06	3.85032e+06	1.02163e+06	1.0953e+06	2.65963e+06	4.08275e+06	4.32606e+06	1.35794e+06	2.47587e+06	1.32152e+06	1.87127e+06	4.21172e+06	4.40384e+06	2.68316e+06	2.81814e+06	3.79853e+06	4.15808e+06	1.03002e+06	1.98239e+06	1.31182e+06	1.60712e+06	1.79129e+06	1.83138e+06	1.73526e+06	1.55579e+06
AT2G42520	24	11	189	4	1.58959e+06	978342	2.1481e+06	1.74715e+06	2.15133e+06	605137	1.24	1.21	1.17		452438	3.12944e+06	813608	498647	3.02752e+06	1.4017e+06	1.66546e+06	1.45574e+06	1.86171e+06	907504	651203	2.00888e+06	1.37879e+06	1.66057e+06	2.00306e+06	6.23224e+06	2.34253e+06		2.29902e+06	943182	2.24133e+06	2.31455e+06	1.95097e+06	2.91321e+06	2.39703e+06
AT2G42590	22	6	61	5	6.26199e+06	3.17778e+06	4.1049e+06	2.42754e+06	3.3605e+06	737259	0.95	0.87	1.11		3.41516e+06	1.10317e+07	2.90925e+06	3.49277e+06	5.37881e+06	9.88992e+06	1.00379e+07	5.35495e+06	4.84752e+06	3.41314e+06	5.93438e+06	6.77466e+06	7.90377e+06	2.43673e+06	1.18417e+06	2.58904e+06	2.60332e+06	2.85208e+06	3.45112e+06	3.6545e+06	4.85051e+06	3.31241e+06	3.02127e+06	2.30754e+06	3.43455e+06
AT2G42600	36	26	363	19	2.45739e+07	3.48823e+06	2.6628e+07	4.70438e+06	2.98951e+07	1.12552e+06	1.08	1.04	0.99		2.894e+07	2.60695e+07	2.09287e+07	2.54571e+07	2.1786e+07	2.77115e+07	2.8602e+07	2.05361e+07	2.11345e+07	3.11631e+07	2.11744e+07	2.13016e+07	2.84776e+07	3.25393e+07	3.10856e+07	2.33561e+07	2.39263e+07	3.03607e+07	2.94788e+07	3.24076e+07	2.89545e+07	2.92498e+07	2.95163e+07	3.01169e+07	2.90761e+07
AT2G42680	24	2	29	2	3.28074e+06	1.07364e+06	3.65381e+06	610869	4.10789e+06	740864	1.22	1.29	1.06			1.91399e+06			4.38879e+06	2.43032e+06	2.64291e+06	4.23109e+06	4.07734e+06	3.00363e+06	2.57038e+06	3.63668e+06	4.15126e+06	3.82605e+06	4.47328e+06	3.9119e+06	3.6573e+06		3.15763e+06		4.63764e+06	3.55593e+06	3.82328e+06	5.17518e+06	4.29769e+06
AT2G42740	29	5	239	5	5.84542e+07	6.32872e+06	4.72988e+07	7.62586e+06	5.37293e+07	4.98817e+06	0.89	0.95	1.05		6.33625e+07	6.9682e+07	6.34441e+07	5.26107e+07	6.21659e+07	5.16471e+07	5.45077e+07	5.52232e+07	5.34448e+07	5.26165e+07	3.49843e+07	4.2854e+07	5.65541e+07	5.15889e+07	5.47954e+07	4.17746e+07	4.32226e+07	6.05009e+07	5.79486e+07	5.75567e+07	4.68762e+07	5.37547e+07	5.45063e+07	5.15668e+07	4.71246e+07
AT2G42790	18	6	60	4	2.70207e+06	1.43153e+06	2.11616e+06	1.11623e+06	2.55256e+06	1.2131e+06	0.89	0.91	1		4.20838e+06	1.42927e+06	4.9006e+06	4.63398e+06	1.81996e+06	1.53227e+06	2.0017e+06	1.85391e+06	1.93856e+06	4.85501e+06	1.65694e+06	1.51539e+06	1.60407e+06	1.80631e+06	1.84911e+06	1.97151e+06	1.67097e+06	4.13321e+06	2.02244e+06	4.80716e+06	1.76397e+06	2.184e+06	2.14267e+06	1.71713e+06	1.64987e+06
AT2G42810	11	3	40	3	1.33699e+06	720039	1.18363e+06	598056	1.20726e+06	730237	1.12	0.87	0.79		2.54984e+06	916507	1.78629e+06	2.41613e+06	809004	792356	850503	831131	1.08111e+06	1.87795e+06	1.74542e+06	1.54463e+06	956105	870154	886289	75214.9	1.51327e+06	2.55354e+06	750556	2.19768e+06	896632	757598	860641	739826	901599
AT2G42910	23	6	37	6	4.19088e+06	2.36537e+06	2.72675e+06	1.47193e+06	1.34871e+06	406776	1.01	0.68	0.68	×	1.22046e+06	5.22738e+06	908835	1.34584e+06	4.32949e+06	6.14831e+06	5.77914e+06	6.52863e+06	6.22986e+06	1.13348e+06	851035	4.70012e+06	3.60344e+06	3.75706e+06	4.06959e+06	1.70277e+06	1.99652e+06	1.31339e+06	1.12556e+06	761222	1.03089e+06	1.64785e+06	1.33465e+06	1.48364e+06	2.09247e+06
AT2G43030	46	14	552	14	7.00599e+07	8.26034e+06	6.01916e+07	5.36594e+06	6.13078e+07	7.36577e+06	0.86	0.91	1.04		7.06001e+07	7.75683e+07	6.78238e+07	6.80594e+07	8.83287e+07	6.17983e+07	6.71645e+07	6.23455e+07	6.68507e+07	6.38782e+07	6.44111e+07	6.37282e+07	6.73343e+07	5.33579e+07	5.92968e+07	5.50773e+07	5.44491e+07	6.40411e+07	7.71224e+07	6.19912e+07	6.213e+07	5.91749e+07	5.77776e+07	5.36061e+07	5.46191e+07
AT2G43090	32	6	97	6	3.36363e+06	661623	6.84203e+06	3.25413e+06	4.67765e+06	1.44488e+06	0.96	1.08	0.85		3.29447e+06	3.99013e+06	4.0302e+06	3.76759e+06	2.46994e+06	3.63116e+06	3.61202e+06	3.36459e+06	2.11255e+06	3.27526e+06	9.41486e+06	6.35588e+06	3.2053e+06	5.38951e+06	5.09467e+06	1.01129e+07	1.18879e+07	5.33748e+06	2.82279e+06	4.52933e+06	2.76278e+06	4.55904e+06	7.17059e+06	4.65611e+06	5.58306e+06
AT2G43160	3	3	22	3	282013	152950	526677	306514	351045	98321.3	1.42	1.35	0.93		382134		396957	447975	239831	444227	107254	95336.3	142391	412092	788628	923136	124413	225257	313894	873235	552758	383435	289658	320649	157634	431805	479853	388027	357299
AT2G43360	14	3	30	3	32149.3	19140.2	392586	178042	208027	103221	36.23	13.31	0.69	×						45683.5		18615.2		241444	179331	414763		232844	473352	585341	621027		219851	21133.6		221783	325462	270347	189583
AT2G43560	38	6	48	6	5.54172e+06	1.2585e+06	6.76705e+06	964952	7.16403e+06	1.46965e+06	1.09	1.07	1.13		6.80957e+06	5.06941e+06	3.50992e+06	7.96951e+06	5.9289e+06	5.0345e+06	5.07329e+06	5.30827e+06	5.17212e+06	7.20149e+06	8.83358e+06	7.01525e+06	5.82828e+06	6.31495e+06	5.87211e+06	6.49613e+06	6.57459e+06	9.63826e+06	6.82429e+06	8.91316e+06	5.0611e+06	6.95557e+06	7.19559e+06	6.54875e+06	6.17552e+06
AT2G43710	37	11	181	9	5.68909e+06	968384	5.44391e+06	725987	6.56479e+06	1.3237e+06	0.92	1.07	1.16		6.55988e+06	3.96737e+06	5.29495e+06	6.47731e+06	4.4644e+06	5.71313e+06	5.61913e+06	6.50046e+06	6.6052e+06	6.87083e+06	4.71321e+06	4.59087e+06	5.85532e+06	5.16241e+06	5.64341e+06	5.568e+06	5.14727e+06	7.88222e+06	4.3714e+06	8.27089e+06	5.25546e+06	6.26311e+06	6.09524e+06	7.20366e+06	7.17633e+06
AT2G43750	60	16	224	15	1.89417e+07	2.39945e+06	2.5052e+07	5.32733e+06	2.25673e+07	802625	1.26	1.05	0.93		2.08993e+07	2.06277e+07	1.76019e+07	1.741e+07	1.47248e+07	2.08348e+07	2.23824e+07	1.76405e+07	1.83539e+07	2.00781e+07	2.8472e+07	3.05808e+07	1.86441e+07	2.05252e+07	2.15035e+07	2.92336e+07	3.13788e+07	2.23718e+07	2.17814e+07	2.28675e+07	2.10371e+07	2.32689e+07	2.32593e+07	2.32174e+07	2.27353e+07
AT2G43790	11	2	14	2	269110	58405.9	280893	68237.4	257195	69981.5	1.04	0.99	0.85		265282	393063		242311	279324	222764	248318	203823	297998	288339	292000	390803	240168	201121	193264	347756	293691	313855	318040	274705	248664	129720	250440	188045	334090
AT2G43910	44	7	335	7	3.05821e+07	7.41048e+06	3.28752e+07	7.80176e+06	3.11331e+07	4.14207e+06	1.1	1.01	0.86		2.274e+07	3.7409e+07	1.73108e+07	2.42688e+07	3.37409e+07	3.78577e+07	3.74115e+07	3.249e+07	3.201e+07	2.31099e+07	2.81686e+07	3.78076e+07	3.10933e+07	2.64167e+07	2.93983e+07	4.26872e+07	4.43198e+07	2.50976e+07	3.52403e+07	2.64533e+07	3.72576e+07	3.07392e+07	2.92821e+07	3.27062e+07	3.22885e+07
AT2G43950	25	6	30	6	1.58498e+06	825199	1.39951e+06	917695	1.61986e+06	601292	0.8	1	1.37		389926	1.68711e+06	273152	1.04477e+06	2.05506e+06	1.79401e+06	2.22434e+06	2.39166e+06	2.40483e+06	448861	162387	776909	2.34079e+06	2.19635e+06	2.53249e+06	1.73443e+06	1.00386e+06	851183	1.15201e+06	1.18978e+06	1.18413e+06	2.18594e+06	1.87463e+06	2.52499e+06	1.99625e+06
AT2G44040	26	5	38	5	2.09807e+06	634453	1.46288e+06	1.0621e+06	1.37962e+06	372444	0.73	0.66	0.8	×	1.82385e+06	1.8763e+06	1.1013e+06	3.29527e+06	1.54829e+06	2.06431e+06	2.14499e+06	2.42154e+06	2.60677e+06	153221	2.7243e+06	368096	2.22665e+06	2.35258e+06	2.4223e+06	816785	639091	1.85028e+06	721193	1.41062e+06	1.19496e+06	1.07266e+06	1.49832e+06	1.51735e+06	1.77156e+06
AT2G44050	17	3	68	3	864352	407135	1.74218e+06	467326	1.31588e+06	251553	1.54	1.29	0.82		825465	411865	369681	1.41364e+06	307052	1.15383e+06	1.18817e+06	1.02581e+06	1.08366e+06	1.65927e+06	1.67736e+06	2.24563e+06	1.22853e+06	1.28306e+06	1.28377e+06	2.30339e+06	2.25645e+06	1.60902e+06	1.17731e+06	1.73671e+06	946104	1.35728e+06	1.26574e+06	1.20371e+06	1.23116e+06
AT2G44060	47	14	252	14	1.5433e+07	1.84446e+06	1.30443e+07	3.34208e+06	1.24886e+07	1.17923e+06	0.85	0.92	1.1		1.41357e+07	1.86008e+07	1.41793e+07	1.23416e+07	1.61186e+07	1.56268e+07	1.67734e+07	1.65684e+07	1.4552e+07	1.36289e+07	9.12077e+06	1.02026e+07	1.75517e+07	1.53719e+07	1.71815e+07	1.04979e+07	1.07993e+07	1.34283e+07	1.18622e+07	1.04205e+07	1.34861e+07	1.39776e+07	1.29345e+07	1.17028e+07	1.20969e+07
AT2G44100	36	12	142	6	1.33174e+07	6.00082e+06	2.8356e+07	3.28797e+07	1.42071e+07	1.94704e+06	0.74	0.96	1.12		1.92001e+07	1.46488e+07	1.10825e+07	1.58779e+07	6.07947e+06	2.02266e+07	1.99576e+07	6.44183e+06	6.34178e+06	1.19998e+07	9.4329e+06	8.18096e+07	1.06619e+07	7.15154e+06	7.47507e+06	1.73752e+07	8.09424e+07	1.73512e+07	1.43415e+07	1.65445e+07	1.47026e+07	1.17105e+07	1.34734e+07	1.2799e+07	1.27339e+07
AT2G44120	36	8	142	2	4.03816e+07	2.24439e+07	3.48299e+07	1.52876e+07	4.73415e+07	1.94655e+07	0.8	1.25	1.27		1.27917e+07	5.64414e+07	9.05887e+06	1.27717e+07	6.49567e+07	4.701e+07	4.5332e+07	5.57555e+07	5.93167e+07	1.32172e+07	1.19235e+07	3.34249e+07	5.63331e+07	4.17174e+07	4.35865e+07	3.62887e+07	4.21483e+07	1.5839e+07	5.91944e+07	1.62058e+07	6.16812e+07	5.68623e+07	5.61918e+07	5.39216e+07	5.88359e+07
AT2G44160	29	12	168	9	7.92129e+06	1.53979e+06	9.87355e+06	6.08437e+06	7.55969e+06	1.1524e+06	0.99	0.96	0.94		1.08115e+07	6.55122e+06	9.90466e+06	8.6136e+06	6.65452e+06	7.05367e+06	7.68195e+06	7.36328e+06	6.65718e+06	2.47526e+07	8.9162e+06	8.2536e+06	6.30063e+06	6.72508e+06	7.13776e+06	8.44684e+06	8.45569e+06	1.00676e+07	7.52661e+06	7.9695e+06	6.11993e+06	7.28124e+06	7.55979e+06	6.91836e+06	7.03451e+06
AT2G44310	10	2	4	2	814414	730171	228903	181662	690346	332953	0.01	0.67	17.57		97832.4	1.0935e+06	33589.1	30525.1	2.23218e+06	658319	669774	1.29263e+06	1.22137e+06	43903.5	407032		235773					750950	595062	646345		292025	328815	1.17862e+06	1.0406e+06
AT2G44350	31	9	153	9	5.3919e+06	1.03062e+06	5.19819e+06	1.36437e+06	6.58611e+06	420875	1.09	1.03	0.98		5.78885e+06	5.40431e+06	4.9915e+06	7.58515e+06	5.00827e+06	4.74267e+06	3.75189e+06	5.62472e+06	5.62973e+06	4.79228e+06	5.22723e+06	3.63561e+06	6.91325e+06	6.61484e+06	6.62057e+06	3.76151e+06	4.0202e+06	6.178e+06	7.33243e+06	6.65258e+06	6.18645e+06	6.67546e+06	6.59067e+06	6.94858e+06	6.12473e+06
AT2G44530	8	2	19	2	2.10466e+06	1.20773e+06	516826	147157	913995	538275	0.2	0.47	2.26	×	433771		688828		1.66245e+06	2.87453e+06	3.05146e+06	2.45026e+06	3.5713e+06	552398	499197		747144			417012	368381	786538		263714	393271	1.04348e+06	1.35989e+06		1.63708e+06
AT2G44610	22	4	51	3	1.30084e+06	1.0526e+06	1.57631e+06	1.12786e+06	2.1166e+06	924914	1.21	1.63	1.34			304708	548044	245147	234717	2.36724e+06	2.50153e+06	2.30386e+06	1.90151e+06	124546		580200	2.54577e+06	2.61802e+06	2.99786e+06	1.11407e+06	1.05371e+06		355758		2.15121e+06	2.85989e+06	2.7473e+06	2.00703e+06	2.57844e+06
AT2G44640	34	12	120	12	5.66005e+06	1.03544e+06	4.9059e+06	1.4808e+06	4.49499e+06	1.50982e+06	0.84	0.82	0.84		4.78307e+06	5.68835e+06	6.7687e+06	4.43082e+06	4.84583e+06	7.671e+06	6.02992e+06	5.51127e+06	5.2115e+06	4.66858e+06	2.57204e+06	5.40089e+06	5.31506e+06	3.28751e+06	5.19528e+06	5.345e+06	7.46287e+06	2.39731e+06	3.70557e+06	3.1192e+06	3.50914e+06	6.10985e+06	4.9216e+06	5.83798e+06	6.35924e+06
AT2G44650	35	4	131	3	1.54054e+07	3.43872e+06	1.61294e+07	1.9638e+06	1.54307e+07	672059	0.86	1.08	0.99		1.08301e+07	1.68875e+07	9.95405e+06	1.39505e+07	1.65672e+07	1.91412e+07	1.39011e+07	1.83583e+07	1.90586e+07	1.35749e+07	1.91327e+07	1.84326e+07	1.4849e+07	1.48593e+07	1.47961e+07	1.62081e+07	1.71824e+07	1.65378e+07	1.54779e+07	1.51712e+07	1.57134e+07	1.4652e+07	1.48796e+07	1.61645e+07	1.48495e+07
AT2G44920	51	9	198	9	1.16405e+07	2.35792e+06	6.22989e+06	2.85637e+06	8.0761e+06	2.79757e+06	0.8	0.96	1.13		1.44465e+07	1.39041e+07	1.37526e+07	7.7896e+06	9.55918e+06	1.2029e+07	1.32248e+07	1.00887e+07	9.97013e+06	6.45984e+06	5.19858e+06	3.54586e+06	9.61289e+06	9.24646e+06	9.37382e+06	3.12292e+06	3.27871e+06	1.13567e+07	5.18196e+06	1.33038e+07	6.5097e+06	6.37056e+06	6.5982e+06	8.09005e+06	7.19788e+06
AT2G45240	6	2	32	2	517343	131163	645354	255686	426698	153726	1.03	1.06	0.9		774489	535872		553323	425790	347805	421927	591870	487669	753817	633643	1.22481e+06	424792	561937	450923	575705	537207	407631	348318	798566	355889	438224	360438	354346	350170
AT2G45290	17	9	333	4	19596.9	20353.3	427615	370194	623096	180143	7.77	2.66	0.85	×				50107.1		10400.9		8644.12	9235.32	880096	1.00876e+06	235490	154664		393468	270893	49931.4	871180	585438	611582	365999	656708	713974	797762	382121
AT2G45470	8	2	14	2	404526	322464	386704	123733	386977	201597	1.3	1.39	1.11			83940.1			342388	411683	455684	989809	143654	270419	467395	394200	587422	315564	195299	408733	454603	297801	504259	401958	780156	365714	104708	223066	418157
AT2G45540	1	2	7	2	53039.3	24032	69177.7	22698	37415.3	19363.3	1.14	0.59	5.57		44876					25465	43083.8	88926.8	62845				51095.4	61788	94649.6					64243.6		18662.8	30153.2	36601.5
AT2G45740	17	3	33	3	919457	292894	847825	521639	1.2361e+06	164210	0.65	0.9	1.46		1.3177e+06	816553	1.13662e+06	1.34274e+06	809803	923614	816182	512367	599534	1.30155e+06	333887	185045	1.25613e+06	825700	1.6847e+06	559797	635798	1.0339e+06	1.29713e+06	1.12567e+06	992524	1.38051e+06	1.28709e+06	1.43201e+06	1.33995e+06
AT2G45770	14	4	29	4	2.06164e+06	1.83845e+06	1.90078e+06	1.67042e+06	1.78213e+06	1.47579e+06	0.98	1.2	1.2		3.8261e+06	1.21333e+06	5.05642e+06	3.62426e+06		655201	1.39255e+06	691840	33384.9	4.00587e+06	3.68286e+06	782454	703719	304096	470821	1.28868e+06	3.96777e+06	4.26746e+06	1.86405e+06	3.81029e+06	1.35868e+06	922409	738128	1.07698e+06	219086
AT2G45790	32	6	79	6	3.71497e+06	2.07714e+06	5.07146e+06	2.0706e+06	5.946e+06	2.20152e+06	1.14	1.14	1.01		1.27858e+06	5.55892e+06	988573	1.4313e+06	6.6147e+06	4.90126e+06	5.20707e+06	3.23266e+06	4.22172e+06	1.6388e+06	1.99704e+06	5.85656e+06	6.75387e+06	5.31502e+06	5.78901e+06	6.51897e+06	6.70241e+06	2.67556e+06	6.48039e+06	2.17093e+06	7.23618e+06	7.44965e+06	7.2948e+06	6.86125e+06	7.39926e+06
AT2G45810	12	4	48	4	1.47062e+06	305877	1.7081e+06	624298	1.68416e+06	600646	0.94	1.02	0.83		806435	1.69168e+06		1.27954e+06	1.60927e+06	1.60327e+06	1.67339e+06	1.68789e+06	1.4135e+06	1.32244e+06	783143	2.66888e+06	1.49945e+06	1.47668e+06	1.41419e+06	2.37254e+06	2.12751e+06	989904	2.52508e+06	744467	1.90056e+06	2.12851e+06	2.09616e+06	1.55244e+06	1.53617e+06
AT2G45820	27	3	40	3	3.71692e+06	1.1448e+06	2.4957e+06	1.21885e+06	2.94493e+06	1.22397e+06	0.76	0.79	0.96		5.14677e+06	3.35172e+06	5.41643e+06	5.03163e+06	2.80128e+06	2.4353e+06	3.13643e+06	2.95327e+06	3.1795e+06	4.88343e+06	2.87664e+06	1.55357e+06	2.95037e+06	2.35984e+06	2.90753e+06	1.23845e+06	1.1958e+06	3.89719e+06	2.03829e+06	5.28574e+06	3.29569e+06	1.72282e+06	1.66669e+06	2.83273e+06	2.82034e+06
AT2G46140	16	2	9	2	410750	392377	127618	#DIV/0!	753694	173169	0.04	2.46	22.24				133298	688203							127618							876143		631246
AT2G46280	42	10	201	9	7.96935e+06	839023	1.08822e+07	1.47333e+06	1.02208e+07	1.61476e+06	1.19	1.04	0.97		7.81994e+06	7.14866e+06	8.01893e+06	7.28081e+06	8.37792e+06	8.54983e+06	9.03071e+06	8.91731e+06	6.58001e+06	1.06208e+07	1.16228e+07	1.13722e+07	1.07728e+07	9.13244e+06	8.48686e+06	1.22705e+07	1.27794e+07	1.10427e+07	1.00107e+07	1.26196e+07	1.14542e+07	7.13706e+06	9.63341e+06	1.02798e+07	9.5891e+06
AT2G46820	19	2	122	2	8.96932e+06	882549	7.86226e+06	1.70876e+06	7.55015e+06	948940	0.95	0.86	0.96		7.47011e+06	9.27914e+06	9.44819e+06	7.72e+06	9.98601e+06	8.69825e+06	8.80117e+06	9.71785e+06	9.60312e+06	8.92206e+06	6.24598e+06	6.69896e+06	9.75649e+06	9.44868e+06	9.6127e+06	6.01546e+06	6.19773e+06	7.20912e+06	6.58155e+06	8.13904e+06	8.2828e+06	6.36766e+06	6.6486e+06	8.6472e+06	8.52524e+06
AT2G46910	11	2	20	2	97410.8	23104.6	92737.3	21535.9	91378	6897.78	1.03	0.9	0.97		91169.5			84768.2	63975	109035		131708	103809	130947	103106	73568	76515.7	105554	105015	74168	73024	84583.1		91485.7		90924.2	99342.5	82974.6	98958
AT2G47110	46	7	161	7	6.26058e+07	1.69577e+07	4.75891e+07	1.85229e+07	5.36014e+07	1.21805e+07	0.79	0.9	1.13		8.02157e+07	4.0564e+07	9.27766e+07	7.34669e+07	4.82634e+07	5.24722e+07	5.00943e+07	6.51772e+07	6.04216e+07	7.90979e+07	4.67507e+07	2.19254e+07	4.83407e+07	6.05136e+07	5.89611e+07	3.18616e+07	3.32621e+07	7.29647e+07	3.95728e+07	6.96064e+07	4.08116e+07	4.73917e+07	5.10078e+07	5.46623e+07	5.27936e+07
AT2G47250	12	6	49	2	372751	109513	391434	271298	368373	121573	1.22	1.06	0.86		393470	227396	244956		580657	379342	356736	376459	422991	125358		277292	902133	207253	361082	262283	604635				534058	375336	250933		313164
AT2G47390	21	13	104	13	5.93462e+06	714098	5.56127e+06	975044	6.7079e+06	1.24302e+06	0.97	1	1.02		5.61944e+06	6.06715e+06	5.83602e+06	4.7352e+06	5.1771e+06	6.77127e+06	5.85415e+06	6.41508e+06	6.93617e+06	4.42506e+06	5.09219e+06	6.32589e+06	7.57514e+06	5.13646e+06	5.58488e+06	5.28618e+06	5.06431e+06	6.01956e+06	8.62335e+06	5.39226e+06	8.3595e+06	5.96279e+06	7.35872e+06	6.25352e+06	5.69349e+06
AT2G47450	29	5	17	5	908054	670969	284065	159573	581245	473984	2.08	1.03	0.93			1.77452e+06	112524		831933	1.24678e+06	1.67021e+06	271067	449350	131877	214888	107986	234098	287796	270966	590838	434070	186010	41834.5	459339	163526	1.43418e+06	909264	898190	557622
AT2G47470	34	9	72	9	8.47895e+06	3.44546e+06	1.01239e+07	4.26355e+06	5.83243e+06	4.4358e+06	1.04	1.16	0.88		1.36786e+07	6.96768e+06	1.15618e+07	1.36965e+07	6.35318e+06	5.80882e+06	6.02471e+06	6.00055e+06	6.21876e+06	1.38055e+07	1.67685e+07	9.51379e+06	5.76123e+06	5.22719e+06	5.81348e+06	1.23268e+07	1.17747e+07	1.38715e+07	3.05057e+06	1.19467e+07	2.88746e+06	3.19531e+06	4.7642e+06	3.66133e+06	3.28243e+06
AT2G47510	42	14	249	14	1.47367e+07	2.02646e+06	1.69783e+07	2.02857e+06	1.65929e+07	2.35047e+06	0.98	1	0.95		1.59575e+07	1.76066e+07	1.65977e+07	1.20132e+07	1.25423e+07	1.56748e+07	1.27254e+07	1.36374e+07	1.58749e+07	1.97217e+07	1.46662e+07	1.96785e+07	1.71949e+07	1.50631e+07	1.51096e+07	1.63774e+07	1.8015e+07	1.60041e+07	2.08949e+07	1.54743e+07	1.9734e+07	1.50289e+07	1.52982e+07	1.46851e+07	1.5624e+07
AT2G47650	10	4	25	3	373525	167104	435356	217199	521619	139472	1.05	1.06	1.08		505716	31166.8		528291	239982	390322	373170	503565	415987	605117	833387	79442	316974	408620	406812	412258	420236	638549	383847	746718	357266	524077	627724	489496	405277
AT2G47710	17	2	10	2	550988	277513	880165	361602	834565	506528	1.51	1.33	1.1			618333	155960	112155	905692	586822	590472	737465	701010		234195		1.05043e+06	807522	802175	1.19217e+06	1.1945e+06	142024		252544	973648	1.46944e+06	1.3629e+06	918528	722882
AT2G47730	59	12	463	11	2.59421e+07	8.91626e+06	2.69334e+07	9.10841e+06	2.94455e+07	1.09146e+07	1.02	1.01	1.15		3.1185e+07	1.13775e+07	2.84656e+07	4.24679e+07	1.61611e+07	2.42408e+07	2.33551e+07	2.91694e+07	2.70567e+07	3.9442e+07	3.01665e+07	2.01517e+07	1.31646e+07	2.11607e+07	2.19959e+07	3.44376e+07	3.49483e+07	3.90123e+07	1.48824e+07	5.005e+07	2.07386e+07	2.45891e+07	2.69577e+07	2.98517e+07	2.94823e+07
AT2G47910	7	2	23	2	641692	138057	474831	178471	619122	140625	0.7	1.03	1.48			490560	629548		899714	569088	536660	632854	733420	184627	235162	452734	655748	610416	602948	589851	467165	469205	627717	370379	705194	588054	716262	800899	675268
AT2G47940	14	6	115	6	7.30471e+06	2.32171e+06	7.78509e+06	1.89144e+06	7.08379e+06	674798	1.02	1.04	0.9		7.25921e+06	8.34329e+06	2.68208e+06	6.18975e+06	1.15644e+07	6.55229e+06	7.35617e+06	7.9797e+06	7.81555e+06	8.66038e+06	7.39834e+06	5.76383e+06	1.03161e+07	9.73064e+06	8.93892e+06	5.98462e+06	5.48787e+06	7.86868e+06	6.4798e+06	6.95142e+06	6.66187e+06	7.09837e+06	8.28129e+06	6.32892e+06	7e+06
AT2G47970	11	3	33	3	2.01985e+06	188453	1.53056e+06	299705	1.52612e+06	371576	0.95	1.07	1.09		1.88874e+06	2.26175e+06	1.92684e+06	1.67577e+06	2.27066e+06	2.00876e+06	1.99638e+06	2.15148e+06	1.99826e+06	1.62265e+06	1.81211e+06	938180	1.8472e+06	1.33806e+06	1.55432e+06	1.40832e+06	1.72362e+06	1.78678e+06	1.80911e+06	1.75002e+06	710242	1.63538e+06	1.74569e+06	1.42579e+06	1.34597e+06
AT3G01120	17	7	61	7	3.36742e+06	1.44282e+06	3.76795e+06	1.03319e+06	3.70878e+06	1.3003e+06	0.94	0.96	1		2.73569e+06	3.29616e+06	602304	1.90845e+06	3.38868e+06	4.50788e+06	5.12001e+06	4.17784e+06	4.56979e+06	1.77349e+06	2.58977e+06	4.23156e+06	3.79023e+06	4.48213e+06	4.23106e+06	4.63927e+06	4.40609e+06	1.848e+06	3.66701e+06	2.17608e+06	2.99236e+06	4.97427e+06	5.51316e+06	4.43175e+06	4.06764e+06
AT3G01280	40	9	240	7	3.35393e+07	2.93409e+06	2.86906e+07	4.39477e+06	3.26618e+07	2.9521e+06	1	1.05	1		3.54428e+07	3.45494e+07	3.69086e+07	3.48041e+07	3.4598e+07	3.20219e+07	3.55074e+07	2.77937e+07	3.02276e+07	3.27659e+07	2.10131e+07	3.08221e+07	3.20028e+07	3.07589e+07	3.21855e+07	2.4653e+07	2.53232e+07	3.13833e+07	3.52353e+07	3.4908e+07	3.73712e+07	2.94343e+07	2.90014e+07	3.26049e+07	3.13561e+07
AT3G01310	5	3	18	3	720688	243384	915010	572640	926485	224954	1.15	1.09	0.86		1.10161e+06	513691	1.02185e+06	656057	378570	646231	527069	894831	746274	861283	2.10127e+06	980970	717035	1.01315e+06	1.07973e+06	224494	342139	923636	1.10444e+06	679485	1.08577e+06	673661	672964	1.03542e+06	1.23651e+06
AT3G01340	28	5	54	4	1.84688e+06	269301	2.15117e+06	533849	2.01371e+06	309636	0.99	0.93	0.98		1.75064e+06	1.52191e+06	1.33556e+06	1.97447e+06	1.96579e+06	1.95394e+06	1.88251e+06	2.19955e+06	2.03752e+06	3.27696e+06	1.78371e+06	1.88574e+06	1.66395e+06	2.31026e+06	2.49331e+06	1.81443e+06	1.98104e+06	2.36986e+06	1.80727e+06	1.92066e+06	1.47617e+06	2.35976e+06	2.14052e+06	2.20237e+06	1.83307e+06
AT3G01390	31	3	19	3	871670	344909	993893	636036	954624	433478	0.87	1.07	0.74		648836		681136	862351	1.2672e+06	387904	628218	1.32762e+06	1.17009e+06	2.02975e+06	1.66275e+06	1.35483e+06	731897	842132	788435	246316	295040	1.15665e+06	343096	1.69198e+06	867814	670044	546897	1.19182e+06	1.1687e+06
AT3G01420	11	6	15	6	1.10671e+06	392996	904499	560263	781390	537931	0.82	0.71	0.86		797209		1.16459e+06	1.6033e+06	1.44521e+06	675194	525402	1.36878e+06	1.27399e+06	1.34733e+06	1.59354e+06	242335	788791	1.1051e+06	1.15946e+06		94934.7	1.65794e+06		818423			694636	229388	506562
AT3G01440	20	3	38	3	484841	72119.6	551009	125313	582801	33664.2	1.11	1.2	1.07			391720			582740	422615	543911	470105	497954			690679	405063	392947	599601	566067	651695		578322		601763	546069	640364	565613	564675
AT3G01480	35	11	318	11	1.64931e+07	2.37526e+06	1.74216e+07	766842	1.77317e+07	1.47877e+06	0.94	0.97	1.01		1.66395e+07	1.60436e+07	1.15898e+07	1.53763e+07	1.6059e+07	1.69004e+07	1.66567e+07	1.98136e+07	1.93592e+07	1.72312e+07	1.61663e+07	1.70515e+07	1.66904e+07	1.78673e+07	1.83795e+07	1.81702e+07	1.78167e+07	1.71772e+07	1.51059e+07	1.8144e+07	1.66517e+07	1.75098e+07	1.91277e+07	1.9842e+07	1.82952e+07
AT3G01500	62	18	2183	11	4.83281e+08	6.54655e+07	5.13781e+08	4.90679e+07	5.21873e+08	7.13245e+07	1.16	1.11	0.95		5.2319e+08	4.02987e+08	4.90142e+08	6.2033e+08	4.89623e+08	4.11589e+08	4.38706e+08	4.97184e+08	4.75777e+08	5.68395e+08	5.90671e+08	4.71435e+08	5.09546e+08	4.51484e+08	4.69143e+08	5.28794e+08	5.20777e+08	6.42077e+08	5.19444e+08	6.20233e+08	4.61391e+08	4.78773e+08	5.0703e+08	4.95059e+08	4.50981e+08
AT3G01510	4	2	7	2	822390	398946	145395	92099.6	224250	197850	0.59	1.19	1.01		369014	784977	270209	388549	813890	1.16519e+06	1.23438e+06	1.28523e+06	1.09006e+06	7256.53	239435	50939.6		163578	117874	251139	187545	184728		574041			140279	112649	109550
AT3G01540	11	4	62	3	720055	395610	396691	313406	339692	318669	0.95	1.19	1		1.18052e+06	565929	1.31984e+06	859410	332162	151376		713041	638166	991544	150086	216266		626606	172490	419324	200522	411952		135330		185805	205697	956460	142906
AT3G01910	35	7	55	7	1.64953e+06	668147	2.09496e+06	996742	1.9134e+06	420324	1.13	1.19	1.04		2.20369e+06	871204	1.90552e+06	2.40984e+06	921150	1.61245e+06	2.63331e+06	1.19217e+06	1.0964e+06	2.6004e+06	3.55667e+06	2.22771e+06	1.11047e+06	963062	864760	2.67422e+06	2.76236e+06	2.52199e+06	1.91594e+06	2.57755e+06	1.78176e+06	1.75546e+06	1.78333e+06	1.48671e+06	1.48448e+06
AT3G02080	52	9	290	6	2.41619e+07	5.42453e+06	2.4803e+07	2.26189e+06	2.67823e+07	2.85751e+06	0.87	1.05	1.35		2.05406e+07	2.16205e+07	1.41819e+07	2.28583e+07	2.94546e+07	2.38363e+07	2.35438e+07	3.03469e+07	3.1074e+07	2.3501e+07	2.0577e+07	2.39165e+07	2.71465e+07	2.60271e+07	2.7715e+07	2.47604e+07	2.47806e+07	2.16328e+07	2.78169e+07	2.28798e+07	2.86225e+07	2.79794e+07	2.75307e+07	2.89523e+07	2.88444e+07
AT3G02090	49	18	477	18	3.93192e+07	7.70568e+06	3.88926e+07	6.05974e+06	3.74186e+07	2.80712e+06	1.07	1.16	0.98		3.54637e+07	3.20447e+07	2.9308e+07	3.1432e+07	4.51886e+07	3.986e+07	4.17263e+07	4.93273e+07	4.95225e+07	2.99617e+07	4.16437e+07	4.18954e+07	3.29148e+07	3.65712e+07	3.5618e+07	4.61043e+07	4.6432e+07	3.24703e+07	3.90087e+07	3.44791e+07	3.61945e+07	3.82535e+07	4.04738e+07	4.00654e+07	3.84032e+07
AT3G02110	4	2	23	2	1.01836e+06	427004	1.44247e+06	1.23318e+06	1.09448e+06	341523	0.85	0.95	1.8		1.1735e+06	1.47083e+06	908986	556512	802262	458867	902656	1.0811e+06	1.81053e+06	85187.1	166429	1.22556e+06	1.28629e+06	824966	1.41268e+06	3.11728e+06	3.42136e+06	958403	925024	787743	568358	1.51563e+06	1.46737e+06	1.37304e+06	1.16032e+06
AT3G02230	32	9	159	4	1.82981e+06	917938	2.12946e+06	947000	2.22021e+06	687210	1	1.25	1.36		292174	1.75732e+06		508071	2.63032e+06	2.40926e+06	2.30981e+06	2.35512e+06	2.3764e+06		90622.4	2.5278e+06	2.19256e+06	2.13226e+06	2.2899e+06	2.97007e+06	2.70302e+06	1.38785e+06	2.78955e+06	982590	2.31497e+06	2.67935e+06	2.92818e+06	2.40134e+06	2.27785e+06
AT3G02360	40	15	312	12	7.98168e+06	1.9144e+06	7.8283e+06	948541	9.24722e+06	1.5339e+06	1.18	1.1	0.91		7.02943e+06	9.40505e+06	3.57862e+06	7.15529e+06	8.39193e+06	9.34751e+06	9.87612e+06	8.75194e+06	8.29927e+06	7.47773e+06	6.62272e+06	6.85275e+06	9.47926e+06	8.67222e+06	8.04559e+06	8.10464e+06	7.37151e+06	8.68086e+06	6.325e+06	9.80341e+06	7.76179e+06	1.045e+07	1.00217e+07	1.02812e+07	1.06538e+07
AT3G02540	8	3	19	2	332756	179442	402743	279789	517966	281875	0.11	0.11	1.1		501391	179032	419521	482784		120313		493666	132587	714769			174191			319270		531206	280797	909989	349874
AT3G02560	42	8	169	6	1.06636e+07	2.35763e+06	1.74599e+07	1.49343e+07	1.76615e+07	5.00197e+06	0.66	0.98	1.24		1.38292e+07	1.14126e+07	1.1111e+07	1.01741e+07	8.70418e+06	1.07074e+07	8.58004e+06	1.42807e+07	7.17362e+06	1.12594e+07	6.33044e+06	6.11448e+06	3.66981e+07	3.70216e+07	3.20236e+07	5.65259e+06	4.57905e+06	1.05639e+07	1.93127e+07	1.40759e+07	1.20178e+07	1.79112e+07	2.01809e+07	2.37554e+07	2.34738e+07
AT3G02630	30	7	107	3	2.09937e+06	1.79293e+06	2.76114e+06	1.84372e+06	3.07292e+06	1.9467e+06	1.06	1.11	0.93		353711	1.21218e+06	131013	985807	556408	4.54693e+06	4.36307e+06	3.49532e+06	3.24986e+06	1.48883e+06	148897	2.80073e+06	812422	3.4304e+06	3.25348e+06	4.81733e+06	5.33702e+06	337995	620727	1.54626e+06	3.60234e+06	4.23571e+06	4.27294e+06	5.38939e+06	4.57798e+06
AT3G02660	7	3	7	3	1.24807e+06	451649	594343	387864	759111	381467	0.94	0.93	0.6		1.16809e+06	1.52313e+06	1.16737e+06	1.07956e+06	1.19789e+06	558947	2.04151e+06			733489	1.50546e+06	435521	309174	497934	415294	450891	406987	1.13975e+06	625156	1.14206e+06	637139			251456
AT3G02720	8	2	25	2	571651	197312	385975	113268	431787	51014.9	0.82	0.8	1.07		341363	674369		952436	562989		535873	497769	436755	391217	200713	336088	434392	480607	464512	523302	256964	419844	485729	526652	419356	440174	393358	386702	382476
AT3G02730	17	4	57	4	4.10812e+06	1.50977e+06	6.12678e+06	1.76355e+06	4.33628e+06	321160	1.38	1.11	2.13		2.91237e+06	3.53661e+06	1.37621e+06	4.0427e+06	6.82259e+06	4.16686e+06	4.10523e+06	4.88342e+06	5.12711e+06	5.28413e+06	5.09367e+06	8.33758e+06	4.76382e+06	4.43667e+06	4.74144e+06	8.34191e+06	8.01506e+06	3.97629e+06	4.11958e+06	4.81438e+06	4.36002e+06	4.04672e+06	4.10363e+06	4.62812e+06	4.64151e+06
AT3G02760	15	9	72	9	1.03005e+06	500251	1.43091e+06	841932	724871	195301	0.82	0.93	1.39		807341	1.85355e+06	1.91932e+06	972321	604776	723813	645422	933374	810542	632721	2.0627e+06	2.2397e+06	907141	407742	743549	1.90218e+06	2.55152e+06	803457	542823	1.06367e+06	451707	613252	761635	876381	686040
AT3G02780	21	6	69	3	2.43539e+06	1.09156e+06	5.67407e+06	2.42965e+06	3.79238e+06	2.32278e+06	1.74	1.09	0.77	×	3.51309e+06	2.80672e+06	3.26474e+06	3.85404e+06	1.13982e+06	2.88671e+06	2.27058e+06	1.01976e+06	1.16303e+06	8.54717e+06	6.06533e+06	3.52299e+06	3.97902e+06	6.15576e+06	4.96914e+06	2.58648e+06	9.56666e+06	7.35225e+06	1.48303e+06	7.44889e+06	1.77876e+06	2.72493e+06	2.98995e+06	3.40211e+06	3.15916e+06
AT3G02830	5	2	4	2	1.27996e+06	598539	1.78347e+06	846715	1.4249e+06	166442	1.28	1.02	0.93		10747.2	1.90759e+06			1.61603e+06	1.38731e+06	1.4056e+06	1.2863e+06	1.3461e+06			726964	2.47432e+06	1.1782e+06	1.1724e+06	2.57382e+06	2.57514e+06		1.69231e+06		1.32406e+06	1.48992e+06	1.49987e+06	1.26992e+06	1.27334e+06
AT3G02870	26	5	67	5	794990	335529	669842	323641	980292	445212	0.68	0.91	1.52		430272	862422	247846	1.25731e+06	528944	732007	1.07577e+06	1.05362e+06	966721	1.10574e+06	72504.8	885398	598895	801402	898390	441506	554904	1.45069e+06	349705	1.47111e+06	506808	850949	1.06696e+06	711087	1.43502e+06
AT3G02880	12	5	79	3	657925	427238	569606	87232.4	685096	419944	0.59	0.92	1.76		160532	557728	96602.9	167062	819241	1.24688e+06	943434	920842	1.00901e+06				454249	550414	643991		629771	262570		144430	389695	743189	1.18778e+06	1.01868e+06	1.04933e+06
AT3G03060	3	2	10	2	498520	261060	334163	241690	1.43765e+06	1.6317e+06	0.85	1.44	1.28		417162	316533	500479	1.11619e+06	570819	605175	231946	374368	354011	680616	604976	174828	149136	167382			228041	4.39485e+06	717678	3.68578e+06	851067	779716	392255	198689	481136
AT3G03100	18	3	52	3	2.45611e+06	1.79187e+06	3.12423e+06	1.71188e+06	3.43851e+06	1.73533e+06	1.39	1.07	0.82		4.07057e+06	1.99535e+06		6.23618e+06	1.14e+06	1.2457e+06	1.25563e+06	1.87809e+06	1.8274e+06	5.38539e+06	3.15723e+06	6.08636e+06	2.24356e+06	1.83833e+06	1.34592e+06	2.17356e+06	2.76347e+06	6.19191e+06	3.48935e+06	5.5633e+06	3.40192e+06	2.91912e+06	958423	3.11143e+06	1.87261e+06
AT3G03250	51	21	572	10	1.166e+07	1.55734e+06	1.37592e+07	3.40207e+06	1.29227e+07	1.18229e+06	1	1.12	1.02		1.04056e+07	1.16086e+07	1.09636e+07	8.7487e+06	1.11867e+07	1.39343e+07	1.28768e+07	1.29177e+07	1.22979e+07	1.03549e+07	1.02357e+07	1.85766e+07	1.25321e+07	1.19376e+07	1.1818e+07	1.73673e+07	1.72515e+07	1.07761e+07	1.34312e+07	1.16699e+07	1.27029e+07	1.38875e+07	1.35583e+07	1.43203e+07	1.3035e+07
AT3G03710	19	14	191	14	7.82186e+06	1.54834e+06	1.04261e+07	5.53506e+06	7.47923e+06	881646	1.03	0.94	0.97		6.60857e+06	9.58192e+06	5.81911e+06	5.34528e+06	9.29746e+06	7.7278e+06	8.72374e+06	8.87555e+06	8.41735e+06	1.56372e+07	2.21298e+07	8.74633e+06	7.57498e+06	6.76265e+06	6.88394e+06	7.81375e+06	7.86027e+06	7.53027e+06	7.99243e+06	5.74631e+06	6.86378e+06	8.39547e+06	8.45024e+06	7.48088e+06	7.37446e+06
AT3G03780	45	30	1464	14	1.16391e+07	3.53592e+06	1.85118e+07	6.37242e+06	1.26627e+07	1.98338e+06	1.22	1	0.8		1.37083e+07	9.06382e+06	3.5519e+06	1.18637e+07	1.09389e+07	1.46032e+07	1.47844e+07	1.28871e+07	1.33505e+07	1.34045e+07	2.49953e+07	2.441e+07	1.20155e+07	1.22032e+07	1.3066e+07	2.61731e+07	2.18272e+07	1.6032e+07	1.24951e+07	1.08656e+07	9.99527e+06	1.38331e+07	1.43666e+07	1.22034e+07	1.15106e+07
AT3G03920	18	3	46	3	3.26788e+06	1.1838e+06	3.85101e+06	2.8362e+06	2.941e+06	1.16527e+06	0.82	0.82	0.88		1.792e+06	3.36961e+06	2.09572e+06	1.62917e+06	4.89104e+06	3.38299e+06	3.62572e+06	4.36469e+06	4.25995e+06	2.55243e+06	540774	2.2873e+06	5.21665e+06	7.68928e+06	8.14801e+06	1.63083e+06	2.74278e+06	664021	3.24841e+06	1.7929e+06	3.43871e+06	2.85024e+06	3.50031e+06	4.12753e+06	3.90588e+06
AT3G03960	48	17	283	17	1.71852e+07	2.47992e+06	1.79216e+07	1.22316e+06	1.71956e+07	1.64258e+06	1	1	1.03		1.76933e+07	1.67622e+07	2.12876e+07	1.56103e+07	1.36716e+07	1.91641e+07	1.96482e+07	1.60682e+07	1.47609e+07	1.89004e+07	1.8532e+07	1.67192e+07	1.8679e+07	1.54314e+07	1.79777e+07	1.87747e+07	1.83585e+07	1.52303e+07	1.71141e+07	1.54358e+07	1.70621e+07	2.05257e+07	1.79304e+07	1.74976e+07	1.6769e+07
AT3G04120	85	28	2070	3	3.93581e+06	1.75257e+06	3.1299e+06	1.59106e+06	4.18616e+06	1.39026e+06	0.56	1.21	1.37		4.34183e+06	1.07673e+06		3.51079e+06	1.9693e+06	6.00747e+06	6.08527e+06	4.30804e+06	4.18705e+06	4.72082e+06	5.22286e+06	960980	3.06757e+06	3.99159e+06	3.89808e+06	1.49609e+06	1.68123e+06	4.82728e+06	1.81071e+06	6.38039e+06	3.40981e+06	3.42497e+06	3.73212e+06	5.17569e+06	4.72829e+06
AT3G04400	31	4	87	4	5.45745e+07	2.4607e+07	3.65463e+07	1.94256e+07	3.83898e+07	2.48112e+07	0.8	0.93	1.32		7.03681e+07	3.90096e+07	6.3027e+07	9.70183e+07	4.64822e+07	1.99658e+07	2.4622e+07	7.19443e+07	5.87335e+07	7.70701e+07	2.86452e+07	2.6857e+07	2.66992e+07	4.57375e+07	4.72165e+07	1.85061e+07	2.16385e+07	8.14695e+07	3.14512e+07	7.48462e+07	2.76338e+07	2.44759e+07	2.31733e+07	2.16811e+07	2.23874e+07
AT3G04550	25	8	115	8	6.30941e+06	1.46088e+06	6.7805e+06	1.79117e+06	6.64233e+06	1.81967e+06	1.11	1.07	0.92		7.63401e+06	5.65069e+06	4.52652e+06	7.2903e+06	4.47744e+06	6.79932e+06	8.24182e+06	4.7957e+06	7.36885e+06	8.75494e+06	6.29298e+06	6.44797e+06	4.59964e+06	9.76016e+06	4.71286e+06	6.45353e+06	7.22189e+06	8.49607e+06	4.7494e+06	8.89561e+06	5.28078e+06	5.34259e+06	5.90696e+06	5.459e+06	9.00821e+06
AT3G04600	8	2	52	2	559559	173527	404943	301438	659109	327726	0.53	0.95	1.81		621305	426805	415248	633105	448023	493400	973587	496213	528344	629236	914433	18047.2	508043	345977	542779	98504.4	182524	1.01437e+06	405983	1.19982e+06	833881	668067	429235	298758	422760
AT3G04650	7	2	7	2	208847	147377	390489	58311.4	323637	84193.3	22.89	19.58	0.79	×						367967	300139	74876.2	92406.7			349733	405929	356287	350921	378971	501095	282658	355717	186169	408589	278243	427369	262045	388308
AT3G04790	53	10	368	10	4.07205e+07	1.74448e+07	4.88489e+07	4.12013e+06	4.27021e+07	4.78861e+06	1.2	0.22	0.84		3.03304e+07	4.34138e+07	3.82203e+06	3.95703e+07	6.17296e+07	3.6506e+07	3.83322e+07	5.58308e+07	5.69491e+07	5.03838e+07	3.99792e+07	5.10976e+07	5.3801e+07	4.99347e+07	5.0369e+07	4.66976e+07	4.85287e+07	3.48838e+07	4.44025e+07	4.5166e+07	4.92185e+07	3.8504e+07	3.89927e+07	4.38367e+07	4.66127e+07
AT3G04830	9	2	18	2	650049	209258	630575	353846	756265	280386	0.63	0.91	1.45		783026	526679	418251	1.09066e+06	516962	646230	630920	461532	776187	1.27121e+06	762536	264177	498340	426711	560476			792572		1.24565e+06	494012	731197	415258	948871	666297
AT3G04840	37	12	308	5	9.37457e+06	4.91436e+06	1.03427e+07	1.60818e+06	9.93973e+06	2.67654e+06	1.12	0.93	1.13		1.1694e+07	5.0471e+06	3.47561e+06	7.49382e+06	4.7213e+06	1.54825e+07	1.78468e+07	9.39895e+06	9.21107e+06	1.08294e+07	1.06342e+07	1.12252e+07	7.66323e+06	8.65073e+06	9.88692e+06	1.28587e+07	1.09928e+07	8.86688e+06	5.17097e+06	1.27409e+07	6.94153e+06	1.12563e+07	1.17758e+07	1.16569e+07	1.11086e+07
AT3G04870	20	9	99	9	7.35031e+06	1.76091e+06	6.68906e+06	2.46635e+06	7.13069e+06	1.91041e+06	0.9	1.05	1.13		5.50778e+06	7.25263e+06	5.33022e+06	7.61161e+06	9.73908e+06	6.2719e+06	5.78234e+06	9.10749e+06	9.54973e+06	5.9383e+06	4.35164e+06	1.2253e+07	6.29532e+06	6.72678e+06	7.60284e+06	5.13556e+06	5.209e+06	5.75496e+06	6.48039e+06	7.61441e+06	3.84472e+06	7.10432e+06	1.03605e+07	8.41637e+06	7.4698e+06
AT3G04880	12	3	37	3	1.36742e+06	461132	1.06228e+06	748467	1.01844e+06	252029	1.31	0.82	0.77		1.13193e+06	441120	1.18068e+06	1.03276e+06	1.81958e+06	1.76788e+06	1.74717e+06	1.71561e+06	1.47001e+06	397622	1.81925e+06	51572.2	1.9843e+06	1.42376e+06	1.69697e+06	533405	591331	932856		1.1489e+06	665431	864402	870549	1.33872e+06	1.30822e+06
AT3G04920	31	5	127	3	9.78822e+06	1.50407e+06	1.20098e+07	1.77968e+06	9.92692e+06	714835	1.03	1.04	1.03		9.99278e+06	1.15455e+07	1.26966e+07	7.75148e+06	9.50757e+06	9.23111e+06	8.71006e+06	8.88891e+06	9.7699e+06	1.28329e+07	1.16118e+07	9.46086e+06	1.42287e+07	1.44477e+07	1.22663e+07	1.0532e+07	1.06979e+07	1.01656e+07	9.9825e+06	8.32736e+06	9.76693e+06	9.78309e+06	1.04525e+07	1.06248e+07	1.03125e+07
AT3G05020	14	2	61	2	744824	267137	989306	211896	1.06359e+06	274655	1.38	1.23	0.78		339396	486761		539899	718786	919019	862210	1.0508e+06	1.04173e+06	887685	801406	805919	722663	1.31018e+06	1.11643e+06	1.1691e+06	1.10106e+06	643486	848814	990073	1.07166e+06	973211	1.10174e+06	1.4997e+06	1.38005e+06
AT3G05060	22	8	175	5	1.11664e+07	2.0324e+06	1.00677e+07	3.06084e+06	9.81314e+06	1.21056e+06	0.84	0.92	1		1.00218e+07	9.13266e+06	9.60809e+06	9.25576e+06	1.03683e+07	1.47364e+07	1.38948e+07	1.18744e+07	1.16056e+07	8.02781e+06	6.5247e+06	6.04786e+06	1.26736e+07	1.30625e+07	1.41664e+07	9.75076e+06	1.02881e+07	9.3919e+06	7.54126e+06	8.78649e+06	1.0052e+07	9.95918e+06	1.08517e+07	1.11507e+07	1.07719e+07
AT3G05280	13	2	3	2	574970	256205	173796	74081.3	372326	139171	0.29	0.83	2.89	×	612337	635904	806940	789767	159729	866700	300778	427603				162210	252987		106190			514077			309014	466416	407792		164332
AT3G05350	17	6	114	6	2.06193e+06	868523	1.98681e+06	532546	1.63096e+06	619183	1.01	0.87	0.95		728809	1.97987e+06		754535	2.19315e+06	2.68617e+06	2.62073e+06	2.96138e+06	2.57078e+06	900751	1.86174e+06	2.03324e+06	2.38358e+06	2.64049e+06	2.38873e+06	1.83118e+06	1.85479e+06	1.05168e+06	904910	814830	1.63051e+06	2.0856e+06	2.12944e+06	2.30683e+06	2.12386e+06
AT3G05420	11	6	44	6	1.00171e+06	470057	1.06474e+06	497128	1.27986e+06	317977	1.05	1.09	1.11		421334	1.67063e+06		1.22743e+06	1.33923e+06	356636	1.34717e+06	829541	821677	1.13746e+06	2.08913e+06	1.05638e+06	1.29543e+06	462136	587897	908003	981483	1.28062e+06	1.81174e+06	677922	1.51161e+06	1.21773e+06	1.27884e+06	1.2259e+06	1.23455e+06
AT3G05530	39	11	183	10	3.66977e+06	679498	4.40954e+06	1.50941e+06	5.65389e+06	1.27734e+06	1.35	1.06	1.03		4.17528e+06	3.50256e+06	3.10556e+06	5.04866e+06	2.68346e+06	3.86169e+06	3.85019e+06	3.36094e+06	3.43956e+06	6.95472e+06	6.56451e+06	4.15834e+06	3.5878e+06	2.73476e+06	3.837e+06	3.76059e+06	3.67861e+06	7.17196e+06	4.30184e+06	8.04525e+06	4.82722e+06	5.16962e+06	5.18104e+06	5.0129e+06	5.5213e+06
AT3G05970	8	4	11	4	127623	48381.6	660995	201146	536185	133246	4.64	5.99	1.08	×			112337	181802			88731.2			445550	843867				693566			656890	515580			615090		357178
AT3G06050	28	5	128	5	8.94896e+06	2.50819e+06	9.47274e+06	2.43416e+06	7.88753e+06	1.38232e+06	0.84	0.88	1.07		1.02102e+07	6.53487e+06	1.46779e+07	8.95472e+06	7.67392e+06	7.65001e+06	6.37691e+06	9.20961e+06	9.25248e+06	7.41067e+06	8.56649e+06	1.17248e+07	5.81649e+06	9.25757e+06	8.51159e+06	1.13533e+07	1.31409e+07	9.69084e+06	6.46636e+06	8.54646e+06	5.79184e+06	6.67408e+06	8.62757e+06	8.86421e+06	8.43884e+06
AT3G06350	25	11	117	11	4.55298e+06	746449	4.95647e+06	1.46031e+06	4.24472e+06	901687	1.13	1	0.86		4.4884e+06	4.52062e+06	6.33324e+06	3.73115e+06	3.85873e+06	4.53944e+06	4.78007e+06	4.33693e+06	4.38827e+06	7.08716e+06	5.46857e+06	4.09721e+06	6.14835e+06	4.2793e+06	6.13212e+06	3.43392e+06	3.00514e+06	5.14308e+06	3.82679e+06	5.60763e+06	3.39446e+06	3.01639e+06	3.69893e+06	4.72852e+06	4.54199e+06
AT3G06580	17	5	37	5	1.32404e+06	788674	996936	655050	1.68032e+06	574691	0.61	0.91	2.09	×	2.1984e+06	1.76923e+06	296503	2.75282e+06	907981	873485	1.48397e+06	807110	826830	2.117e+06	701986	154107	1.52905e+06	829494	1.50786e+06	492020	643977	2.00462e+06	1.69452e+06	2.83032e+06	1.55029e+06	1.29712e+06	837131	1.63118e+06	1.59734e+06
AT3G06610	19	2	13	2	37135.3	7853.35	130306	48540	102757	40687.1	21.19	2.69	0.07	×	31582.1			42688.4						151172	191632		127432	156395	155971	66095.7	63447.8	73986.8		131527
AT3G06650	33	14	254	6	1.69967e+07	3.34396e+06	1.56177e+07	2.85474e+06	1.76391e+07	1.17353e+06	1	1.04	1.14		1.41469e+07	1.66831e+07	1.22506e+07	1.34246e+07	2.29057e+07	1.94774e+07	1.87617e+07	1.69941e+07	1.83259e+07	1.39656e+07	1.28768e+07	1.11297e+07	1.98995e+07	1.77368e+07	1.74709e+07	1.56097e+07	1.62529e+07	1.59173e+07	1.65065e+07	1.74367e+07	1.94605e+07	1.78745e+07	1.84414e+07	1.85489e+07	1.69269e+07
AT3G06720	23	6	66	6	1.60086e+06	328679	1.47287e+06	734771	1.45475e+06	323808	0.71	0.93	1.21		1.47675e+06	1.9648e+06	1.5881e+06	2.31774e+06	1.30757e+06	1.49038e+06	1.36961e+06	1.40845e+06	1.48433e+06	2.2798e+06	2.90105e+06	839545	1.16106e+06	1.26866e+06	1.29286e+06	790070	1.24988e+06	1.40585e+06	1.28519e+06	1.83378e+06	1.5397e+06	1.14993e+06	1.16894e+06	2.02593e+06	1.22872e+06
AT3G06850	14	4	23	4	831248	116681	786446	256320	806259	191836	0.98	0.98	0.97			915901			703818	720436	1.0082e+06	799520	839613			696036	1.28611e+06	630583	616080	661585	828283		1.11021e+06		979118	723083	670800	716813	637529
AT3G06860	18	10	104	10	4.79864e+06	2.25356e+06	5.48946e+06	3.9168e+06	5.30955e+06	2.82346e+06	0.94	1.04	1.08		1.09963e+06	5.40564e+06		1.32247e+06	6.22208e+06	6.2848e+06	5.77677e+06	5.57727e+06	6.70046e+06	3.85962e+06	1.86011e+06	2.45186e+06	1.06123e+07	5.08124e+06	1.255e+07	3.64475e+06	3.85575e+06	1.11171e+06	8.23142e+06	905033	6.91042e+06	7.16752e+06	4.85581e+06	7.11891e+06	6.17561e+06
AT3G06980	4	2	18	2	377032	104524	433825	91523.7	472322	224136	1.27	1.16	0.79		204406	323658			422504	305047	440029	428618	514958	249708	476263		539721	402199	437207	477760	453917	277087		158402	402633	808045	680199	530919	448969
AT3G07110	25	6	133	5	1.65293e+07	4.72012e+06	1.55402e+07	7.14037e+06	2.16504e+07	5.64185e+06	1.07	1.06	1.12		1.86246e+07	1.16966e+07	1.78294e+07	1.9557e+07	1.49495e+07	1.06392e+07	1.07139e+07	2.20328e+07	2.27211e+07	2.11197e+07	1.11406e+07	9.64477e+06	2.79309e+07	1.89965e+07	1.84047e+07	8.65941e+06	8.42522e+06	2.01876e+07	1.27156e+07	2.28696e+07	1.39266e+07	2.64773e+07	2.78287e+07	2.52473e+07	2.39506e+07
AT3G07320	6	2	14	2	283291	441464	96884.9	32641.4	ND		0.09	0.01	0.01	×		1.0721e+06				91196.7	116842	77293	59020.3		128721			63493.7	98440.3
AT3G07480	14	2	38	2	593342	187329	1.14688e+06	624162	638270	166050	1.98	1.29	0.65	×	464682	616737		475270	1.03751e+06	479980	553302	576850	542409	634485	1.28493e+06	2.04872e+06	376947	866274	560025	1.71371e+06	1.68993e+06	830436	465396	676541	342682	678791	786396	742193	583721
AT3G07660	5	3	8	3	1.76325e+06	3.01668e+06	327100	218019	244181	47992	1.18	0.99	0.84		229691	6.28612e+06	380262	156927						172937	481263							225476	206045	230829	314375
AT3G07720	11	3	20	3	2.02221e+07	1.5248e+07	1.49297e+07	1.6202e+07	2.87095e+07	1.76795e+07	1.12	1.28	1.13		442382	2.42248e+07	636630	400202	2.47288e+07	3.37541e+07	3.54984e+07	3.07429e+07	3.15706e+07	485983	705905	5.63156e+06	3.34327e+07	3.31359e+07	3.64156e+07	4.65907e+06	4.97068e+06	521936	3.61867e+07	531757	3.20333e+07	4.20818e+07	4.16607e+07	3.76901e+07	3.89697e+07
AT3G07770	25	14	141	11	7.7879e+06	2.17019e+06	6.05434e+06	1.796e+06	5.77972e+06	875305	0.88	0.89	1.29		6.60538e+06	6.3996e+06	9.14723e+06	6.0431e+06	1.26494e+07	8.98783e+06	5.86907e+06	7.2073e+06	7.18216e+06	6.5261e+06	4.39481e+06	5.92497e+06	8.98319e+06	8.18896e+06	5.8643e+06	4.49013e+06	4.06225e+06	6.63698e+06	6.51934e+06	6.44012e+06	6.70895e+06	5.33726e+06	5.0636e+06	4.67447e+06	4.85701e+06
AT3G08010	12	3	11	3	1.04681e+06	816669	587352	370552	185921	151587	0.97	0.85	1.57		956162	72332.1	891268	1.11842e+06	1.8081e+06	210703	164708	2.2924e+06	1.90716e+06	975734	812556			175382	385734			158057	54944.9		38094.9	169877	195554	498551	186370
AT3G08030	22	5	81	5	4.10619e+06	1.81629e+06	4.36795e+06	1.30386e+06	5.0525e+06	1.32988e+06	1.17	0.95	0.89		2.91543e+06	6.02522e+06	2.71414e+06	2.79433e+06	3.22703e+06	6.8252e+06	6.65958e+06	2.78792e+06	3.00689e+06	3.08972e+06	2.292e+06	4.7995e+06	3.88357e+06	4.33399e+06	4.99092e+06	5.01007e+06	6.54386e+06	4.61661e+06	3.88095e+06	2.50387e+06	5.14489e+06	6.29777e+06	6.25646e+06	5.93044e+06	5.78904e+06
AT3G08510	13	5	58	5	3.00269e+06	808437	2.81608e+06	739398	2.9469e+06	557192	0.99	0.95	1.05		2.36973e+06	3.96634e+06	1.59939e+06	2.5398e+06	2.33177e+06	3.60424e+06	3.69501e+06	3.39536e+06	3.52258e+06	1.8338e+06	1.76533e+06	3.1751e+06	2.33078e+06	3.64268e+06	3.10924e+06	3.1309e+06	3.54084e+06	1.81615e+06	3.09127e+06	2.68292e+06	2.64267e+06	3.20894e+06	3.57078e+06	3.15862e+06	3.40389e+06
AT3G08530	25	31	522	5	7.95222e+07	6.61851e+07	6.55351e+07	4.80469e+07	7.73208e+07	7.29577e+07	1.01	0.9	0.88		1.5692e+08	4.29577e+07	1.34269e+08	2.02174e+08	3.50961e+07	4.23439e+07	4.20409e+07	3.00206e+07	2.9878e+07	1.52277e+08	1.33421e+08	4.49984e+07	4.0664e+07	3.68634e+07	3.78799e+07	3.97722e+07	3.84055e+07	2.01504e+08	3.82088e+07	1.89181e+08	4.20478e+07	3.79677e+07	3.53162e+07	3.44817e+07	3.98588e+07
AT3G08580	33	13	570	6	1.19399e+08	7.94063e+06	1.23883e+08	2.16914e+07	1.15503e+08	7.51395e+06	1.05	1.02	0.97		1.30584e+08	1.19895e+08	1.32786e+08	1.12961e+08	1.16e+08	1.10247e+08	1.12153e+08	1.17757e+08	1.22211e+08	1.35363e+08	1.07159e+08	1.06201e+08	1.52871e+08	1.37439e+08	1.47873e+08	9.89951e+07	1.05162e+08	1.11579e+08	1.03462e+08	1.19323e+08	1.13106e+08	1.13958e+08	1.12633e+08	1.21497e+08	1.28462e+08
AT3G08590	59	24	332	14	3.50504e+07	7.21256e+06	3.6604e+07	5.56213e+06	3.54421e+07	8.30741e+06	0.99	1	1.02		4.65635e+07	2.90995e+07	4.66491e+07	3.90303e+07	3.0757e+07	3.2082e+07	2.94012e+07	3.24869e+07	2.93843e+07	4.01122e+07	4.34238e+07	4.07828e+07	2.89888e+07	3.16001e+07	2.99307e+07	3.97934e+07	3.81999e+07	5.03047e+07	2.82914e+07	4.64409e+07	2.82686e+07	3.27278e+07	3.43775e+07	3.16893e+07	3.14364e+07
AT3G08740	25	8	117	8	9.14697e+06	1.77927e+06	1.04328e+07	1.63994e+06	9.88539e+06	1.01546e+06	1.07	1.1	1.09		9.26547e+06	8.80279e+06	4.63214e+06	1.04386e+07	9.40482e+06	9.48072e+06	1.02903e+07	1.03104e+07	9.69751e+06	9.74219e+06	1.06443e+07	9.18083e+06	1.417e+07	1.05157e+07	1.05886e+07	8.97951e+06	9.64102e+06	8.48089e+06	9.65766e+06	9.64816e+06	1.11649e+07	9.11352e+06	9.11814e+06	1.1107e+07	1.07929e+07
AT3G08940	47	9	305	7	9.26645e+07	3.21514e+07	9.84046e+07	8.22803e+06	9.91383e+07	9.74952e+06	0.98	1.06	1.06		7.26939e+07	9.19135e+07	4.6223e+07	7.62848e+07	1.07276e+08	8.56789e+07	8.83647e+07	1.01572e+08	1.63974e+08	1.05289e+08	9.71187e+07	1.08608e+08	9.44713e+07	8.43042e+07	9.33971e+07	1.07276e+08	9.67716e+07	9.8092e+07	9.74518e+07	1.05373e+08	1.20465e+08	9.10914e+07	9.14496e+07	9.57172e+07	9.34665e+07
AT3G08943	11	7	74	5	1.38127e+06	728675	3.22724e+06	2.32434e+06	1.39288e+06	625971	1.27	0.98	0.86		2.68123e+06	591500	2.17285e+06	1.66594e+06	555629	1.34997e+06	725474	1.58004e+06	1.10883e+06	2.63945e+06	2.10864e+06	1.38229e+06	1.54872e+06	6.45835e+06	7.18737e+06	3.23494e+06	1.25817e+06	1.63687e+06	557733	2.31929e+06	513108	1.50912e+06	1.13852e+06	1.58851e+06	1.87987e+06
AT3G09200	50	11	254	4	2.80718e+07	1.44189e+07	3.10246e+07	4.14493e+06	2.46987e+07	9.5119e+06	1.95	1.03	0.78		2.74821e+07	5.07538e+07	1.76043e+07	1.0669e+07	2.18415e+07	4.26769e+07	4.51226e+07	1.79959e+07	1.85005e+07	2.19169e+07	3.37894e+07	3.41926e+07	3.35299e+07	2.87674e+07	3.03499e+07	3.20133e+07	3.36378e+07	2.37919e+07	3.88779e+07	1.17311e+07	1.98664e+07	3.36595e+07	3.33239e+07	1.81756e+07	1.81632e+07
AT3G09260	55	24	1706	21	3.95474e+08	5.08117e+07	3.83018e+08	3.03251e+07	3.71604e+08	2.91296e+07	1.17	1.11	0.91		4.13104e+08	3.12614e+08	3.41581e+08	4.82192e+08	4.06751e+08	3.62703e+08	3.90049e+08	4.30769e+08	4.19504e+08	3.82193e+08	3.86186e+08	3.90852e+08	3.43817e+08	3.42225e+08	3.74938e+08	4.16249e+08	4.27681e+08	3.91616e+08	3.2841e+08	4.26082e+08	3.52445e+08	3.81393e+08	3.69458e+08	3.66324e+08	3.57105e+08
AT3G09270	10	2	15	2	501501	187046	986669	611436	786788	322485	1.65	1.43	0.77		757534	185762		393859	701764	418954	404352	553164	596618	1.40744e+06	2.32766e+06	777878	770760	613524	415672	723108	857312	1.1942e+06	640694	1.35457e+06	464946	807797	645730	494755	691605
AT3G09300	8	3	23	2	1.30365e+06	189030	1.38873e+06	395999	1.41634e+06	424952	0.99	1.01	0.84		1.23956e+06	1.28327e+06	1.51555e+06	1.63236e+06	976743	1.19111e+06	1.24685e+06	1.37282e+06	1.27461e+06	1.39685e+06	862505	1.37534e+06	1.6869e+06	1.22149e+06	1.32479e+06	1.07706e+06	2.16491e+06	2.09867e+06	1.81992e+06	1.65181e+06	1.42586e+06	1.35741e+06	840834	1.03013e+06	1.10607e+06
AT3G09440	51	29	1065	14	1.88922e+07	3.28832e+06	2.0715e+07	3.70779e+06	1.95218e+07	3.36681e+06	0.91	0.94	0.98		2.52326e+07	2.05759e+07	1.32632e+07	1.61659e+07	1.8046e+07	2.02914e+07	1.98667e+07	1.82151e+07	1.83735e+07	1.56125e+07	2.44038e+07	2.28426e+07	1.70431e+07	1.77593e+07	1.93074e+07	2.51056e+07	2.36454e+07	2.21616e+07	1.60905e+07	1.78446e+07	1.56247e+07	2.18088e+07	2.49913e+07	2.06282e+07	1.70247e+07
AT3G09500	35	5	42	5	2.17737e+07	8.15331e+06	1.1589e+07	5.90941e+06	1.67013e+07	4.86917e+06	0.59	0.87	1.2	×	2.18628e+07	1.99945e+07	2.27672e+07	2.48069e+07	2.37198e+07	1.19773e+07	3.93229e+07	2.01322e+07	1.13801e+07	2.3063e+07	1.52159e+07	6.47856e+06	1.19493e+07	1.24751e+07	1.23538e+07	5.54457e+06	5.63171e+06	2.12241e+07	2.26276e+07	2.32723e+07	1.49385e+07	1.1625e+07	1.17888e+07	1.44669e+07	1.36671e+07
AT3G09630	47	20	671	8	4.78708e+07	3.04018e+06	5.07317e+07	6.76447e+06	5.47218e+07	3.48941e+06	1.03	1.07	1.11		4.44921e+07	5.24374e+07	4.61612e+07	4.62311e+07	5.05411e+07	4.91564e+07	5.10006e+07	4.37719e+07	4.70455e+07	4.12146e+07	5.32357e+07	5.75834e+07	4.71886e+07	4.44017e+07	4.63413e+07	5.74054e+07	5.84828e+07	5.73666e+07	5.37767e+07	5.06669e+07	4.85548e+07	5.60905e+07	5.85739e+07	5.69676e+07	5.57771e+07
AT3G09680	21	4	28	4	1.88391e+06	1.27239e+06	3.79919e+06	1.42771e+06	2.48883e+06	723447	0.44	1.17	2.76		3.80276e+06		1.57068e+06	3.57488e+06	1.33566e+06	391700	421557	1.93099e+06	2.04309e+06	3.56077e+06	2.22328e+06	1.61426e+06	3.11031e+06	5.04246e+06	4.33448e+06	4.79871e+06	5.70928e+06	3.66658e+06	2.19948e+06		1.70648e+06	2.89579e+06	3.04984e+06	1.96367e+06	1.93999e+06
AT3G09740	9	2	16	2	851111	216745	657868	119107	973153	392779	0.77	1.11	1.29			978769		1.09393e+06	1.06461e+06	566718	604083	730630	919049	764038	861571		687267	552330	616381	553137	570351	1.80838e+06		1.04023e+06	998449	757215	769723	772668	665411
AT3G09810	12	3	43	2	352562	227323	721973	303475	989275	252734	1.4	2.15	1.48	×	345137	257448		386659	151256	263208	234056	295686	887050	388060	1.35006e+06	629448		769842	543630	712817	659955	1.50842e+06	639916	797563	1.08928e+06	962988	1.02709e+06	980992	907949
AT3G09820	54	14	445	8	3.27866e+07	4.4251e+06	3.81889e+07	7.23604e+06	3.73729e+07	5.08781e+06	1.13	1.13	0.98		3.86985e+07	2.57668e+07	3.92173e+07	3.15282e+07	2.78877e+07	3.10251e+07	3.3931e+07	3.36131e+07	3.34116e+07	3.34879e+07	4.33365e+07	4.11549e+07	2.98359e+07	3.18127e+07	3.19564e+07	4.8677e+07	4.52497e+07	4.28178e+07	3.15773e+07	4.18956e+07	2.82589e+07	3.68749e+07	4.04096e+07	3.95961e+07	3.7553e+07
AT3G09840	44	29	546	29	2.94348e+07	6.11294e+06	3.07374e+07	4.51701e+06	3.25127e+07	2.55811e+06	1.2	1.1	0.98		3.35477e+07	2.85965e+07	1.97862e+07	2.2412e+07	2.52103e+07	3.56431e+07	3.81618e+07	2.96047e+07	3.1951e+07	2.89229e+07	4.12904e+07	2.75875e+07	2.78595e+07	2.79097e+07	3.01965e+07	3.19194e+07	3.0213e+07	3.67732e+07	3.02713e+07	3.40596e+07	3.17871e+07	3.1981e+07	2.93043e+07	3.08731e+07	3.5052e+07
AT3G10050	15	6	63	6	1.38524e+06	374383	1.19369e+06	499203	1.36401e+06	360704	0.73	0.91	1.07		1.15644e+06	2.07233e+06	1.26339e+06	977872	1.26442e+06	1.70978e+06	1.77898e+06	1.08661e+06	1.15736e+06	1.06541e+06	1.98702e+06	337921	1.20935e+06	1.73893e+06	1.11413e+06	947982	1.14873e+06	1.43299e+06	1.04195e+06	1.05466e+06	1.11547e+06	1.63413e+06	1.77879e+06	1.86967e+06	984404
AT3G10060	29	6	95	6	9.85683e+06	1.87186e+06	8.86736e+06	1.26609e+06	1.21934e+07	4.40236e+06	0.92	1.05	1.28		9.90937e+06	8.95719e+06	6.96491e+06	1.3457e+07	1.03103e+07	8.15992e+06	9.22386e+06	1.12989e+07	1.043e+07	1.18429e+07	8.08707e+06	8.35381e+06	9.25626e+06	8.27842e+06	8.74309e+06	8.36077e+06	8.01651e+06	2.00385e+07	1.06624e+07	1.84567e+07	8.99753e+06	9.36263e+06	9.91447e+06	1.00135e+07	1.01018e+07
AT3G10350	17	5	57	5	1.53357e+06	580920	1.28815e+06	356998	1.92241e+06	1.02442e+06	0.96	0.99	1.2		646521	1.80148e+06		605035	1.51131e+06	1.81962e+06	1.94125e+06	1.90422e+06	2.0391e+06	819646	794511	1.32626e+06	1.59915e+06	1.73956e+06	1.54684e+06	1.07322e+06	1.40602e+06	2.79094e+06	1.27557e+06	560838	3.94654e+06	1.72067e+06	1.60661e+06	1.82484e+06	1.65329e+06
AT3G10380	3	2	25	2	159447	36290.6	201293	42650	163721	21518.3	1.24	1.03	0.87		107832	149926		111892	157289	206812	199429	177522	164872	169750	166901	284135	169771	189658	229318	230211	170602	138748	165791	132497	158817	193672	187492	174685	158069
AT3G10410	6	2	28	2	1.12035e+06	214115	2.1886e+06	2.16583e+06	1.12027e+06	87794.4	1.2	1.02	0.83		1.26855e+06	1.14219e+06	1.29319e+06	815742	933973	1.22247e+06	1.42228e+06	1.1545e+06	830224	944481	897725	1.14148e+06	1.07117e+06	5.7365e+06	5.6528e+06	1.11662e+06	948051	963243	1.18942e+06	1.05081e+06	1.10084e+06	1.14881e+06	1.18476e+06	1.08855e+06	1.23575e+06
AT3G10520	39	5	58	5	1.937e+06	821698	1.04065e+06	697229	1.90116e+06	789553	0.79	1.1	1.19		552258	2.09195e+06		795528	2.63007e+06	1.92974e+06	2.3301e+06	2.65995e+06	2.50644e+06	769575	594918	442079	1.97638e+06	1.75194e+06	1.88004e+06	436665	473582	714653	1.98927e+06	836581	2.60348e+06	1.7248e+06	1.94967e+06	2.58045e+06	2.8104e+06
AT3G10670	23	5	51	5	3.35063e+06	1.40198e+06	2.48448e+06	986857	3.1159e+06	1.0366e+06	0.75	1.03	1.22		1.8937e+06	4.72022e+06	1.37312e+06	1.46728e+06	5.01818e+06	4.21074e+06	3.6146e+06	3.99717e+06	3.86063e+06	2.10983e+06	2.81575e+06	4.46553e+06	3.04587e+06	1.26314e+06	1.62137e+06	2.22822e+06	2.3261e+06	1.77246e+06	4.20259e+06	1.8132e+06	4.73927e+06	2.80778e+06	2.96345e+06	3.37251e+06	3.25594e+06
AT3G10690	4	3	3	3	769880	229878	544715	252519	812968	73891.6	0.69	1.15	2.07	×		863555			470135	947332	1.0779e+06	640041	620310		215015	447714		851574	845131	453720	455134		861498		720738	748909	864046	905025	777594
AT3G10740	5	3	16	3	1.18315e+06	1.14521e+06	801366	381892	1.94502e+06	1.15757e+06	0.94	1.05	1.11		652697	4.0372e+06	681343	543884	875948	509661	383017	1.61901e+06	1.34557e+06	674342	633867		889727	1.09755e+06	1.39881e+06	724161	191100	636390		691119		2.73277e+06	3.0349e+06	3.11575e+06	1.4592e+06
AT3G10850	11	2	45	2	328335	177010	373442	311282	398552	284467	1.03	1.11	1		564675		351489	597696	386844	190953	162140	176570	196314	662169	951337		103534	191920	212086	245758	247288	605774		886369		179631	230275	250763	238502
AT3G10920	44	7	188	7	6.84051e+06	1.84057e+06	8.75613e+06	1.41312e+06	6.51258e+06	1.82016e+06	1.2	0.93	0.81		3.93995e+06	6.07949e+06	5.21137e+06	5.30163e+06	6.56819e+06	8.19058e+06	8.43206e+06	8.88246e+06	8.95889e+06	6.37524e+06	7.95109e+06	8.60641e+06	8.64605e+06	7.90069e+06	1.05937e+07	9.49599e+06	1.04799e+07	3.4331e+06	7.04791e+06	4.20805e+06	7.89552e+06	6.30551e+06	6.6978e+06	8.11671e+06	8.39604e+06
AT3G11130	23	29	521	3	619717	510489	566048	475242	910321	746949	1.05	1.18	1		484502	397457	666767	1.94731e+06	310120	570665	480107	360845	359679	1.7118e+06	431791	143278	421398	446525	436262	453519	483813	1.74122e+06		1.99606e+06	404672		418026	464955	436987
AT3G11170	9	3	98	3	2.89865e+06	1.02357e+06	1.94904e+06	1.2697e+06	2.65945e+06	739617	0.68	1.04	1.11		1.33123e+06	3.30461e+06		1.23166e+06	3.7199e+06	3.19107e+06	3.58173e+06	3.70998e+06	3.11904e+06	1.70936e+06	416410	1.60429e+06	3.44289e+06	3.20063e+06	3.48257e+06	1.23751e+06	498631	1.42057e+06	2.77156e+06	1.64459e+06	2.79429e+06	2.85387e+06	3.10173e+06	3.52022e+06	3.16876e+06
AT3G11250	39	9	146	2	116512	28325.3	229711	131762	91917.4	35510.9	2.04	0.97	0.34		110099					138191	153220	90278.2	90772.3	95586.4	256084	316314	92902.3	131624	141596	404819	398762	45524.4			56176.8	123172	132969	87746.6	105915
AT3G11330	16	5	18	5	808513	461690	797403	296796	586568	480378	1.14	1.04	0.88		1.22343e+06	161016	1.4088e+06	1.32696e+06	158739	568720	826804	753330	848810	1.11763e+06	1.19733e+06	303563	487897	795138	864152	736666	876850	1.40636e+06	179416	1.29296e+06	434936	416753	346560	390384	225178
AT3G11400	37	7	102	7	6.35031e+06	4.85766e+06	1.09343e+07	1.17146e+07	2.19971e+06	572487	1.32	0.87	0.73		1.54623e+07	4.06569e+06	1.45203e+06	1.39607e+07	4.03777e+06	4.80419e+06	4.72862e+06	4.38942e+06	4.25205e+06	1.85529e+07	3.73924e+07	3.92517e+06	4.63713e+06	4.55701e+06	4.49702e+06	7.02086e+06	6.89161e+06	1.16421e+06	2.02939e+06	1.81419e+06	2.04488e+06	2.37573e+06	3.03336e+06	2.46041e+06	2.67552e+06
AT3G11630	44	13	548	4	1.96025e+07	9.11749e+06	2.57444e+07	6.65471e+06	2.10995e+07	4.92782e+06	1.38	0.9	0.74		1.0879e+07	1.52735e+07	2.88402e+06	1.47019e+07	2.55223e+07	2.40008e+07	2.46863e+07	2.8617e+07	2.98577e+07	1.32632e+07	1.79615e+07	2.81608e+07	2.63471e+07	2.83266e+07	2.82565e+07	3.23875e+07	3.12519e+07	1.42837e+07	1.89932e+07	1.44975e+07	2.18828e+07	2.30232e+07	2.21216e+07	2.75361e+07	2.64583e+07
AT3G11710	26	13	165	13	8.95091e+06	1.45301e+06	7.78682e+06	920685	7.88787e+06	721996	0.86	0.96	1.1		8.90755e+06	1.13259e+07	7.20608e+06	8.50016e+06	1.12159e+07	9.31094e+06	8.38642e+06	7.92066e+06	7.78466e+06	7.73102e+06	6.93336e+06	7.51883e+06	9.93476e+06	7.11847e+06	7.52971e+06	7.8019e+06	7.72651e+06	8.11501e+06	7.6261e+06	8.82533e+06	8.76943e+06	8.31486e+06	7.07633e+06	7.3494e+06	7.02648e+06
AT3G11830	35	16	231	16	1.65767e+07	3.10537e+06	1.72859e+07	8.20081e+06	1.28008e+07	1.70086e+06	1.01	0.93	0.79		2.0892e+07	1.96668e+07	1.85821e+07	1.73538e+07	1.39008e+07	1.7189e+07	1.70068e+07	1.24438e+07	1.21553e+07	1.54223e+07	1.73304e+07	3.52932e+07	1.18294e+07	9.12372e+06	1.09929e+07	1.93785e+07	1.89166e+07	1.59176e+07	1.37543e+07	1.42928e+07	1.11802e+07	1.23715e+07	1.21888e+07	1.1414e+07	1.12868e+07
AT3G11910	9	7	43	2	2.29958e+06	1.09941e+06	1.98228e+06	690336	2.37083e+06	1.32933e+06	0.83	0.81	1.27		1.20831e+06	3.79845e+06	1.54874e+06	706867	3.44594e+06	3.44028e+06	1.63276e+06	2.56199e+06	2.3529e+06	1.19745e+06	1.99896e+06	1.84373e+06	3.23134e+06	2.25527e+06	2.26458e+06	993424	2.07348e+06	737429	4.23239e+06	247398	3.62372e+06	2.71528e+06	2.54715e+06	2.44921e+06	2.41405e+06
AT3G11940	30	8	157	8	5.91036e+07	1.21495e+07	4.55415e+07	1.43536e+07	5.44946e+07	1.3548e+07	0.93	1.03	1.11		6.06913e+07	5.30912e+07	8.61583e+07	6.9461e+07	5.90281e+07	4.61213e+07	5.12978e+07	5.30779e+07	5.30055e+07	6.22836e+07	6.70925e+07	3.68502e+07	4.54883e+07	4.68077e+07	4.93771e+07	2.65945e+07	2.98383e+07	8.24645e+07	5.13692e+07	6.82294e+07	4.65316e+07	4.73219e+07	4.53113e+07	4.60899e+07	4.86389e+07
AT3G11964	2	2	6	2	189712	96244.8	233543	183423	98619.4	22910.2	0.93	0.44	0.79		149786			80729.3	70865.5	234815	278037	189328	324422	188929	521083	60443.1	130301	397793	415742	54176.6	99872.6		59592.6	109725	100143	98173.8	110169	131266	81266.6
AT3G12050	18	3	18	3	737419	96567.9	445754	256374	374868	140122	0.6	0.36	9.46	×		638940			877665	646441	733791	702299	825375				818985	264022	292911	407097		256527	375553		319441	623447	235030	500076	314000
AT3G12260	31	3	13	3	178126	9743.53	229494	102179	138932	32283.8	100	100	0.45									185016	171237	383222				272743	197121	176035	118348	173204				104344	105447	163101	148563
AT3G12290	45	9	99	9	1.74269e+06	720252	2.65742e+06	604890	1.90378e+06	623799	1.28	1.02	0.76		1.59469e+06	1.03704e+06	1.41639e+06	3.37925e+06	1.13384e+06	2.18519e+06	1.25115e+06	1.75093e+06	1.93574e+06	3.31624e+06	3.58611e+06	2.8663e+06	1.97998e+06	2.18651e+06	1.96439e+06	2.50798e+06	2.85184e+06	2.5162e+06	1.20587e+06	3.02153e+06	1.35834e+06	2.10468e+06	1.86853e+06	1.75129e+06	1.40376e+06
AT3G12490	20	3	68	3	2.72959e+06	1.22432e+06	2.37962e+06	978452	2.81962e+06	769266	0.92	0.86	1.05		1.17202e+06	3.24983e+06	1.05278e+06	1.23959e+06	4.0614e+06	3.13317e+06	3.11201e+06	3.81725e+06	3.72828e+06	1.89127e+06	1.45924e+06	1.77719e+06	3.51729e+06	3.51425e+06	3.62131e+06	1.61456e+06	1.64187e+06	1.85089e+06	2.6635e+06	1.92912e+06	3.41401e+06	2.50495e+06	2.61332e+06	3.84591e+06	3.73529e+06
AT3G12580	30	21	804	2	2.53687e+06	1.32415e+06	1.9166e+06	1.12542e+06	2.13951e+06	650524	0.85	0.82	0.87		1.97023e+06	1.51261e+06	1.29825e+06	1.57069e+06	1.85017e+06	4.71148e+06	2.50937e+06	2.64124e+06	4.76776e+06	1.15786e+06	690369	575377	3.85342e+06	2.56615e+06	2.78223e+06	2.02296e+06	1.6844e+06	1.46433e+06		1.50114e+06	2.52959e+06	3.33539e+06	1.87754e+06	2.02308e+06	2.24549e+06
AT3G12670	7	3	66	3	2.82675e+06	1.7372e+06	3.60747e+06	946866	3.20325e+06	1.58009e+06	1.33	1.08	0.91		1.12135e+06	4.98209e+06	471473	1.4943e+06	2.70924e+06	4.49842e+06	5.29299e+06	2.24898e+06	2.62187e+06	4.41108e+06	4.03615e+06	3.41362e+06	4.62562e+06	1.72535e+06	3.01187e+06	4.25754e+06	3.37856e+06	3.76595e+06	4.52015e+06	5.3604e+06	1.03165e+06	3.80933e+06	3.55355e+06	2.68306e+06	901932
AT3G12780	62	29	2959	19	4.41268e+08	7.43073e+07	4.51677e+08	2.18838e+07	4.71774e+08	1.20316e+07	0.97	1	1.03		4.30299e+08	4.77989e+08	2.59003e+08	4.04967e+08	4.70695e+08	4.62386e+08	4.82222e+08	4.9663e+08	4.87218e+08	4.75961e+08	4.31087e+08	4.53958e+08	4.56342e+08	4.66624e+08	4.78414e+08	4.27008e+08	4.2402e+08	4.67447e+08	4.85699e+08	4.73016e+08	4.54559e+08	4.66572e+08	4.68761e+08	4.92489e+08	4.65649e+08
AT3G12800	18	4	30	4	1.06873e+06	407305	926732	250888	863860	471685	0.84	0.79	1.06		1.48025e+06	412691	1.48234e+06	1.48802e+06	820403	1.27278e+06	600006	1.19647e+06	865631	1.20894e+06	553396		667479	1.18285e+06	1.03217e+06	1.00678e+06	835519	1.4815e+06	496044	1.63909e+06	307702	569445	896037	863687	657377
AT3G12930	11	2	22	2	ND		77124.3	59502	45027.9	90.6463	100	100	0.07	×										206309		90162.8	59181.8	48482	33897.9	50848	50988.8				45092		44963.8
AT3G13235	24	6	37	6	2.98711e+06	1.00749e+06	1.86858e+06	628773	1.93535e+06	898077	0.74	0.79	1.04		2.30735e+06	3.10137e+06	2.15339e+06	1.77708e+06	5.06534e+06	2.81892e+06	3.78274e+06	3.4393e+06	2.43847e+06	813461	1.18225e+06	2.02097e+06	2.61124e+06	2.43945e+06	2.37334e+06	1.78095e+06	1.72698e+06	1.46086e+06	968644	1.43771e+06	1.67795e+06	1.5824e+06	3.45536e+06	3.22698e+06	1.67287e+06
AT3G13300	7	7	45	7	1.11312e+06	586223	1.02592e+06	397793	970401	510079	0.85	0.95	0.75		1.22191e+06	911724	2.55936e+06	1.15117e+06	594374	1.0179e+06	1.05343e+06	933431	574800	1.24099e+06	1.46799e+06	1.41865e+06	454178	543434	712452	1.14407e+06	1.22557e+06	1.91577e+06	731330	1.39657e+06	232050	1.11134e+06	923612	760568	691977
AT3G13460	21	9	200	8	4.8582e+06	1.17381e+06	6.53823e+06	2.84036e+06	5.20117e+06	737670	1.18	1.06	0.8		4.12921e+06	3.95689e+06	5.31416e+06	3.68057e+06	5.95665e+06	6.08514e+06	6.73948e+06	4.16859e+06	3.69312e+06	5.24632e+06	8.90526e+06	9.31028e+06	4.42786e+06	2.82739e+06	3.36856e+06	9.01647e+06	9.20373e+06	5.23347e+06	6.25317e+06	4.39905e+06	5.54088e+06	6.05878e+06	5.27212e+06	4.41859e+06	4.43332e+06
AT3G13470	66	37	1620	7	3.40566e+08	5.20127e+07	3.32909e+08	2.35982e+07	3.24884e+08	1.23874e+07	0.99	1.06	1.01		2.85507e+08	4.0399e+08	3.14769e+08	2.72854e+08	4.06786e+08	3.01826e+08	3.20492e+08	3.83129e+08	3.75745e+08	3.01921e+08	3.27054e+08	3.64962e+08	3.54481e+08	3.38054e+08	3.53379e+08	3.05942e+08	3.17477e+08	3.1996e+08	3.49286e+08	3.09582e+08	3.25027e+08	3.20548e+08	3.30305e+08	3.31054e+08	3.13309e+08
AT3G13490	10	4	26	4	978128	261915	768738	112695	1.14561e+06	151271	0.77	1.21	1.17		435148	1.15501e+06			1.19398e+06	893310	1.03724e+06	986351	1.14587e+06			828241	887792	798266	841329	617099	639702	1.10159e+06	1.08381e+06		870551	1.31913e+06	1.29321e+06	1.14235e+06	1.20865e+06
AT3G13790	12	5	55	5	3.16255e+06	850191	2.92597e+06	533119	2.41001e+06	616755	0.91	0.75	0.91		3.74809e+06	2.32665e+06	4.6893e+06	2.53836e+06	4.25302e+06	2.68788e+06	2.53025e+06	2.88998e+06	2.79937e+06	2.47312e+06	2.76741e+06	3.39237e+06	2.84478e+06	2.41256e+06	2.33572e+06	3.45136e+06	3.73043e+06	3.29167e+06	2.74541e+06	1.96103e+06	2.81716e+06	2.94584e+06	2.09194e+06	1.56016e+06	1.86687e+06
AT3G13860	17	7	43	7	1.43425e+06	889461	1.37688e+06	546987	1.58808e+06	514939	1.06	0.99	0.89		294189	2.21371e+06	306795	247527	2.10872e+06	2.06165e+06	2.24291e+06	1.91724e+06	1.51555e+06	306687	886830	1.46592e+06	1.72688e+06	1.85335e+06	1.96467e+06	1.35876e+06	1.45191e+06	818236	1.87156e+06	717804	1.95392e+06	1.65186e+06	1.86747e+06	1.91803e+06	1.90573e+06
AT3G13870	15	8	74	8	1.44251e+06	626077	2.89963e+06	1.13267e+06	1.55799e+06	806592	1.24	1.15	0.83		753638	1.831e+06	836253	880961	2.36535e+06	1.20889e+06	1.02081e+06	2.14907e+06	1.93663e+06	669585	3.02881e+06	3.17725e+06	3.33325e+06	2.42574e+06	2.34188e+06	4.46995e+06	3.7506e+06	685971	2.74546e+06	859121	2.79079e+06	1.05468e+06	1.4666e+06	1.22902e+06	1.6323e+06
AT3G13930	21	12	171	9	1.42586e+07	3.768e+06	1.33453e+07	2.80029e+06	1.57269e+07	2.55112e+06	0.88	1.04	1.34		1.87756e+07	1.19564e+07	1.8947e+07	1.9932e+07	1.2205e+07	1.08845e+07	1.13384e+07	1.15788e+07	1.27099e+07	1.97279e+07	1.47543e+07	1.21545e+07	1.19134e+07	1.1945e+07	1.30779e+07	1.21142e+07	1.10754e+07	2.07107e+07	1.59549e+07	1.81857e+07	1.46645e+07	1.43874e+07	1.52463e+07	1.32939e+07	1.33716e+07
AT3G14067	23	9	99	9	9.30627e+06	6.17502e+06	1.01227e+07	4.8719e+06	4.46483e+06	4.24695e+06	1.23	1.02	0.75		3.03712e+06	1.62235e+07	2.03154e+06	2.30815e+06	4.87891e+06	1.07175e+07	1.58716e+07	1.38213e+07	1.48668e+07	3.87806e+06	3.38605e+06	1.75354e+07	1.15212e+07	1.18062e+07	1.45114e+07	8.47793e+06	9.86545e+06	3.05722e+06	1.49272e+07	3.01625e+06	2.66996e+06	3.79493e+06	2.90974e+06	2.98526e+06	2.35809e+06
AT3G14100	4	2	14	2	1.32351e+06	805178	1.0077e+06	451531	1.48281e+06	509807	1.17	1.42	1.18		403585	2.34618e+06	470199	445120	1.41026e+06	2.22291e+06	2.2775e+06	1.26724e+06	1.06862e+06	695966	427006	787120	1.65312e+06	1.02554e+06	1.69857e+06	989308	784990	673458	2.00284e+06	714768	1.7576e+06	1.74793e+06	1.85193e+06	1.48317e+06	1.63083e+06
AT3G14110	13	4	64	4	734841	489118	1.4942e+06	876895	673165	558656	2.32	0.39	0.22	×	144961	132244	322340	1.29742e+06	1.4709e+06	644398	623389	877999	1.09992e+06	2.17972e+06	1.77082e+06	3.26822e+06	562366	1.03837e+06	1.03537e+06	1.10687e+06	991846	877335	1.05882e+06	1.61477e+06	683026	117866		202543	157797
AT3G14210	35	8	144	8	4.81948e+06	3.88532e+06	4.3891e+06	3.8131e+06	5.59353e+06	4.05071e+06	0.64	1.55	1.28		9.54728e+06	1.39256e+06	9.61408e+06	9.85854e+06	1.54054e+06	1.7074e+06	1.92564e+06	5.86539e+06	1.92385e+06	1.17625e+07	8.54145e+06	1.84245e+06	1.21192e+06	4.57133e+06	3.40361e+06	1.67642e+06	2.1031e+06	1.11794e+07	1.78574e+06	1.23182e+07	1.28753e+06	3.8002e+06	4.62206e+06	4.55435e+06	5.20075e+06
AT3G14220	8	3	32	2	653929	156480	679832	199216	694303	73340.1	0.99	1.03	1.05		553730	435534	677816	536499	655245	599714	645113	825644	956066	1.07934e+06	648269	610538	741963	610931	805526	450932	491154	603498	663587	681438	722973	847215	680192	636855	718662
AT3G14290	51	12	190	4	1.51656e+06	1.03507e+06	1.60632e+06	848945	1.20566e+06	562736	0.81	0.6	0.9		61524.3	1.3277e+06		86840.7	1.65001e+06	2.82552e+06	1.63687e+06	2.72786e+06	1.81614e+06		1.63384e+06	2.88856e+06	1.27791e+06	1.23312e+06	170347	1.90286e+06	2.13761e+06	24937.8	1.47278e+06		1.29526e+06	1.08902e+06	1.32197e+06	1.79051e+06	1.44517e+06
AT3G14310	20	11	150	10	1.91659e+07	4.1504e+06	1.48439e+07	2.88731e+06	1.50367e+07	1.97172e+06	0.81	0.86	1.09		1.63535e+07	2.52435e+07	2.18655e+07	1.08965e+07	2.22828e+07	1.96908e+07	2.08332e+07	1.77102e+07	1.7617e+07	1.21751e+07	9.99359e+06	1.49802e+07	1.78328e+07	1.77023e+07	1.79082e+07	1.39639e+07	1.41951e+07	1.30069e+07	1.82073e+07	1.17865e+07	1.63331e+07	1.47036e+07	1.5455e+07	1.57507e+07	1.505e+07
AT3G14390	17	6	115	2	898887	273402	997242	338831	749168	120042	0.94	0.87	0.83		354517	972694	1.24398e+06	887681	1.27026e+06	817030	950398	863168	730253	484647	851256	945583	862407	913863	938333	1.47011e+06	1.51174e+06	515395	889439		706380	842024	788745	758430	743759
AT3G14415	71	25	1397	12	1.69472e+08	2.31999e+07	1.77514e+08	1.77332e+07	1.68627e+08	1.24449e+07	1.05	1.03	0.96		1.80611e+08	1.53424e+08	1.33938e+08	1.58478e+08	2.00593e+08	1.52242e+08	1.58868e+08	1.92213e+08	1.94883e+08	1.96139e+08	1.82699e+08	1.46102e+08	1.94291e+08	1.71908e+08	1.92432e+08	1.76473e+08	1.60071e+08	1.77694e+08	1.65108e+08	1.71184e+08	1.69088e+08	1.53611e+08	1.57344e+08	1.62116e+08	1.92868e+08
AT3G14420	70	22	1400	9	1.18877e+08	9.09747e+06	1.11928e+08	1.58533e+07	1.15493e+08	9.30185e+06	0.98	1	1.02		1.25297e+08	1.23594e+08	1.37467e+08	1.17098e+08	1.17348e+08	1.04911e+08	1.14103e+08	1.1472e+08	1.15352e+08	1.34457e+08	1.12783e+08	9.33503e+07	1.2587e+08	1.17345e+08	1.21805e+08	9.32835e+07	9.6534e+07	1.23559e+08	1.2266e+08	1.31376e+08	1.14168e+08	1.07217e+08	1.10552e+08	1.08785e+08	1.05628e+08
AT3G14600	27	5	117	2	528147	184395	403241	159258	288812	88877.7	0.92	0.68	0.74		672879		835419	428182	364216	440630	427560			403991	564572		477947	144392	222068	498116	511599		452342		301455	240925	292198	251443	194508
AT3G14930	33	10	179	10	9.38113e+06	6.88164e+06	9.8139e+06	3.50268e+06	1.24687e+07	8.04659e+06	1.31	1.07	1.14		2.02123e+07	3.9129e+06	8.22496e+06	2.23896e+07	4.97582e+06	6.28029e+06	6.33581e+06	5.50837e+06	6.59019e+06	9.10296e+06	1.75954e+07	7.93826e+06	1.08123e+07	6.21235e+06	7.12681e+06	1.00989e+07	9.62414e+06	2.29178e+07	1.06349e+07	2.73154e+07	1.05831e+07	6.61718e+06	7.08547e+06	7.36034e+06	7.23516e+06
AT3G14940	27	22	382	9	1.27515e+07	2.81343e+06	1.21078e+07	1.98186e+06	1.34616e+07	1.87858e+06	1.03	1.13	1.07		9.11682e+06	1.41912e+07	1.07597e+07	8.53919e+06	1.71758e+07	1.23641e+07	1.38257e+07	1.45445e+07	1.42465e+07	1.15571e+07	1.45752e+07	9.48081e+06	1.09744e+07	1.20934e+07	1.00214e+07	1.34532e+07	1.47067e+07	9.66508e+06	1.44719e+07	1.25731e+07	1.20705e+07	1.46168e+07	1.5037e+07	1.46499e+07	1.46089e+07
AT3G14990	42	11	225	11	1.49506e+07	6.18851e+06	1.53433e+07	5.94352e+06	1.14094e+07	6.16212e+06	0.96	0.88	0.94		1.82662e+07	2.08531e+07	2.11605e+07	1.39871e+07	1.80475e+07	1.64009e+07	1.63013e+07	5.1032e+06	4.43547e+06	1.65637e+07	2.00868e+07	2.02155e+07	1.44126e+07	7.74603e+06	4.95422e+06	1.89469e+07	1.98206e+07	1.85411e+07	1.55347e+07	1.67403e+07	1.39551e+07	1.38775e+07	3.40435e+06	5.06357e+06	4.15813e+06
AT3G15020	41	8	321	2	184420	66904	198941	119063	196038	58731	8.55	10.63	0.93							217798	252988	168204	98689	247936	410616			162470	181297	114361	76963.5	186931		284965		207987	186265	208220	101862
AT3G15090	30	8	88	8	3.58195e+07	4.99966e+07	2.35589e+06	189942	3.20907e+07	5.48483e+07	0.84	1	1.28		9.43804e+07	4.12907e+06	8.84522e+07	1.21473e+08	3.84626e+06	2.5156e+06	2.59333e+06	2.57735e+06	2.40804e+06	2.52285e+06	2.34358e+06	2.70379e+06	2.30833e+06	2.21418e+06	2.17178e+06	2.15183e+06	2.43074e+06	1.1968e+08	2.28086e+06	1.22215e+08	2.47242e+06	2.51352e+06	2.55515e+06	2.26098e+06	2.74653e+06
AT3G15180	4	2	22	2	394779	245471	389103	220592	422532	171378	1.11	1.16	0.96		217065	174119	353860	277463	153209	572198	616668	304631	883802	6735.27	292434	314260	494947	235551	463294	660430	645170	307225	465251	257190	546351	309023	588489	683009	223716
AT3G15190	24	5	131	5	1.0687e+07	2.20506e+06	1.35828e+07	1.20222e+06	1.37844e+07	1.46622e+06	1.08	1.26	1.07		7.99573e+06	9.65588e+06	6.45256e+06	1.09096e+07	1.24141e+07	1.22466e+07	1.18124e+07	1.28018e+07	1.18943e+07	1.28027e+07	1.38786e+07	1.40609e+07	1.22684e+07	1.20432e+07	1.3284e+07	1.52503e+07	1.50744e+07	1.16759e+07	1.29733e+07	1.33849e+07	1.3983e+07	1.26522e+07	1.39402e+07	1.59836e+07	1.56826e+07
AT3G15260	8	2	24	2	340604	227055	801963	523979	431817	159347	1.7	1.27	0.47					14422.5	277964	418677		351897	640062			54034.2	1.61873e+06	461051	889510	945948	842503	455890		616780		366664	362243	194263	595060
AT3G15356	24	5	46	4	2.39531e+06	804349	2.10284e+06	977279	2.6566e+06	338502	1.12	1.02	1.05		2.47668e+06	1.5525e+06	4.42845e+06	2.23217e+06	2.09599e+06	2.20211e+06	2.36261e+06	2.11835e+06	2.08891e+06	2.20126e+06	3.99547e+06	2.21537e+06	1.8632e+06	970445	838341	2.35524e+06	2.38338e+06	2.86664e+06	3.12332e+06	2.90979e+06	2.13721e+06	2.73163e+06	2.76077e+06	2.27263e+06	2.45081e+06
AT3G15360	18	5	194	5	4.82552e+07	1.45027e+07	2.91039e+07	1.17837e+07	4.38628e+07	1.05664e+07	0.59	0.89	1.42	×	2.86536e+07	5.87094e+07	2.46364e+07	4.3227e+07	6.42064e+07	4.53068e+07	4.69559e+07	6.19299e+07	6.06713e+07	2.99508e+07	1.39614e+07	2.43337e+07	4.50368e+07	4.0499e+07	4.07854e+07	1.9446e+07	1.88184e+07	2.8682e+07	5.26988e+07	2.83537e+07	5.73385e+07	4.24389e+07	4.38117e+07	4.83996e+07	4.91795e+07
AT3G15520	17	8	90	8	3.82141e+06	1.18036e+06	2.83316e+06	938452	3.0486e+06	1.23715e+06	1.11	1.01	0.84		2.21457e+06	3.93145e+06	2.40018e+06	2.47869e+06	4.86311e+06	4.3031e+06	3.9966e+06	5.32487e+06	4.88014e+06	2.35205e+06	1.4142e+06	2.56243e+06	4.17754e+06	3.84064e+06	3.59472e+06	2.36645e+06	2.35727e+06	993360	3.46176e+06	1.13646e+06	3.70977e+06	3.551e+06	3.68902e+06	4.04888e+06	3.7986e+06
AT3G15640	22	2	37	2	699892	442444	990535	537207	817066	518341	1.26	0.9	0.91		1.48632e+06	440388	211081	520655	395542	1.04446e+06	1.24615e+06	465792	488639	826063	637613	1.25972e+06	591041	507736	587355	1.9373e+06	1.57745e+06	1.71437e+06	831205	500912	173704	1.03957e+06	1.06759e+06		392117
AT3G15690	10	2	26	2	601433	230365	737809	277110	614844	318363	1.67	0.83	0.51		234195	420740		473325	463271	769131	837618	820307	792875		268945	840322	560637	713264	683779	1.01734e+06	1.08037e+06	282051	492843	53490.8	678007	686184	910451	891286	924440
AT3G15730	32	16	431	16	2.69106e+07	6.06018e+06	2.83436e+07	4.66718e+06	2.30491e+07	3.39459e+06	1.08	0.95	0.81		3.69413e+07	2.24291e+07	2.95162e+07	3.1742e+07	1.85518e+07	2.96869e+07	3.00136e+07	2.11207e+07	2.21939e+07	3.33715e+07	3.50895e+07	2.41497e+07	2.10691e+07	2.5979e+07	2.73616e+07	2.99167e+07	2.98113e+07	2.07516e+07	1.75742e+07	2.392e+07	1.95967e+07	2.40992e+07	2.63524e+07	2.72139e+07	2.48853e+07
AT3G15840	8	2	70	2	5.00836e+06	1.66952e+06	3.36055e+06	2.54941e+06	5.1442e+06	1.67597e+06	0.43	1.06	2.33		3.23502e+06	5.53167e+06	2.5776e+06	3.96273e+06	6.55979e+06	3.86763e+06	5.3121e+06	7.13579e+06	6.89291e+06	309886	247352	2.81131e+06	4.50776e+06	6.03739e+06	5.97749e+06	5.82357e+06	1.16967e+06	3.4774e+06	2.50668e+06	3.7206e+06	5.92834e+06	7.28332e+06	6.09877e+06	6.27832e+06	5.86015e+06
AT3G15880	2	3	11	3	2.28281e+06	1.16099e+06	781829	599249	1.88879e+06	1.17285e+06	0.43	0.71	1.68	×	1.87255e+06	1.62925e+06	1.55916e+06	1.59992e+06	2.14491e+06	1.46271e+06	1.67925e+06	4.21665e+06	4.38094e+06	1.81359e+06	849077	302387	502189	1.38899e+06	1.01137e+06	300787	86242.5	1.25654e+06		1.11707e+06	1.64204e+06	1.04689e+06	1.00493e+06	3.51814e+06	3.63592e+06
AT3G15950	5	3	22	3	775879	499748	693908	439012	1.21029e+06	606171	1.07	0.87	1.58		234269	807789	121952	265559	914717	1.00319e+06	753054	1.6127e+06	1.26968e+06	227001	73420.6	600922	974736	1.29014e+06	1.22082e+06	566608	597618	282209	1.09058e+06	798766	2.04339e+06	962824	916313	1.75152e+06	1.83673e+06
AT3G16000	16	9	83	9	2.85617e+06	779332	3.34024e+06	422609	3.81226e+06	1.37818e+06	1.02	1.05	1.01		1.93292e+06	3.63245e+06	3.40284e+06	1.96734e+06	1.83144e+06	3.68904e+06	3.60156e+06	2.74158e+06	2.90632e+06	2.984e+06	3.17906e+06	2.63538e+06	3.71558e+06	3.16475e+06	3.86017e+06	3.46459e+06	3.71841e+06	3.08044e+06	6.7608e+06	2.91868e+06	2.29988e+06	3.56411e+06	3.42228e+06	3.76527e+06	4.68665e+06
AT3G16100	27	4	74	2	1.2527e+06	787589	1.70965e+06	1.0238e+06	2.76565e+06	332360	1.04	1.62	1.26	×	139046	2.06648e+06	424631	368918	1.49544e+06	1.997e+06	2.24106e+06	1.30783e+06	1.2339e+06	115720	349022	2.63879e+06	1.95658e+06	1.50436e+06	1.73939e+06	2.50126e+06	2.87212e+06	3.19401e+06	2.83885e+06	3.27876e+06	2.81137e+06	2.45338e+06	2.51259e+06	2.38598e+06	2.65027e+06
AT3G16370	21	5	71	5	2.39382e+06	1.03622e+06	2.11325e+06	644497	2.72066e+06	635887	0.93	1.34	1.3		1.44374e+06	2.49762e+06	1.14941e+06	1.12823e+06	4.17124e+06	2.1465e+06	2.70368e+06	2.97835e+06	3.32562e+06	2.05405e+06	711487	2.10935e+06	2.75274e+06	2.44981e+06	2.74871e+06	2.07454e+06	2.00534e+06	1.85287e+06	3.24094e+06	1.71279e+06	3.55449e+06	2.87288e+06	2.90745e+06	2.91419e+06	2.70969e+06
AT3G16400	47	18	379	7	4.14453e+07	3.96083e+06	3.91596e+07	3.68919e+06	3.53805e+07	2.67464e+06	0.88	0.83	0.87		4.80232e+07	3.89655e+07	4.75994e+07	3.71802e+07	4.05427e+07	3.73554e+07	4.23013e+07	4.03836e+07	4.06564e+07	3.65748e+07	3.55917e+07	3.33738e+07	4.46504e+07	4.00711e+07	4.16571e+07	4.01542e+07	4.12038e+07	3.98232e+07	3.66418e+07	3.42521e+07	3.27257e+07	3.82637e+07	3.54708e+07	3.3185e+07	3.26813e+07
AT3G16410	33	14	305	3	169044	60950.7	283333	309443	202011	97613.1	1.11	0.97	0.87		140582	84499.9		215583	186246	109054	236076	247609	132700	247503	1.03269e+06	271736	60063.6	153223	168372	171704	161372	354143	314636	277904	97286.4	139359	155842	140506	136413
AT3G16420	94	22	1361	18	2.63999e+08	2.78571e+07	2.88388e+08	6.19901e+07	2.59342e+08	1.69669e+07	1.11	1.05	0.95		2.55484e+08	2.55871e+08	2.21559e+08	2.47372e+08	2.65476e+08	2.94739e+08	3.18548e+08	2.56459e+08	2.60481e+08	2.37396e+08	3.41864e+08	3.46111e+08	2.36544e+08	2.21423e+08	2.27236e+08	3.44684e+08	3.51844e+08	2.25451e+08	2.66127e+08	2.44254e+08	2.63089e+08	2.59207e+08	2.66011e+08	2.78843e+08	2.71752e+08
AT3G16430	26	6	409	2	260955	84184.4	758504	447350	585154	274312	1.43	1.13	0.92		329727	144572	263540	254102	348309	392947	153797	228185	233413	222087	273720	1.19339e+06	741185	502863	544505	1.32307e+06	1.26721e+06	263769	661839	267551	670707	288970	811645	755788	960959
AT3G16450	57	16	266	16	2.35431e+07	2.92379e+06	2.21321e+07	1.09529e+06	2.01438e+07	1.49948e+06	0.91	0.9	0.95		1.90688e+07	2.56651e+07	2.97173e+07	2.16535e+07	2.29786e+07	2.34643e+07	2.38449e+07	2.32442e+07	2.22509e+07	2.14428e+07	2.34089e+07	2.10026e+07	2.23036e+07	2.27183e+07	2.0418e+07	2.3421e+07	2.23419e+07	2.06866e+07	1.82905e+07	2.11201e+07	1.85822e+07	1.86721e+07	1.99364e+07	2.20296e+07	2.18329e+07
AT3G16460	40	24	767	24	1.29509e+08	2.01919e+07	1.09269e+08	1.76043e+07	1.1208e+08	1.46018e+07	0.91	0.92	1.03		1.12797e+08	1.27682e+08	9.76403e+07	1.02805e+08	1.41427e+08	1.40222e+08	1.46243e+08	1.49122e+08	1.47644e+08	9.54615e+07	8.41447e+07	9.8674e+07	1.27214e+08	1.25952e+08	1.33323e+08	1.02009e+08	1.07375e+08	9.80406e+07	1.22437e+08	8.39241e+07	1.08535e+08	1.22835e+08	1.26044e+08	1.20177e+08	1.14644e+08
AT3G16470	38	9	200	9	7.33178e+06	1.25784e+06	6.50841e+06	1.19525e+06	6.89516e+06	1.63436e+06	0.97	0.99	0.95		8.37882e+06	8.38699e+06	5.53062e+06	8.05078e+06	8.1048e+06	7.4315e+06	8.22489e+06	5.10199e+06	6.77563e+06	6.21814e+06	6.61767e+06	4.53685e+06	8.14021e+06	7.82271e+06	7.17495e+06	6.02004e+06	5.53675e+06	8.15251e+06	7.28003e+06	3.14955e+06	7.4042e+06	6.08273e+06	7.61758e+06	7.53793e+06	7.93679e+06
AT3G16480	23	10	212	2	227141	133663	137845	151392	76153.8	42074.3	100	100	1.07		317430	73591.2		290402						341529	416129	100798	43157.6	53601.7	34346.9	47709.8	65487.8		71500		149695	59984.9	49859.8		49729.6
AT3G16520	12	4	44	4	1.23596e+06	469478	1.674e+06	673354	1.41786e+06	486082	1.09	0.96	0.97		1.93892e+06	1.19551e+06	590465	1896184	1.48431e+06	888883	875275	928345	1.3258e+06	2.47714e+06	2.65761e+06	1.96054e+06	1.2714e+06	863098	948308	1.85588e+06	1.358e+06	2.27293e+06	1.23408e+06	2.11016e+06	1.16904e+06	1.14807e+06	1.28073e+06	1.01043e+06	1.11746e+06
AT3G16530	18	5	14	4	1.23191e+06	1.18633e+06	2.57104e+06	1.03292e+06	1.71979e+06	1.7128e+06	1.09	1.3	1.28		3.03106e+06	797464	1.99433e+06	3.16495e+06	409704	786682	413668	139125	350219	2.66638e+06	1.70371e+06	3.62533e+06	1.75686e+06	1.10562e+06	2.29162e+06	3.46904e+06	3.94974e+06	5.01478e+06	572192	3.36931e+06	391109	2.26865e+06	1.30775e+06	492799	341743
AT3G16640	40	6	114	6	1.96162e+07	1.82869e+06	2.08955e+07	5.44141e+06	1.78937e+07	879135	1.54	1.43	0.62		2.09466e+07	2.26998e+07	1.97852e+07	1.70224e+07	2.14662e+07	1.82205e+07	1.91026e+07	1.94325e+07	1.78699e+07	1.50515e+07	2.36285e+07	2.66934e+07	1.68818e+07	1.56099e+07	1.61179e+07	2.6209e+07	2.69717e+07	1.78378e+07	1.98298e+07	1.744e+07	1.83905e+07	1.71212e+07	1.77954e+07	1.75195e+07	1.72158e+07
AT3G16780	24	4	113	3	3.0049e+06	1.40145e+06	2.98219e+06	475078	3.25847e+06	989221	1.43	1.21	1.13		2.09698e+06		3.03354e+06	1.00977e+06	2.15915e+06	5.78023e+06	3.6572e+06	3.31958e+06	2.98278e+06	3.33901e+06	3.378e+06		2.78968e+06	2.49287e+06	2.60064e+06	3.6852e+06	2.58988e+06	3.79561e+06		3.8674e+06	1.18672e+06	3.40446e+06	4.16461e+06	3.00886e+06	3.38166e+06
AT3G16910	8	3	45	3	946954	571072	1.30201e+06	629792	1.46607e+06	880918	0.98	1.48	1.27		33331.2	1.70513e+06	399408	320505	1.03155e+06	1.23608e+06	1.00148e+06	1.4584e+06	1.33671e+06	269031	1.39418e+06	740591	1.0591e+06	1.38865e+06	1.34475e+06	2.18771e+06	2.03203e+06	121760	1.87245e+06	53850.3	2.00853e+06	2.04356e+06	2.34659e+06	1.66567e+06	1.61615e+06
AT3G16950	26	12	143	4	1.30065e+06	616322	1.18585e+06	333058	930550	272491	1.1	1.12	1.07		326763	1.03396e+06		449839	1.56638e+06	1.7744e+06	1.83236e+06	1.6847e+06	1.73684e+06	595744	1.30135e+06	1.36668e+06	1.26722e+06	771385	1.61454e+06	1.29943e+06	1.27042e+06	649315	809807	827502	1.56791e+06	873874	879944	957744	878301
AT3G17020	18	2	36	2	962618	883588	1.19807e+06	744815	1.05159e+06	1.00652e+06	1.52	1.45	1.07		1.75497e+06	167919	2.38883e+06	2.12051e+06	144707	488385	205083	731082	662076	2.49069e+06	1.62542e+06	395442	732228	572057	549019	1.51974e+06	1.69999e+06	2.44295e+06		2.40103e+06	1.16929e+06	619187	568219	76766	83676
AT3G17210	39	3	7	3	248289	30692.2	231726	111038	214330	58935.1	1.25	0.87	8.33							236037		283214	225614				104287	307652	283238						206752		204561	294126	151881
AT3G17240	25	9	165	4	699685	374664	583242	721310	920501	98418.1	0.98	1.21	1		532388	342715	1.38772e+06	492948	568944	318063	783738	1.22738e+06	643276	306779	2.1167e+06	585226		71447.6	738590	117105	146846	891796		953757		822198	816715	1.07652e+06	962017
AT3G17390	75	22	1273	12	1.29122e+08	1.52614e+07	1.12051e+08	7.2025e+06	1.12577e+08	5.91152e+06	0.89	0.85	0.9		1.37249e+08	1.39301e+08	1.40581e+08	9.4469e+07	1.20751e+08	1.37111e+08	1.42834e+08	1.26306e+08	1.23499e+08	1.23229e+08	1.15766e+08	1.07633e+08	1.18233e+08	1.10606e+08	1.14613e+08	1.03043e+08	1.03284e+08	1.09713e+08	1.08462e+08	1.12882e+08	1.18037e+08	1.04371e+08	1.08405e+08	1.2187e+08	1.16875e+08
AT3G17810	20	6	36	6	4.51863e+06	2.55141e+06	4.26714e+06	1.75935e+06	4.42746e+06	2.14388e+06	0.95	0.76	1.18		1.33587e+06	8.18026e+06	1.60022e+06	1149172	6.91037e+06	5.32874e+06	5.29401e+06	5.35094e+06	5.51811e+06	1.38346e+06	2.32882e+06	3.42641e+06	4.03894e+06	5.90235e+06	5.51146e+06	5.97172e+06	5.57395e+06		4.4024e+06	3484.79	4.52398e+06	4.52997e+06	5.27037e+06	5.27357e+06	6.98848e+06
AT3G17820	28	7	74	4	251912	143020	624512	380754	356649	239305	2.7	1.38	0.44	×	304553	140391		256638	99835.4	498855	171428	407032	136562	585337	1.25702e+06	716489	284680	300649	113366	909847	828716	489922	121904	746348	128037	444424	492603	384600	45354.4
AT3G17940	12	2	27	2	482824	213848	449957	150074	570176	151619	0.81	1.12	1.23		314772	150600		322378	402916	628238	747817	606194	689677	356950		174780	447658	603816	596761	445537	524195	452548	382313	460725	469671	730002	754030	567713	744405
AT3G17970	8	3	8	3	114549	19559.4	859302	#DIV/0!	379212	68762.1	0.08	0.36	5.7		134050		114666	94932						859302								330590		427834
AT3G18000	24	8	119	3	146767	61193.4	258094	160869	172308	130390	1.74	0.97	0.63		224925	147738			68396.1	178944	212438	95630.3	99298.9	458586	557456	237442	160241	132326	123300	192589	202809	101415	165861	490204	98110.4	119692	143714	138952	120512
AT3G18060	13	5	50	5	2.54066e+06	1.2009e+06	1.88492e+06	768060	1.69426e+06	505857	0.86	0.93	1.15		4.23471e+06	2.40394e+06	4.92801e+06	1.68733e+06	2.08259e+06	1.7195e+06	2.30227e+06	1.60893e+06	1.89868e+06	1.45828e+06	3.73638e+06	1.59403e+06	1.95585e+06	1.51799e+06	1.4292e+06	1.60876e+06	1.77888e+06	1.31693e+06	2.74071e+06	1.26937e+06	1.76327e+06	1.93277e+06	1.88359e+06	1.34847e+06	1.29902e+06
AT3G18080	11	4	48	3	2.20868e+06	537387	1.62398e+06	375177	2.25847e+06	953863	0.6	0.84	1.38		2.57277e+06	1.91379e+06	3.37043e+06	2.56164e+06	1.86984e+06	1.78127e+06	2.03773e+06	1.68449e+06	2.08613e+06	1.86943e+06	1.73309e+06	791288	1.86156e+06	1.57498e+06	1.87442e+06	1.86426e+06	1.4228e+06	3.49228e+06	2.05248e+06	4.01475e+06	1.67596e+06	1.60592e+06	2.05305e+06	1.51706e+06	1.65622e+06
AT3G18130	29	7	150	2	5.26089e+06	1.16232e+06	5.24284e+06	896745	4.98403e+06	967018	0.88	0.95	0.97		6.41471e+06	5.19304e+06	4.13925e+06	4.68549e+06	3.53986e+06	6.43723e+06	7.08182e+06	4.92154e+06	4.93506e+06	5.8471e+06	4.08931e+06	4.81324e+06	4.51963e+06	6.89181e+06	5.73235e+06	4.7316e+06	5.31769e+06	5.68383e+06	3.18886e+06	5.75663e+06	3.88878e+06	5.02644e+06	5.5027e+06	5.85917e+06	4.96582e+06
AT3G18190	32	12	97	12	8.16971e+06	1.83871e+06	6.93229e+06	1.66211e+06	9.69929e+06	1.61291e+06	0.91	1.09	1.29		9.46959e+06	9.12587e+06	1.0367e+07	8.10354e+06	8.21109e+06	8.83434e+06	9.11907e+06	5.07906e+06	5.21785e+06	9.16436e+06	8.28972e+06	3.98034e+06	6.47423e+06	5.89468e+06	6.0261e+06	8.07471e+06	7.55421e+06	1.25731e+07	7.9097e+06	1.15001e+07	8.16566e+06	1.00806e+07	9.18758e+06	9.11153e+06	9.06596e+06
AT3G18420	11	2	56	2	607342	294232	407497	216656	1.01553e+06	483306	0.86	1.08	1.07		870912	292998	892933	1.07368e+06	723092	572545	359849	397041	283032	664586	72214.2	123014	551914	346122	438049	452795	611284	1.02354e+06	472942	1.545e+06	1.25626e+06	551629	377100	1.40454e+06	1.49325e+06
AT3G18490	6	2	39	2	846620	413294	955212	477433	1.01413e+06	627112	1.28	0.7	0.59			792616			1.1215e+06	279148	464348	1.35563e+06	1.06648e+06		1.07179e+06	1.66565e+06	626478	313586	570455	1.07416e+06	1.36436e+06	441283	2.07669e+06		419354	677951	1.65408e+06	971263	858313
AT3G18680	7	2	15	2	853635	409150	883205	432180	1.09489e+06	357145	0.95	1.11	1.26		672955	849161	843340	449593	153007	1.22869e+06	1.52915e+06	868381	1.08844e+06	565509	492092	387224	751346	1.08756e+06	1.32778e+06	1.62348e+06	830661	694063	1.41093e+06	490503	1.1174e+06	1.5784e+06	1.27047e+06	1.06791e+06	1.12948e+06
AT3G18860	10	4	17	4	ND		ND		312593	94162.7		100	100	×																			267981		181428		433925	333960	345670
AT3G18890	21	8	148	8	7.6667e+06	1.38715e+06	7.53865e+06	1.31652e+06	7.83258e+06	1.33539e+06	1.03	1.04	0.97		6.14872e+06	7.7071e+06	6.48539e+06	5.39509e+06	8.86002e+06	9.17116e+06	8.70726e+06	7.53783e+06	8.98775e+06	6.49431e+06	7.33907e+06	6.68499e+06	7.91943e+06	6.31669e+06	6.56461e+06	9.36987e+06	9.62023e+06	6.21408e+06	6.71412e+06	6.56363e+06	9.98061e+06	8.13552e+06	7.86543e+06	9.34755e+06	7.83973e+06
AT3G19170	46	43	634	43	4.90026e+07	8.45174e+06	4.67831e+07	6.53693e+06	4.64448e+07	8.7023e+06	0.99	0.94	0.96		5.02592e+07	3.81753e+07	5.4053e+07	4.04821e+07	3.7176e+07	5.94207e+07	5.84945e+07	5.2851e+07	5.01112e+07	5.01381e+07	5.07279e+07	3.42159e+07	3.98598e+07	5.19618e+07	5.29831e+07	4.65387e+07	4.78399e+07	4.05183e+07	3.45753e+07	4.56981e+07	3.62101e+07	5.26025e+07	4.93158e+07	5.82725e+07	5.43658e+07
AT3G19450	32	7	162	6	5.35592e+06	1.93993e+06	6.04018e+06	3.16637e+06	4.29588e+06	1.83508e+06	1.38	1.05	0.72		8.38374e+06	2.39073e+06	7.41756e+06	6.69232e+06	3.17822e+06	5.71615e+06	4.79309e+06	5.22667e+06	4.40475e+06	1.14536e+07	6.1183e+06	2.3032e+06	5.05189e+06	8.01044e+06	8.73468e+06	3.1873e+06	3.46203e+06	5.36864e+06	1.17712e+06	6.78085e+06	2.30011e+06	3.79598e+06	5.07451e+06	5.59227e+06	4.27753e+06
AT3G19480	8	4	46	2	455640	314518	504491	#DIV/0!	253446	300298	0.01	0.64	100		831800		557998	623040			73159.4		192204	504491										600199			79202.5		80937.7
AT3G19760	14	5	56	4	2.355e+06	1.596e+06	2.01968e+06	1.54216e+06	2.25292e+06	1.47033e+06	1.18	1	0.78		4.06882e+06	536791	4.85025e+06	4.17201e+06	728162	1.58816e+06	2.15886e+06	1.4349e+06	1.65703e+06	4.5566e+06	3.97124e+06	1.1962e+06	544129	1.02401e+06	448514	2.11666e+06	2.30007e+06	4.8992e+06	764339	3.7892e+06	616277	2.09844e+06	2.55401e+06	1.78568e+06	1.51618e+06
AT3G19820	18	10	179	10	9.218e+06	2.26327e+06	1.13671e+07	1.55488e+06	1.0567e+07	1.59279e+06	1.1	1.08	0.95		7.5549e+06	9.31027e+06	5.11416e+06	9.11113e+06	7.29568e+06	1.24268e+07	1.09271e+07	1.11391e+07	1.00828e+07	1.06049e+07	7.83271e+06	1.17046e+07	1.18222e+07	1.24997e+07	1.24534e+07	1.16623e+07	1.23569e+07	9.67509e+06	9.12411e+06	8.35126e+06	9.3567e+06	1.18749e+07	1.23599e+07	1.17477e+07	1.20462e+07
AT3G20000	20	4	58	4	2.64986e+06	733462	1.46099e+06	1.12576e+06	2.13868e+06	748932	0.43	0.84	1.91	×	3.27137e+06	1.65046e+06	4.13644e+06	3.03403e+06	2.10482e+06	2.31848e+06	2.4251e+06	2.33768e+06	2.57037e+06	3.27573e+06	870561	113734	2.061e+06	2.34331e+06	2.05984e+06	480271	483496	2.87537e+06	1.33093e+06	3.33754e+06	1.8676e+06	1.49887e+06	1.39331e+06	2.64352e+06	2.1623e+06
AT3G20050	35	11	99	11	7.23839e+06	2.50698e+06	5.41904e+06	1.92293e+06	4.55485e+06	1.07128e+06	1.15	0.91	0.93		4.28572e+06	7.91925e+06	4.53975e+06	3.78955e+06	8.78916e+06	7.41357e+06	7.72923e+06	1.02747e+07	1.04046e+07	4.17059e+06	3.80256e+06	2.37046e+06	5.67148e+06	8.51713e+06	6.74313e+06	6.38177e+06	5.69518e+06	3.93872e+06	3.35758e+06	3.914e+06	3.16933e+06	5.52244e+06	5.2872e+06	5.37169e+06	5.87783e+06
AT3G20320	12	3	18	3	499661	260426	565910	171664	644621	227878	1.5	1.11	1.17		199126	693715	294860	177837	765622	772376	804197	462272	326946	431057	953246	619583	556757	563313	453794	420411	529119	333334	897409	288011	645934	796925	601164	752702	841493
AT3G20370	23	7	138	7	8.45284e+06	902969	6.65817e+06	1.77876e+06	7.42113e+06	423159	0.74	0.82	1.05		9.26626e+06	9.26226e+06	8.1874e+06	8.08249e+06	8.61102e+06	7.56394e+06	7.18374e+06	7.9444e+06	9.97405e+06	7.30445e+06	6.63673e+06	5.91859e+06	9.16711e+06	7.10497e+06	8.36635e+06	5.22704e+06	3.54012e+06	7.41917e+06	6.91374e+06	7.17222e+06	7.38014e+06	7.43258e+06	7.36932e+06	7.30381e+06	8.37809e+06
AT3G20390	39	8	180	8	2.06855e+07	1.87771e+06	2.26112e+07	2.06026e+06	2.4802e+07	2.1302e+06	0.98	1.21	1.09		1.93221e+07	1.92232e+07	2.05903e+07	2.21161e+07	2.13291e+07	1.82358e+07	1.90613e+07	2.24409e+07	2.38507e+07	2.05707e+07	2.10098e+07	2.54938e+07	2.15063e+07	2.16459e+07	2.10904e+07	2.53981e+07	2.41743e+07	2.23828e+07	2.71015e+07	2.15791e+07	2.44438e+07	2.63592e+07	2.72085e+07	2.56341e+07	2.37068e+07
AT3G20630	6	3	11	3	842841	186709	968025	567794	735088	72072.9	1.29	0.86	0.84		634671	1.11112e+06	996413		969880	864502	891758	664948	609430	40047		1.54918e+06	813576	617781	820482	1.28302e+06	1.65208e+06	843746	686407	672874	822395	656317	682320	740671	775974
AT3G20790	11	3	29	3	2.99165e+06	1.61988e+06	3.96327e+06	2.65104e+06	3.6194e+06	1.88159e+06	1	1.18	1.06		542919	2.6368e+06		765752	2.71625e+06	4.34455e+06	4.52796e+06	3.96808e+06	4.43084e+06	947724	279706	7.08167e+06	2.85681e+06	3.4504e+06	3.64579e+06	6.71997e+06	6.7241e+06	1.14699e+06	2.94259e+06	985824	3.5712e+06	6.26698e+06	5.40801e+06	4.10214e+06	4.53147e+06
AT3G20820	37	10	157	10	1.55877e+07	2.43673e+06	1.75973e+07	3.90175e+06	1.80511e+07	3.70795e+06	1.09	1.07	1.07		1.20314e+07	1.77054e+07	1.71348e+07	1.20595e+07	1.76645e+07	1.4477e+07	1.45509e+07	1.85192e+07	1.61465e+07	1.2194e+07	1.4147e+07	2.28214e+07	1.48652e+07	1.73633e+07	1.65217e+07	2.12378e+07	2.16277e+07	1.84866e+07	1.67442e+07	1.13495e+07	1.4535e+07	2.12947e+07	2.26629e+07	1.95084e+07	1.98277e+07
AT3G21110	11	3	44	3	1.33645e+06	815462	1.26684e+06	942967	2.05611e+06	312080	0.95	1.54	1.62			2.10797e+06	141006		380969	2.04137e+06	1.96752e+06	1.07843e+06	1.63786e+06			1.04261e+06	3.00188e+06	187675	1.44551e+06	997180	926178		1.97353e+06		2.464e+06	2.36236e+06	1.98669e+06	1.9441e+06	1.60597e+06
AT3G21200	12	2	21	2	ND		179058	92600.9	73447.6	90343.3	100	100	0.02	×										57858.6	104368			174869	170815	303498	262938			137330			9565.29
AT3G21370	9	3	180	2	371677	226930	ND		ND		0.01	0.01				459242			114009		541778
AT3G21720	13	5	25	5	533264	417715	325094	236512	453995	362002	0.64	0.75	1.02		1.21939e+06	170051	1.17859e+06	448369	175706	603653	614499	213251	175870	236477	656426	542517	105289	101929	214870	134912	608329	1.31999e+06	354254	444488	121844	377499	320141	358716	335023
AT3G22110	37	6	107	6	7.89251e+06	1.6209e+06	8.46337e+06	1.00421e+06	7.64617e+06	1.15475e+06	1.03	0.98	0.87		6.71351e+06	9.92095e+06	9.999e+06	6.49184e+06	8.36136e+06	9.18902e+06	8.26689e+06	6.39654e+06	5.69345e+06	8.54953e+06	9.67952e+06	9.63896e+06	8.51235e+06	6.96461e+06	7.21866e+06	8.14205e+06	9.00128e+06	6.68309e+06	8.19194e+06	7.81771e+06	8.58268e+06	5.42904e+06	8.21239e+06	7.25877e+06	8.99371e+06
AT3G22200	44	13	188	13	6.02192e+06	5.25602e+06	7.4693e+06	4.99259e+06	5.30617e+06	4.32315e+06	1.14	0.91	0.82		1.32378e+07	1.7259e+06	1.304e+07	1.26881e+07	1.87671e+06	3.46496e+06	2.91563e+06	3.03003e+06	2.21818e+06	1.22554e+07	1.73805e+07	6.28667e+06	2.186e+06	4.33031e+06	3.97253e+06	7.2531e+06	6.08983e+06	1.2403e+07	1.82387e+06	1.18619e+07	1.59453e+06	3.27889e+06	4.30592e+06	4.13193e+06	3.04933e+06
AT3G22230	28	5	82	2	2.09476e+07	1.07385e+07	1.39209e+07	8.7211e+06	2.2522e+07	9.37225e+06	0.79	1.19	1.45		3.5583e+07	1.12669e+07	3.90304e+07	2.90957e+07	1.12796e+07	1.61513e+07	1.79839e+07	1.48886e+07	1.32491e+07	3.2024e+07	1.28923e+07	2.69167e+06	1.42164e+07	1.60599e+07	1.69142e+07	7.85568e+06	8.71327e+06	3.77588e+07	1.46415e+07	3.63632e+07	1.37657e+07	1.89446e+07	2.25506e+07	1.81818e+07	1.797e+07
AT3G22330	9	4	30	4	1.77028e+06	1.0426e+06	1.43205e+06	579401	1.49516e+06	664955	0.88	0.9	1.06		428663	3.7068e+06		413461	2.17619e+06	1.87554e+06	1.9562e+06	1.85576e+06	1.7496e+06	405574	646465	1.97058e+06	1.87215e+06	1.66253e+06	1.70535e+06	1.51534e+06	1.67841e+06	436484	2.2734e+06	543731	1.74935e+06	1.91308e+06	1.96412e+06	1.54977e+06	1.53136e+06
AT3G22480	21	2	4	2	1.24646e+06	1.53586e+06	1.2884e+06	1.26973e+06	885951	291952	0.63	0.81	1.15		110745	471685	326560		4.6553e+06	459910	308548	1.80507e+06	1.83388e+06	673554	316941	713507	3.81285e+06	1.60354e+06	1.76127e+06		137174	548202	1.27207e+06	774440	1.2845e+06	1.07563e+06	846202	584655	701905
AT3G22640	14	5	79	5	1.97875e+06	1.18513e+06	1.44277e+06	672405	2.5815e+06	1.01571e+06	0.98	1.23	1.3		2.5083e+06	2.86814e+06	2.28566e+06	1.6063e+06	316579	3.39535e+06	3.38038e+06	880649	567366	1.14923e+06	1.25449e+06	1.80639e+06	509210	2.40373e+06	736825	2.22864e+06	1.45366e+06	4.44702e+06	3.17427e+06	1.52461e+06	1.48654e+06	3.27652e+06	2.66113e+06	2.02714e+06	2.05474e+06
AT3G22850	12	3	18	3	1.52812e+06	950923	6.78388e+06	7.32894e+06	1.48151e+06	775000	1.02	0.98	0.82		281925	2.01544e+06	306091	244326	1.9477e+06	2.33182e+06	2.31585e+06	2.34691e+06	1.96304e+06	586794	784723	1.30894e+07	2.33961e+06	1.98935e+06	2.07249e+06	1.68956e+07	1.6513e+07	292535	2.23495e+06	280931	1.79795e+06	1.46866e+06	1.71755e+06	2.1405e+06	1.91898e+06
AT3G22890	46	18	485	12	4.01225e+07	6.3038e+06	3.69266e+07	3.3457e+06	3.51287e+07	4.09478e+06	0.91	0.94	1		4.30501e+07	3.84739e+07	2.86654e+07	4.83312e+07	4.09098e+07	3.57235e+07	3.47968e+07	4.58496e+07	4.53025e+07	4.13777e+07	3.99098e+07	3.53823e+07	3.24543e+07	3.52296e+07	3.86065e+07	3.94338e+07	3.3019e+07	4.19795e+07	3.24762e+07	3.94638e+07	3.00336e+07	3.32987e+07	3.6658e+07	3.55648e+07	3.15551e+07
AT3G22960	28	12	243	12	9.73769e+06	2.4522e+06	2.00965e+07	1.73838e+07	1.33821e+07	6.67778e+06	1.03	0.86	1.03		6.48918e+06	8.65652e+06	9.08478e+06	5.66269e+06	1.04035e+07	1.12379e+07	1.26766e+07	1.20377e+07	1.13903e+07	5.1374e+06	7.35872e+06	8.03035e+06	1.44898e+07	1.52048e+07	1.54775e+07	4.67886e+07	4.82851e+07	5.67771e+06	9.18601e+06	5.50685e+06	1.15728e+07	2.15624e+07	2.3191e+07	1.55644e+07	1.47957e+07
AT3G23400	45	8	187	8	1.45598e+07	3.54329e+06	1.7012e+07	3.21695e+06	1.72565e+07	2.19618e+06	1.1	0.95	0.98		1.3219e+07	1.49426e+07	5.92956e+06	1.47884e+07	1.42441e+07	1.64251e+07	1.69891e+07	1.72159e+07	1.72849e+07	9.99574e+06	1.51064e+07	1.94962e+07	1.71054e+07	1.84158e+07	2.0137e+07	1.80131e+07	1.78268e+07	1.39322e+07	1.49493e+07	1.61986e+07	1.76526e+07	2.04769e+07	1.90256e+07	1.8847e+07	1.69699e+07
AT3G23450	48	3	17	3	2.29837e+06	1.90188e+06	2.12189e+06	1.33768e+06	1.89913e+06	1.47846e+06	0.93	1.08	1		4.18608e+06	1.82677e+06	5.97506e+06	3.66044e+06	788489	1.56665e+06	1.71999e+06	585770	376059	4.40272e+06	4.13528e+06	1.63807e+06	1.63957e+06	1.22654e+06	1.40161e+06	1.17527e+06	1.35607e+06	4.13801e+06	1.89436e+06	4.05377e+06	1.71638e+06	1.42339e+06	1.35625e+06	228414	382494
AT3G23490	33	4	46	4	3.81953e+06	1.97575e+06	3.22285e+06	1.25502e+06	1.3194e+06	580569	0.83	0.64	0.58	×	742926	5.61185e+06	1.35152e+06	1.65613e+06	5.40162e+06	5.22655e+06	5.25022e+06	4.31155e+06	4.82344e+06	1.25142e+06	3.25693e+06	1.29332e+06	4.49074e+06	3.80621e+06	4.15282e+06	3.84526e+06	3.68612e+06	932856	905247	1.17966e+06	768830	1.8631e+06	1.86126e+06	799489	2.24477e+06
AT3G23570	22	3	26	3	221390	162533	114749	62906.9	69057.9	13218.4	0.72	0.55	1.25		103709	413927		129040	380734	34652.9	28965.7	343405	336690	128227			43813.6	186663	159192		55851.8	56691.2		55066.7	54826.5	72732.5	82903.6	84186.9	76997.8
AT3G23600	27	4	79	4	2.94267e+06	1.09226e+06	3.04117e+06	913278	2.79239e+06	465993	1.1	1.11	0.98		1.92395e+06	3.13647e+06	1.10776e+06	1.84552e+06	2.98669e+06	4.19291e+06	4.18803e+06	3.69522e+06	3.40744e+06	2.48405e+06	3.55068e+06	1.70912e+06	3.34548e+06	4.10459e+06	4.13614e+06	2.99222e+06	2.00706e+06	2.53777e+06	2.88334e+06	2.70678e+06	2.19541e+06	2.83349e+06	3.79688e+06	2.53046e+06	2.85502e+06
AT3G23700	40	10	98	10	2.81417e+06	1.07604e+06	3.95185e+06	1.224e+06	3.28228e+06	1.1262e+06	1.32	1.12	0.89		1.29673e+06	2.58206e+06	1.52875e+06	1.598e+06	3.75979e+06	3.41901e+06	3.7519e+06	3.89775e+06	3.49357e+06	1.77036e+06	3.29619e+06	4.70902e+06	3.90025e+06	3.53711e+06	3.66268e+06	5.84224e+06	4.89693e+06	1.48932e+06	4.25416e+06	1.4848e+06	3.92039e+06	3.98554e+06	3.81313e+06	3.5413e+06	3.76962e+06
AT3G23810	51	20	482	8	1.37291e+07	2.37798e+06	1.38151e+07	2.26557e+06	1.59918e+07	2.08724e+06	1.11	1.23	1.07		1.04388e+07	1.28512e+07	1.67135e+07	1.06991e+07	1.28369e+07	1.41576e+07	1.47334e+07	1.74122e+07	1.37195e+07	1.14805e+07	1.85737e+07	1.26944e+07	1.2544e+07	1.56622e+07	1.36693e+07	1.28314e+07	1.30656e+07	1.53367e+07	1.45798e+07	1.42811e+07	1.3396e+07	1.72748e+07	1.95773e+07	1.7922e+07	1.55669e+07
AT3G23820	9	3	27	3	1.19471e+06	419338	1.38922e+06	190219	1.49047e+06	194640	1.14	0.88	0.96		310696	943941	819637	1.41326e+06	1.30904e+06	1.46351e+06	1.4024e+06	1.55295e+06	1.53698e+06	1.34533e+06	965031	1.57512e+06	1.37971e+06	1.45924e+06	1.55989e+06	1.44154e+06	1.38787e+06	1.53129e+06	1.38836e+06	1.41564e+06	1.1873e+06	1.64413e+06	1.84669e+06	1.49119e+06	1.41919e+06
AT3G23920	9	3	23	3	574822	539337	318928	200737	224936	88937.9	0.81	0.87	1.28		129819	214381	689775	1.92522e+06	228904	611594	446859	471596	455248	152899	137478			496227	489107				178142	98178.7	194380	180372	265748	290047	367687
AT3G23940	23	9	115	9	7.80092e+06	2.34249e+06	7.51461e+06	2.70629e+06	5.48703e+06	2.70815e+06	0.94	0.97	1.03		7.55798e+06	8.75267e+06	7.34199e+06	6.97004e+06	9.45508e+06	3.60157e+06	5.49374e+06	1.14058e+07	9.62943e+06	7.70189e+06	9.7925e+06	3.60767e+06	9.041e+06	9.87418e+06	1.03868e+07	5.35717e+06	4.3557e+06	1.0542e+07	3.29152e+06	8.34486e+06	2.9256e+06	5.46051e+06	4.18062e+06	5.77331e+06	3.37788e+06
AT3G23990	41	21	365	10	2.96863e+07	3.78339e+06	3.02197e+07	2.71761e+06	3.42837e+07	3.73714e+06	0.85	0.93	1.02		3.33811e+07	3.05093e+07	3.0463e+07	2.78808e+07	3.62741e+07	2.90574e+07	3.04009e+07	2.50373e+07	2.41725e+07	2.90409e+07	3.0577e+07	2.66794e+07	3.24078e+07	3.26888e+07	3.35568e+07	3.0528e+07	2.62787e+07	2.8549e+07	3.70351e+07	2.9336e+07	3.51838e+07	3.33293e+07	3.94477e+07	3.61741e+07	3.52143e+07
AT3G24170	30	11	84	11	7.26526e+06	1.33565e+06	9.41505e+06	3.0343e+06	7.09994e+06	2.74913e+06	0.77	0.87	0.92		6.23587e+06	7.52345e+06	5.42014e+06	5.36107e+06	8.45707e+06	8.75514e+06	8.69372e+06	7.05207e+06	7.88881e+06	3.57795e+06	6.60014e+06	1.00108e+07	1.29553e+07	9.85849e+06	9.17719e+06	1.16749e+07	1.14657e+07	3.37043e+06	9.24467e+06	2.37163e+06	7.90279e+06	9.44532e+06	9.45669e+06	7.42727e+06	7.58069e+06
AT3G24190	4	2	19	2	284268	175345	234616	180598	131518	63513.5	0.7	1.05	1.29			238123			173395	427297	126841	569192	170756	79222.1		59905.9	69036.9	469591	475242	232594	256723		19536.9		213289	152373	128284	152286	123338
AT3G24430	26	9	131	9	6.21673e+06	1.37816e+06	4.13326e+06	1.46793e+06	3.94149e+06	1.04848e+06	0.9	0.8	0.83		5.82766e+06	4.32293e+06	6.78703e+06	5.54416e+06	6.33032e+06	8.22708e+06	4.22515e+06	7.5888e+06	7.09748e+06	6.94459e+06	5.27531e+06	2.66114e+06	2.77082e+06	3.33269e+06	4.51357e+06	4.42544e+06	3.14251e+06	5.51024e+06	2.7923e+06	5.64242e+06	3.40869e+06	3.41261e+06	3.76385e+06	3.63707e+06	3.36477e+06
AT3G24503	58	21	357	21	2.22666e+07	2.35182e+06	2.5955e+07	6.52185e+06	2.47896e+07	2.02885e+06	1.23	1.17	1.03		2.56915e+07	2.06939e+07	2.13336e+07	2.6206e+07	2.3837e+07	2.09305e+07	2.09703e+07	2.08762e+07	1.98603e+07	2.10946e+07	2.00709e+07	3.37622e+07	2.07857e+07	2.27772e+07	2.23604e+07	3.64038e+07	3.03849e+07	2.27879e+07	2.74563e+07	2.14829e+07	2.37153e+07	2.68158e+07	2.54295e+07	2.47945e+07	2.58346e+07
AT3G24590	22	6	43	6	909306	494975	953299	247665	1.19268e+06	330766	0.88	0.97	1.34		889316	457981	597963	1.20209e+06	627506	1.34138e+06	1.0036e+06	1.82826e+06	235663	548888	977895	922051	1.12708e+06	1.00572e+06	642451	1.12435e+06	1.27795e+06	1.72784e+06	755177	1.01998e+06	1.07944e+06	1.46394e+06	1.50109e+06	989745	1.00425e+06
AT3G24830	26	7	171	5	2.42997e+07	6.9604e+06	1.61537e+07	1.07202e+07	2.27559e+07	7.64615e+06	0.59	1.02	1.41		3.29694e+07	2.39173e+07	3.28952e+07	3.38676e+07	2.12473e+07	1.79169e+07	1.87114e+07	1.89444e+07	1.82273e+07	3.62e+07	1.83645e+07	7.08889e+06	2.18084e+07	1.7306e+07	1.94495e+07	4.34509e+06	4.66712e+06	3.15257e+07	1.78508e+07	3.68291e+07	2.27032e+07	1.61626e+07	1.51867e+07	2.20184e+07	1.97707e+07
AT3G25140	4	2	6	2	254774	99048.8	304181	65955	299877	106444	1.22	1.28	0.95		180542	370979	251478	458770	254366	224502	219987	163134	169209	432506	322846	293201	279248	224053	268847	255313	357431	468640	288656	177238	389447	353735	335694	209071	176537
AT3G25230	13	6	60	6	6.93329e+06	2.80666e+06	5.76079e+06	1.83993e+06	5.80676e+06	1.45017e+06	0.8	0.73	0.94		1.11775e+07	4.9482e+06	9.8907e+06	1.08135e+07	4.83099e+06	5.64599e+06	5.42457e+06	5.05322e+06	4.61493e+06	9.80966e+06	4.98815e+06	5.66082e+06	6.43403e+06	4.5006e+06	6.1607e+06	4.14774e+06	4.38463e+06	7.27203e+06	4.88559e+06	8.56853e+06	6.01813e+06	4.71162e+06	4.61564e+06	5.7733e+06	4.60921e+06
AT3G25480	11	2	10	2	413866	96342.1	442792	81208.2	514817	55757.5	0.95	0.1	0.92			472413			483212	288522	290886	467564	480601				392754	374121	416931	578483	451669					566149	551602	497746	443773
AT3G25520	30	8	312	2	5.38816e+07	1.9616e+07	6.34732e+07	1.76453e+07	5.23851e+07	2.12143e+07	1.18	1.11	0.72		3.64718e+07	8.55702e+07	4.2015e+07	2.62292e+07	5.38572e+07	7.26703e+07	7.4254e+07	4.76199e+07	4.62471e+07	2.91008e+07	5.46558e+07	8.24466e+07	6.3934e+07	5.99045e+07	5.85602e+07	7.82502e+07	8.09337e+07	3.74013e+07	8.39342e+07	2.08829e+07	4.61033e+07	7.06038e+07	7.27702e+07	4.35811e+07	4.38036e+07
AT3G25530	54	12	300	12	9.37167e+06	2.4338e+06	9.78438e+06	2.58294e+06	1.00476e+07	2.5094e+06	1.1	1.03	1.01		9.37087e+06	6.38556e+06	5.60742e+06	1.15973e+07	7.04673e+06	1.01635e+07	1.07019e+07	1.21639e+07	1.13077e+07	1.26489e+07	1.38044e+07	6.85244e+06	6.69242e+06	9.42365e+06	1.11454e+07	8.37236e+06	9.33539e+06	1.28542e+07	6.13339e+06	1.37257e+07	7.37207e+06	1.02298e+07	9.6976e+06	1.01539e+07	1.02144e+07
AT3G25660	18	6	70	6	2.66345e+06	594465	3.37751e+06	801816	2.98132e+06	599532	1.21	1.05	0.89		2.30921e+06	3.09765e+06	1.96013e+06	2.32471e+06	1.81567e+06	2.87523e+06	3.35234e+06	2.76291e+06	3.47317e+06	2.39629e+06	2.01757e+06	3.97509e+06	3.25555e+06	3.36204e+06	4.20464e+06	3.70894e+06	4.09995e+06	2.08495e+06	2.78754e+06	2.24299e+06	2.90059e+06	3.45791e+06	3.63637e+06	3.08305e+06	3.65719e+06
AT3G25770	33	7	117	7	6.70341e+06	1.383e+06	1.08562e+07	4.72486e+06	4.85102e+06	1.08994e+06	0.97	0.75	0.88	×	8.16317e+06	7.29643e+06	8.34098e+06	8.00548e+06	7.29926e+06	4.99209e+06	5.59193e+06	5.54333e+06	5.09804e+06	8.1304e+06	7.5022e+06	1.66214e+07	1.39565e+07	4.6553e+06	6.08868e+06	1.47418e+07	1.51531e+07	6.60112e+06	5.99099e+06	5.33395e+06	5.19751e+06	4.16267e+06	4.02779e+06	3.82211e+06	3.67205e+06
AT3G25800	8	3	52	3	948113	542581	1.42705e+06	490773	1.56205e+06	657329	1.02	1.13	1.12		556973	710214	73661	590566	697192	1.63171e+06	1.54985e+06	1.26384e+06	1.45902e+06	657239	688820	1.5972e+06	2.01142e+06	1.48642e+06	1.75352e+06	1.62272e+06	1.59903e+06	720445	1.54048e+06	556041	1.55094e+06	2.07927e+06	1.48926e+06	2.28213e+06	2.27779e+06
AT3G25860	40	12	359	11	1.4727e+07	2.4709e+06	1.71144e+07	2.19795e+06	1.56251e+07	1.6301e+06	1.19	1.04	0.86		1.45723e+07	1.61921e+07	9.55481e+06	1.42189e+07	1.22055e+07	1.54747e+07	1.69192e+07	1.64466e+07	1.69592e+07	1.56327e+07	1.84942e+07	1.3995e+07	1.57066e+07	1.59848e+07	1.71145e+07	1.97234e+07	2.02643e+07	1.69662e+07	1.50709e+07	1.62205e+07	1.26389e+07	1.54864e+07	1.81418e+07	1.57719e+07	1.4704e+07
AT3G25920	28	10	206	10	4.37651e+07	5.42185e+06	4.17875e+07	5.30576e+06	4.6111e+07	3.21339e+06	0.93	1.08	1.21		3.8895e+07	4.24161e+07	4.24413e+07	4.49721e+07	5.71073e+07	3.94679e+07	4.11674e+07	4.4972e+07	4.24466e+07	4.1627e+07	4.7566e+07	4.47316e+07	4.04199e+07	3.13143e+07	3.77315e+07	4.52761e+07	4.56338e+07	4.87952e+07	5.10124e+07	4.79118e+07	4.16518e+07	4.70099e+07	4.54089e+07	4.22269e+07	4.48712e+07
AT3G26060	46	14	395	14	2.9644e+07	6.4452e+06	3.29936e+07	3.19044e+06	3.64515e+07	2.04117e+06	1.09	1.17	1.14		2.50139e+07	2.54007e+07	2.57035e+07	3.07446e+07	4.11623e+07	2.25497e+07	2.49947e+07	3.59733e+07	3.52535e+07	3.2054e+07	3.74808e+07	3.23805e+07	3.10848e+07	2.88248e+07	3.00743e+07	3.504e+07	3.70093e+07	4.0404e+07	3.49936e+07	3.77027e+07	3.70025e+07	3.45973e+07	3.45532e+07	3.72652e+07	3.50936e+07
AT3G26070	28	6	82	6	4.55678e+08	3.41431e+08	6.66809e+08	4.22127e+08	6.79215e+08	4.20747e+08	1.22	1.12	1.07		2.61721e+06	7.04916e+08	2.3694e+06	4.24121e+06	6.66775e+08	6.88052e+08	7.5702e+08	6.51816e+08	6.23293e+08	3.52752e+06	1.04054e+06	1.0404e+09	9.42742e+08	7.32736e+08	7.60349e+08	9.19225e+08	9.34451e+08	6.21109e+06	1.03872e+09	6.16041e+06	9.25724e+08	9.03766e+08	9.04269e+08	8.24838e+08	8.24029e+08
AT3G26420	11	2	27	2	539153	336490	479784	57348.1	263839	192456	1.14	0.47	0.4		153366	1.03779e+06	256111	195921	408306	607955	1.03768e+06	441472	713782			444678	588603	444426	480112	486627	434255	233945	387581		589224		142623	159629	70030
AT3G26450	65	8	152	4	8.40092e+06	2.25715e+06	7.65486e+06	2.01808e+06	8.90528e+06	2.021e+06	0.88	1.07	1.19		8.97379e+06	4.04472e+06	1.13676e+07	9.07063e+06	5.72396e+06	9.05202e+06	8.28448e+06	1.05405e+07	8.55063e+06	8.47782e+06	9.51578e+06	3.13696e+06	8.30274e+06	8.64755e+06	8.60701e+06	8.09925e+06	6.45173e+06	9.42336e+06	5.20036e+06	1.07836e+07	6.59421e+06	8.76162e+06	9.3494e+06	1.05866e+07	1.05431e+07
AT3G26618	6	3	23	3	2.57469e+06	1.86545e+06	1.25367e+06	593536	2.32763e+06	386442	0.49	1.13	1.58		6.02857e+06	3.2263e+06	4.79579e+06	1.36763e+06	1.30459e+06	2.62237e+06	2.51997e+06	870990	436013	1.13098e+06	1.83987e+06	395888	1.64769e+06	489594	994727	1.62054e+06	1.91003e+06	2.93082e+06	2.40099e+06	2.61323e+06	1.60078e+06	2.34978e+06	2.16164e+06	2.41236e+06	2.15145e+06
AT3G26650	60	25	2174	10	5.11879e+08	7.32957e+07	4.60322e+08	6.70314e+07	5.08496e+08	4.79197e+07	0.93	1.03	1.09		4.36739e+08	6.1084e+08	4.12535e+08	4.09093e+08	5.40175e+08	5.36424e+08	5.7068e+08	5.48495e+08	5.41933e+08	4.08745e+08	3.87522e+08	4.51752e+08	5.65679e+08	5.05938e+08	5.36006e+08	4.05742e+08	4.21193e+08	4.66885e+08	5.52013e+08	4.24694e+08	5.75482e+08	4.96762e+08	5.08262e+08	5.36768e+08	5.07104e+08
AT3G26720	8	4	25	4	485520	221212	253490	90148	648220	143097	0.34	1.01	1.1	×		312278		243961	213300	677979	729795	571253	650078	447332		200413	272210	230832	214195	229260	180190	519053		445220	541288	697794	768722	796303	769159
AT3G26900	17	2	10	2	414623	559457	292013	240076	178048	104408	0.61	0.52	0.56		102275		1.65125e+06		127496	279128	195372	450033	96800.4	838781	383727	218771	81079.6	126117	234976	167899	284758	237555			198061	84587.4		309177	60861
AT3G27240	24	5	120	3	3.09094e+06	1.16032e+06	4.05996e+06	1.01161e+06	3.89142e+06	998904	1.12	1.03	1		3.28676e+06	1.61286e+06	1.17961e+06	4.50994e+06	3.91455e+06	2.34332e+06	2.98614e+06	4.05011e+06	3.93518e+06	3.66927e+06	5.4727e+06	4.99171e+06	3.44068e+06	2.92236e+06	2.71533e+06	4.59853e+06	4.66911e+06	6.22012e+06	3.94958e+06	3.98695e+06	3.24692e+06	3.33009e+06	3.84921e+06	3.44044e+06	3.10805e+06
AT3G27300	11	5	7	3	33856.5	N/A	345421	N/A	47082.4	N/A	N/A	N/A	N/A					33856.5							345421							47082.4
AT3G27380	28	5	37	2	979044	146380	1.08054e+06	322739	1.2871e+06	412746	0.99	1.22	1.25		1.03294e+06		1.26823e+06	830469		845601	981800	939942	954324	1.02713e+06	1.87414e+06	964197	984074	985927	904065	970741	934009	2.08084e+06	1.01259e+06	1.6678e+06	898638	1.01814e+06	1.45669e+06	1.13254e+06	1.02958e+06
AT3G27430	18	3	54	3	557774	110440	787046	268072	997909	249775	15.09	18.36	1.32	×	617109		625864	430350						676491	691904	1.16429e+06	650002	484258	507194	1.0462e+06	1.07603e+06	1.36194e+06	1.17709e+06	1.30078e+06	898754	894981	895428	689653	764651
AT3G27570	11	3	34	3	1.1587e+06	406904	1.91448e+06	189849	1.49057e+06	498351	1.85	1.81	0.64	×					1.66101e+06	573616	986874	1.33944e+06	1.23254e+06			2.1048e+06	2.07928e+06	1.90961e+06	2.02248e+06	1.67694e+06	1.69376e+06		862832		924262	2.08026e+06	1.61581e+06	1.57392e+06	1.88634e+06
AT3G27740	20	7	54	7	5.72896e+06	1.73083e+06	5.84149e+06	1.55391e+06	6.08344e+06	2.85762e+06	0.96	0.97	0.97		8.67381e+06	5.7304e+06	5.50587e+06	8.47233e+06	5.78884e+06	4.35665e+06	4.56859e+06	4.19118e+06	4.27294e+06	7.68526e+06	7.7144e+06	7.23279e+06	4.71386e+06	3.92877e+06	4.10987e+06	5.48047e+06	5.86651e+06	1.12194e+07	5.67466e+06	9.94241e+06	5.12191e+06	4.43154e+06	4.43493e+06	3.97211e+06	3.87059e+06
AT3G27830	46	6	421	6	8.7535e+07	2.43817e+07	7.88878e+07	1.8641e+07	9.38986e+07	1.7702e+07	0.99	1.1	1.02		7.09893e+07	7.56662e+07	8.73595e+07	1.02923e+08	1.27993e+08	4.85539e+07	6.69212e+07	1.03899e+08	1.0351e+08	9.28532e+07	5.90071e+07	7.64673e+07	1.01344e+08	9.40651e+07	9.24387e+07	5.76215e+07	5.73058e+07	7.31119e+07	8.02504e+07	1.08877e+08	1.16271e+08	8.04107e+07	7.69896e+07	1.09194e+08	1.06085e+08
AT3G27890	18	2	19	2	854284	528496	1.16669e+06	644824	756711	441945	1.09	1.07	0.64		1.03003e+06		1.13244e+06	1.43696e+06	199445	254107	280831	1.05534e+06	1.44513e+06	2.3193e+06	1.86556e+06	749484	630910	1.08769e+06	1.41093e+06	656433	613259	980305	204339	1.32083e+06	324180	205840	970323	937692	1.11018e+06
AT3G27925	24	6	72	6	2.02135e+06	987783	2.90186e+06	1.45272e+06	2.31294e+06	868077	1.21	1.01	0.75		914726	1.84649e+06	779764	854339	2.66836e+06	3.3726e+06	3.03001e+06	2.63846e+06	2.08742e+06	1.0744e+06	2.19087e+06	5.51571e+06	2.46094e+06	2.06692e+06	2.03741e+06	3.53135e+06	4.33727e+06	967469	2.04744e+06	1.25903e+06	2.43498e+06	2.48897e+06	2.90212e+06	2.80781e+06	3.59571e+06
AT3G28200	9	2	36	2	1.53198e+06	385559	1.14174e+06	482232	1.06955e+06	350867	0.79	0.81	1.21		1.41379e+06	1.9044e+06	1.26205e+06	1.68224e+06	649007	1.60408e+06	1.72763e+06	1.73699e+06	1.80765e+06	1.23929e+06	173440	932086	1.52624e+06	1.33518e+06	1.77143e+06	925007	1.23125e+06	466050	962611	724905	1.16181e+06	1.19337e+06	1.08135e+06	1.4582e+06	1.50806e+06
AT3G28710	11	2	4	2	41418.1	2911.65	78332.6	51651.1	25608.4	5100.67	1.73	0.58	0.22			43358.1					42826		38070.1			134925	43602.4	34000.2	25975.2	89062.8	142430				32274.8		23374.4	20326.6	26457.9
AT3G28940	14	2	37	2	265984	39595.3	306747	118480	353117	96205.9	1.35	1.23	1.12		286021			297981		211819	239742	314729	245609	442028	463372			271478	261494	171710	230403	532580		366724		251438	308227	344881	314853
AT3G29185	12	4	29	4	2.86044e+06	1.50599e+06	1.69138e+06	209104	2.3654e+06	652821	0.81	1	1.1		3.76808e+06	1.34616e+06	5.39587e+06	4.34424e+06	942086	3.1574e+06	3.28081e+06	1.8124e+06	1.69693e+06	2.04376e+06	1.92421e+06	1.74221e+06	1.41816e+06	1.53068e+06	1.65517e+06	1.6776e+06	1.53928e+06	2.9221e+06	1.93021e+06	2.89764e+06	1.95237e+06	2.60877e+06	1.66148e+06	1.62349e+06	3.32711e+06
AT3G29200	16	3	7	3	79060	24395.9	149564	187737	293570	69800.7	100	100	3.93	×								96310.4	61809.5	427135	83760				74810.2	12552.8		376951		389847		242133	253383	248266	250841
AT3G29250	10	2	4	2	442348	242582	340416	256857	130728	19397.5	0.73	0.33	0.72	×	593188	289472	929375	622001	532982	285689	271318	198973	258131	739849			248743	144795		444652	124041				139850	104851	128250		149959
AT3G29320	30	16	189	15	4.12644e+06	1.77674e+06	5.56906e+06	2.42656e+06	4.03979e+06	1.93205e+06	1.32	1.04	0.91		2.35747e+06	5.99696e+06	1.02782e+06	2.23318e+06	4.39208e+06	5.29968e+06	5.35351e+06	5.32112e+06	5.15616e+06	1.8813e+06	2.81604e+06	9.43599e+06	5.59569e+06	5.07657e+06	5.51305e+06	6.96281e+06	7.27103e+06	1.34415e+06	2.67008e+06	1.82065e+06	3.61109e+06	5.97638e+06	6.19186e+06	5.18911e+06	5.51499e+06
AT3G29360	36	13	235	7	8.25021e+06	868953	1.39915e+07	4.64193e+06	1.11399e+07	1.13454e+06	1.2	1.16	1		9.78092e+06	8.3245e+06	7.23779e+06	7.64931e+06	7.26778e+06	8.68992e+06	8.53903e+06	9.09881e+06	7.66377e+06	9.75595e+06	1.86772e+07	1.81476e+07	8.90966e+06	9.1668e+06	1.09149e+07	1.81027e+07	1.8257e+07	1.20981e+07	1.17904e+07	9.39006e+06	1.02127e+07	1.19428e+07	1.16527e+07	1.22014e+07	9.83112e+06
AT3G32930	17	2	6	2	845134	550374	522071	64077.5	490820	119246	0.72	0.63	0.8		1.74238e+06	404653		1711394	465302	570656	657406	618328	590953			446150	517831	485660	544850		615864				605582	389225	338078	573191	548022
AT3G32980	17	4	161	3	8.09515e+06	2.92784e+06	9.03285e+06	1.13528e+06	1.05616e+07	2.10717e+06	1.07	1.15	1.2		5.08489e+06	9.40327e+06	1.95325e+06	1.11602e+07	1.093e+07	8.27843e+06	8.30106e+06	9.6991e+06	8.04609e+06	1.15624e+07	9.30974e+06	9.34165e+06	8.15152e+06	8.21504e+06	9.02903e+06	8.26084e+06	8.3926e+06	9.29982e+06	9.8161e+06	1.52502e+07	1.1851e+07	9.08971e+06	9.10899e+06	1.05205e+07	9.55663e+06
AT3G42050	17	5	34	5	429481	172259	850370	431004	413165	246208	1.1	1.13	0.65		706068	331359		638367	259346	381790	317886	528184	272845	1.18025e+06	1.28702e+06	325692	394716	688966	430875	1.23881e+06	1.25663e+06	364989		858407	61470.5	282270	336219	454348	534451
AT3G42170	6	3	19	3	1.6396e+06	880570	1.00333e+06	840649	870625	649252	0.27	0.37	0.76		3.03858e+06	1.41424e+06		2.1467e+06	2.20963e+06	1.86772e+06	1.51087e+06	526294	402771	149191	145631	2.197e+06	209296	1.85873e+06	510684	1.45419e+06	1.50194e+06	552045	303493	480444	181155	1.86226e+06	1.24477e+06	624119	1.71672e+06
AT3G43540	19	4	79	4	2.91925e+06	2.04048e+06	2.8134e+06	1.88981e+06	2.10009e+06	412944	1.05	1.01	0.96		972470	710352	5.4064e+06	7.06377e+06	2.36294e+06	2.37113e+06	2.49589e+06	2.58258e+06	2.30775e+06	7.4123e+06	1.47666e+06	2.1541e+06	1.91304e+06	2.38055e+06	2.55186e+06	2.14542e+06	2.47329e+06	1.48481e+06	1.94572e+06	1.6963e+06	1.89225e+06	2.49605e+06	2.65795e+06	2.4271e+06	2.20055e+06
AT3G43800	18	4	31	4	293159	71512.7	449121	151883	432123	106737	1.56	1.47	1.04		384972	212474		317950	303880	178978	254775	348227	344013	275420	251496	555287	622125	355903	369426	602615	560699	219956	394708	374349	534727	406485	484046	511592	531122
AT3G44110	16	6	117	2	4.33939e+06	902510	4.30481e+06	1.03568e+06	4.05215e+06	1.13231e+06	0.81	0.99	0.95		5.85696e+06	4.42982e+06	5.04994e+06	5.27045e+06	3.92958e+06	3.87716e+06	4.09126e+06	3.52247e+06	3.02688e+06	5.88737e+06	5.05674e+06	3.26265e+06	3.02665e+06	3.67e+06	3.82173e+06	5.34316e+06	4.37017e+06	5.40886e+06	3.05327e+06	6.03228e+06	2.93657e+06	3.6683e+06	3.8404e+06	4.27842e+06	3.19907e+06
AT3G44310	40	10	255	6	3.42538e+07	1.98174e+07	3.34932e+07	1.42009e+07	3.20201e+07	3.38714e+06	1.2	1.09	0.79		5.29075e+07	3.16389e+07	3.81451e+07	7.47862e+07	1.3812e+07	3.03643e+07	3.53501e+07	1.66116e+07	1.46688e+07	3.06829e+07	4.0891e+07	4.52543e+07	2.18232e+07	1.48011e+07	1.7205e+07	4.8035e+07	4.92528e+07	3.24123e+07	3.5089e+07	3.29021e+07	3.56605e+07	3.52294e+07	2.97607e+07	2.67169e+07	2.839e+07
AT3G44320	29	7	104	3	2.64958e+06	1.0777e+06	3.03991e+06	991674	2.73229e+06	962541	1.12	1	0.9		1.17513e+06	3.49513e+06	1.40364e+06	1.13342e+06	3.19912e+06	3.02559e+06	3.31289e+06	3.40203e+06	3.69927e+06	1.25002e+06	2.14482e+06	2.66993e+06	3.51605e+06	3.26647e+06	3.25261e+06	4.36465e+06	3.85473e+06	1.24564e+06	2.78617e+06	1.17197e+06	3.51264e+06	3.30073e+06	3.27134e+06	3.33158e+06	3.23823e+06
AT3G44330	21	8	83	8	1.44218e+06	1.05847e+06	796221	461263	1.57843e+06	726990	0.79	1.15	1.26		233198	1.83803e+06	488923	170779	1.60009e+06	3.44457e+06	2.30258e+06	1.30176e+06	1.59971e+06	254044	472933	1.0136e+06	1.4263e+06	856701	857943	181218	1.30703e+06	670000	2.26451e+06	558016	2.62816e+06	1.78546e+06	1.47949e+06	1.94044e+06	1.30137e+06
AT3G44590	42	5	52	5	931006	670119	900113	572839	1.44547e+06	452190	0.5	1.41	3.45		1.60642e+06	370399	1.87263e+06	1.5268e+06	800440	56760.7	78240.9	874394	1.19297e+06	1.82866e+06			909963	661209	822902		277829	1.67477e+06	460985	1.88873e+06	1.35499e+06	1.31374e+06	1.38631e+06	1.80549e+06	1.67872e+06
AT3G44890	51	11	296	11	4.89722e+07	1.19577e+07	4.91915e+07	4.12987e+06	4.91858e+07	4.44983e+06	1.16	1.08	1.04		3.93036e+07	4.2286e+07	3.7688e+07	5.23388e+07	7.41111e+07	4.04552e+07	4.19546e+07	5.46164e+07	5.79959e+07	4.52334e+07	4.56209e+07	5.00135e+07	5.70039e+07	4.45812e+07	4.8848e+07	5.06209e+07	5.16103e+07	5.22032e+07	5.70067e+07	4.91659e+07	5.19893e+07	4.34393e+07	4.79962e+07	4.72011e+07	4.44848e+07
AT3G44990	7	2	55	2	1.37731e+06	404990	867980	223751	1.26045e+06	678506	0.85	0.88	1.25		712813	1.62905e+06	1.24627e+06	855486	1.78916e+06	1.31686e+06	1.39568e+06	1.95109e+06	1.49937e+06	687482	1.05836e+06	923113	1.31678e+06	782899	656037	732147	787023	1.11602e+06	1.03289e+06	720195	1.25775e+06	1.22454e+06	861598	990123	2.88052e+06
AT3G45140	38	24	363	24	1.25831e+07	1.96476e+06	1.86429e+07	3.43503e+06	1.22252e+07	1.48731e+06	1.08	0.83	0.78		1.01546e+07	1.25659e+07	9.35552e+06	1.17686e+07	1.22225e+07	1.31107e+07	1.43825e+07	1.49801e+07	1.47072e+07	1.3357e+07	2.40735e+07	1.72838e+07	1.60236e+07	1.78823e+07	1.77463e+07	2.13897e+07	2.13866e+07	1.10475e+07	1.10787e+07	9.72069e+06	1.30674e+07	1.38953e+07	1.37925e+07	1.22289e+07	1.29706e+07
AT3G45300	12	3	12	3	417177	194318	683639	428924	279603	179083	3.7	9.75	0.63			293850	641175						316507	191273			761155	480084	321208	1.08016e+06	1.26795e+06	247933	687119	225638	275354	144252	89842.7	291550	275135
AT3G45780	13	8	33	8	1.0856e+06	460009	1.25124e+06	829978	671696	448521	1.15	0.62	0.54		1.73253e+06	213076	662333	1.06746e+06		1.2304e+06	1.33248e+06	1.2559e+06	1.19065e+06	3.01456e+06	857203	804493	1.1475e+06	1.64109e+06	1.50652e+06	348381	690142	1.1479e+06	771229	1.4878e+06	120648	359344	487611	574025	425010
AT3G46220	5	2	11	2	53879.7	12154.3	67576.5	28292.1	48165	10934.3	11.68	9.85	0.74							64659.5	61371.7	51952.2	37535.5			113794	41178.6	72217.6	50437.5	60255			43793.9		64894.5	36339.9	58248.8	43540.2	42173
AT3G46740	28	19	244	19	1.763e+07	3.11494e+06	1.92831e+07	6.20012e+06	1.8127e+07	4.10098e+06	0.96	1.07	1.07		2.03072e+07	1.52015e+07	2.26081e+07	1.7369e+07	1.18482e+07	1.86706e+07	1.93021e+07	1.61333e+07	1.72297e+07	2.69554e+07	3.08592e+07	1.57517e+07	1.60226e+07	1.81467e+07	1.78757e+07	1.49253e+07	1.37283e+07	2.59215e+07	1.39382e+07	2.29379e+07	1.59741e+07	1.60603e+07	1.65866e+07	1.59403e+07	1.76572e+07
AT3G46780	56	26	606	26	9.54183e+07	3.40909e+07	9.56805e+07	1.75295e+07	9.34927e+07	1.61993e+07	1.02	1	1.06		4.90246e+07	1.25712e+08	5.4531e+07	4.73946e+07	1.16534e+08	1.17193e+08	1.21136e+08	1.15263e+08	1.11976e+08	5.40029e+07	9.33174e+07	9.70699e+07	9.95816e+07	1.01961e+08	1.06971e+08	1.06363e+08	1.06177e+08	6.08269e+07	9.52779e+07	7.70066e+07	1.01045e+08	1.02011e+08	9.90046e+07	1.07505e+08	1.05264e+08
AT3G46830	28	4	34	2	1.91089e+06	306367	5.03844e+06	3.33203e+06	1.71422e+06	312558	1.23	0.85	0.76		1.89263e+06	1.33355e+06	2.05487e+06	1.88805e+06	1.88311e+06	1.76587e+06	1.7327e+06	2.35332e+06	2.29388e+06	1.89288e+06	3.80105e+06	1.20998e+07	1.75894e+06	6.30929e+06	6.42436e+06	4.1214e+06	3.89978e+06	1.79511e+06	1.26938e+06	1.97411e+06	1.28364e+06	1.69969e+06	1.95361e+06	1.62314e+06	2.11505e+06
AT3G46940	21	3	74	2	1.88537e+06	793432	2.21754e+06	862191	2.24251e+06	870773	1.11	1.31	1.27		986044	2.49999e+06	636145	1.02427e+06	1.87487e+06	2.74252e+06	2.30682e+06	2.43704e+06	2.46061e+06	1.02674e+06	1.05836e+06	3.49156e+06	2.41681e+06	2.48858e+06	2.4579e+06	1.86112e+06	2.93921e+06	1.19586e+06	3.31947e+06	1.33885e+06	2.81241e+06	1.82178e+06	3.18458e+06	2.77494e+06	1.49216e+06
AT3G46970	46	28	515	27	2.56349e+07	4.95317e+06	2.63782e+07	1.14331e+07	3.2761e+07	7.4368e+06	1.09	1.13	1.01		2.5268e+07	2.5285e+07	1.58834e+07	2.29698e+07	2.22567e+07	3.16385e+07	3.06769e+07	3.01006e+07	2.66346e+07	2.87222e+07	5.20149e+07	2.88617e+07	1.58916e+07	1.88362e+07	1.88861e+07	2.15719e+07	2.62409e+07	3.65912e+07	1.82467e+07	3.44735e+07	2.40884e+07	3.71308e+07	3.87357e+07	3.7466e+07	3.53556e+07
AT3G47070	50	6	173	6	1.64408e+07	5.91013e+06	1.63162e+07	2.94468e+06	1.62717e+07	5.73529e+06	1.26	1.01	0.97		1.61628e+07	1.30449e+07	9.92072e+06	2.59297e+07	2.02275e+07	1.04055e+07	1.00645e+07	2.06996e+07	2.15121e+07	2.07791e+07	1.35271e+07	1.09191e+07	1.72801e+07	1.61592e+07	1.7052e+07	1.74322e+07	1.73805e+07	1.61883e+07	6.48874e+06	2.47833e+07	1.82343e+07	1.22526e+07	1.23748e+07	2.02396e+07	1.96123e+07
AT3G47470	16	3	82	3	4.04355e+06	1.78545e+06	3.36373e+06	2.42996e+06	2.74486e+06	1.09542e+06	0.87	0.83	0.68		1.43804e+06	4.11045e+06		2.08045e+06	4.43458e+06	3.70465e+06	3.84973e+06	5.82579e+06	6.9047e+06	4.1388e+06	867224	2.01922e+06	5.06834e+06	6.66742e+06	6.12984e+06	1.26999e+06	749017	1.49358e+06	1.44932e+06	2.94057e+06	4.20468e+06	2.11476e+06	2.15179e+06	3.7717e+06	3.83246e+06
AT3G47520	46	14	375	12	1.65303e+07	3.09253e+06	2.34994e+07	5.53938e+06	2.01804e+07	4.45195e+06	1.14	1.19	1.04		2.03673e+07	1.90451e+07	1.08349e+07	1.70145e+07	1.76334e+07	1.31028e+07	1.44657e+07	1.85337e+07	1.77752e+07	2.30005e+07	2.75797e+07	3.13046e+07	1.70583e+07	1.70805e+07	1.80187e+07	2.71605e+07	2.67921e+07	2.70738e+07	1.68877e+07	2.71022e+07	1.61756e+07	1.73665e+07	2.04391e+07	1.76551e+07	1.87431e+07
AT3G47800	20	6	134	6	3.42349e+06	1.4502e+06	3.92533e+06	885420	4.00334e+06	573669	1.08	1.07	0.9		3.40581e+06	4.37477e+06	291188	2.99265e+06	3.05402e+06	5.69642e+06	4.1696e+06	3.59065e+06	3.23627e+06	3.43481e+06	4.81668e+06	3.34833e+06	3.12667e+06	3.14142e+06	3.4324e+06	4.83972e+06	5.26259e+06	4.15957e+06	3.65588e+06	3.30878e+06	3.8156e+06	4.50436e+06	5.0421e+06	4.08814e+06	3.4523e+06
AT3G47860	8	2	24	2	279296	105784	312413	143160	211487	59590	1.03	0.82	0.72		325414	215098		525820	249166	223721	213539	237283	244324	541984	359450		190042	225432	245156			287923	148290	150482	176759	199930	175722	265123	287666
AT3G47930	10	4	38	4	678203	108759	659776	57142	621123	114925	0.99	0.89	0.94		547546	839284		575198	827804	654713	604356	671348	705378	714661	590441	735025	668226	659156	701171	632475	577050	516270	848025	512135	624212	722970	626787	563574	555007
AT3G48000	26	10	89	10	1.97297e+07	1.39948e+07	1.53102e+07	1.07153e+07	1.39228e+07	8.81566e+06	1.18	1.13	0.91		3.35041e+06	1.49003e+07	1.42438e+06	2.80281e+06	3.21353e+07	3.13416e+07	3.34996e+07	2.98663e+07	2.82465e+07	8.75756e+06	5.28391e+06	1.02029e+07	3.01579e+07	2.68465e+07	2.7237e+07	7.30429e+06	6.69121e+06	3.04762e+06	8.08627e+06	2.66277e+06	1.14029e+07	1.85286e+07	1.96055e+07	2.47148e+07	2.33336e+07
AT3G48110	13	9	142	9	3.11568e+06	900435	3.24711e+06	753614	3.31013e+06	846817	1.09	1.04	0.88		1.71079e+06	3.13341e+06		1.7337e+06	3.34383e+06	3.8779e+06	3.93308e+06	3.4775e+06	3.71525e+06	2.16572e+06	2.05579e+06	3.63557e+06	3.21225e+06	4.18438e+06	3.45743e+06	3.54784e+06	3.71788e+06	1.84847e+06	3.70199e+06	2.36839e+06	2.91722e+06	4.0115e+06	3.53636e+06	3.8831e+06	4.21404e+06
AT3G48170	26	7	118	7	2.90485e+06	478376	2.659e+06	788710	3.77307e+06	850886	1.03	1.09	1.14		3.54906e+06	2.23882e+06	2.50823e+06	2.37682e+06	2.74532e+06	2.8994e+06	3.37835e+06	3.02026e+06	3.42736e+06	4.13545e+06	2.60874e+06	2.21634e+06	2.72945e+06	2.85867e+06	3.03319e+06	2.32796e+06	1.36222e+06	4.28395e+06	4.77412e+06	5.02538e+06	3.4152e+06	3.13659e+06	3.21072e+06	2.59564e+06	3.74299e+06
AT3G48420	12	4	63	4	1.53488e+07	4.55304e+06	9.05332e+06	2.20354e+06	1.28562e+07	2.04538e+06	0.82	1.01	1.12		1.62535e+07	1.25158e+07	1.29454e+07	1.89028e+07	2.09485e+07	9.90262e+06	1.11372e+07	2.2673e+07	1.28604e+07	7.26949e+06	7.30441e+06	8.32122e+06	1.27224e+07	1.09654e+07	1.11301e+07	7.24417e+06	7.46945e+06	1.26968e+07	1.7358e+07	1.19493e+07	1.42914e+07	1.19829e+07	1.16373e+07	1.14351e+07	1.14986e+07
AT3G48560	22	13	217	13	8.14526e+06	1.76529e+06	1.49607e+07	3.12156e+06	1.07372e+07	2.86724e+06	1.13	1.06	0.88		9.18132e+06	7.05122e+06	9.41923e+06	7.06486e+06	4.79873e+06	7.17564e+06	8.42358e+06	1.02355e+07	9.95729e+06	9.95028e+06	1.21587e+07	1.35102e+07	1.5188e+07	1.90444e+07	1.89075e+07	1.50524e+07	1.58743e+07	1.03993e+07	6.90203e+06	9.80659e+06	7.06739e+06	1.46967e+07	1.38706e+07	1.24387e+07	1.0716e+07
AT3G48690	21	5	16	5	681908	336807	1.31064e+06	495022	726265	217352	1.28	0.94	0.89		629835	120013	1.03392e+06	113831	851350	854544	812168	822072	899436	1.21456e+06	2.19112e+06	1.15512e+06	835834	832291	904223	1.57527e+06	1.77669e+06		531040	359674	890628	702519	992817	790124	817050
AT3G48730	53	16	646	9	4.44228e+07	8.64006e+06	5.78294e+07	1.31732e+07	5.32905e+07	7.73484e+06	1.11	1.07	1.01		3.53014e+07	4.5179e+07	3.15006e+07	3.36454e+07	4.69079e+07	5.14675e+07	5.30646e+07	5.26542e+07	5.00846e+07	3.99772e+07	6.1253e+07	6.59886e+07	4.12933e+07	5.24147e+07	5.43831e+07	7.27405e+07	7.4585e+07	4.15864e+07	5.17618e+07	4.29178e+07	5.28744e+07	6.06981e+07	6.27333e+07	5.78644e+07	5.58877e+07
AT3G48870	42	30	870	8	6.95271e+06	1.26532e+06	4.61393e+06	1.85809e+06	6.81836e+06	841904	0.78	0.98	1.03		7.72045e+06	7.47675e+06	4.65131e+06	7.87959e+06	6.84218e+06	7.96645e+06	7.94151e+06	5.01505e+06	7.08105e+06	8.9108e+06	3.62818e+06	4.69408e+06	3.72645e+06	4.30967e+06	5.10085e+06	3.25416e+06	3.28728e+06	8.2889e+06	6.38125e+06	7.52808e+06	5.74051e+06	6.0637e+06	6.39072e+06	6.90871e+06	7.24501e+06
AT3G48990	28	11	185	11	1.92504e+07	2.59448e+06	1.85478e+07	2.75977e+06	2.07234e+07	2.14779e+06	1.08	1.11	1.07		1.86405e+07	1.67179e+07	1.60304e+07	1.78125e+07	2.37212e+07	1.80828e+07	1.8854e+07	2.09401e+07	2.24543e+07	1.46171e+07	1.5499e+07	1.86601e+07	1.86569e+07	2.07948e+07	2.23453e+07	1.68048e+07	2.10047e+07	2.12901e+07	1.65369e+07	2.39563e+07	2.05989e+07	1.99452e+07	2.03195e+07	2.25118e+07	2.06287e+07
AT3G49010	43	9	392	6	7.74658e+07	8.49234e+06	7.28705e+07	6.08171e+06	8.08176e+07	4.14723e+06	0.95	1.05	1.09		7.85628e+07	8.24081e+07	8.84098e+07	7.21658e+07	9.06416e+07	6.50487e+07	6.93525e+07	7.48089e+07	7.57937e+07	8.20486e+07	7.09491e+07	6.96178e+07	8.02006e+07	7.0194e+07	7.68349e+07	6.51219e+07	6.79972e+07	7.69883e+07	7.84062e+07	8.32034e+07	8.54971e+07	7.40862e+07	7.95902e+07	8.42083e+07	8.45611e+07
AT3G49120	20	5	78	4	2.57253e+06	615832	3.05876e+06	672154	3.14775e+06	395770	0.87	0.88	1.11		2.55459e+06	2.53926e+06	2.01543e+06	3.26364e+06	2.95371e+06	1.90668e+06	1.61188e+06	2.98452e+06	3.32309e+06	2.04507e+06	2.78474e+06	4.36692e+06	2.8061e+06	2.67354e+06	3.33838e+06	3.2513e+06	3.20405e+06	3.39069e+06	3.27915e+06	3.87536e+06	2.91216e+06	2.91056e+06	2.60094e+06	3.30224e+06	2.91091e+06
AT3G49560	21	6	51	6	1.53814e+06	668835	1.5121e+06	1.05099e+06	785563	280667	0.55	0.59	0.88	×	1.22197e+06	2.44983e+06	1.19447e+06	1.15735e+06	2.9008e+06	1.12762e+06	966072	1.42488e+06	1.40024e+06	1.24114e+06	553724	609707	3.31622e+06	2.46319e+06	2.34252e+06	885000	685284	778901	1.20825e+06	840964	813116	416989	431008	1.10037e+06	694905
AT3G49680	19	5	153	4	1.0964e+07	5.84563e+06	1.0136e+07	2.91327e+06	1.00722e+07	3.71008e+06	1.3	1	0.76		3.5036e+06	1.57561e+07	3.1278e+06	3.69904e+06	1.81187e+07	1.32161e+07	1.30211e+07	1.38068e+07	1.44265e+07	4.18994e+06	8.37602e+06	1.09957e+07	1.3761e+07	1.15255e+07	1.237e+07	1.01281e+07	9.74187e+06	5.66036e+06	1.16016e+07	4.24308e+06	1.51748e+07	9.62733e+06	9.28581e+06	1.34935e+07	1.14907e+07
AT3G49720	26	5	36	5	2.39018e+06	720450	2.11155e+06	715329	1.54085e+06	540214	1.1	0.76	0.7		2.15304e+06	3.12969e+06	2.26803e+06	2.32169e+06	2.76888e+06	1.28885e+06	1.34831e+06	3.24412e+06	2.98903e+06	2.70687e+06	3.49167e+06	1.61993e+06	1.19071e+06	2.16716e+06	2.1435e+06	1.87945e+06	1.69309e+06	2.36909e+06	1.25382e+06	2.43111e+06	1.02025e+06	1.28095e+06	1.32692e+06	1.35425e+06	1.29037e+06
AT3G49870	23	3	13	3	355312	139426	345720	133202	382833	74545.8	0.78	1.16	1.76		253677	370743		99658.7	529497	309407	342034	438780	498697	484080	130641		420256	344547	349075			322542	510823	380973	479325	300295	361005	371169	336529
AT3G49910	34	6	231	5	2.46695e+07	5.98164e+06	2.15398e+07	4.33191e+06	2.49784e+07	3.38517e+06	0.9	1.22	0.99		1.93618e+07	3.50432e+07	1.95016e+07	2.01806e+07	2.61177e+07	3.14863e+07	2.92338e+07	2.09133e+07	2.01872e+07	2.06491e+07	1.83388e+07	3.01551e+07	2.37516e+07	1.80648e+07	2.45653e+07	1.87262e+07	1.80674e+07	2.12196e+07	3.02441e+07	2.28537e+07	2.92361e+07	2.17821e+07	2.3267e+07	2.46719e+07	2.65526e+07
AT3G50590	2	3	17	3	1.21463e+06	332537	1.13216e+06	204931	1.11347e+06	279974	0.09	0.9	10.79			1.29538e+06			840939	1.60084e+06	1.55592e+06	1.1501e+06	844583				974780	1.05782e+06	1.36389e+06				1.13416e+06		785486	1.47511e+06	1.12979e+06	1.35235e+06	803926
AT3G50820	54	18	1434	7	6.55704e+08	8.79312e+07	7.14043e+08	6.84053e+07	6.77389e+08	5.44638e+07	0.91	0.94	0.94		5.53644e+08	5.93922e+08	5.47962e+08	6.19579e+08	7.96133e+08	6.5186e+08	6.57807e+08	7.58717e+08	7.21714e+08	6.67361e+08	7.28042e+08	8.1065e+08	6.62869e+08	6.45696e+08	6.42327e+08	7.93649e+08	7.61754e+08	6.16362e+08	6.93992e+08	5.86239e+08	6.46856e+08	7.04145e+08	7.19556e+08	7.38381e+08	7.13578e+08
AT3G50970	17	2	11	2	581038	151674	109951	#DIV/0!	391018	73715.8	0.05	0.91	100		460436		531357	751322							109951							338893		443143
[truncated: 986 more rows]

## Sheet: TableS3 Dose-dependent response
					10 nM		100 nM		1000 nM		mock		Ratio to mock (peptide-based)			Abundance Ratio Adj. P-Value (peptide-based)			validated significant response	Protein abundance 10 nM					Protein abundance 100 nM					Protein abundance 1000 nM					Protein abundance mock
[truncated: 2,413 more rows]
